# Supplementary material for: Biotinylated Surfome Profiling Identifies Potential Biomarkers for Diagnosis and Therapy of Aspergillus fumigatus Infection
Source: mSphere. 2020 Aug 12;5(4):e00535-20. doi: 10.1128/mSphere.00535-20 (PMC7426169; doi:10.1128/mSphere.00535-20)
Supplement: DATA SET S1 [file mSphere.00535-20-sd001.xlsx]

## Sheet: D-PBS-Pro
													Score					Abundance						Found in Sample
Accession	Gene Description	Protein Description	Modifications	Coverage [%]	PSMs/AAs	PSMs	Peptides	Unique Peptides	Razor Peptides	AAs	MW [kDa]	calc. pI	Mascot	MS Amanda 2.0	Sequest HT	Exp. q-value	Sum PEP Score	B1	B2	B3	C1	C2	C3	B1	B2	B3	C1	C2	C3
Afu4g07710	Afu4g07710 AspGDID:ASPL0000106486 COORDS:Chr4_A_fumigatus_Af293:2014380-2018024W, translated using codon table 1 (1193 amino acids) Uncharacterized ORF	Putative pyruvate carboxylase; protein induced by heat shock	Oxidation [M40(100); M90(100); M432(100); M582(100); M632(100); M657(100); M726(100); M758(100); M934(100); M965(100); M1024(100); M1129(100)]; Carbamidomethyl [C169; C272; C383; C483; C553; C579; C622; C685; C721; C1188]	76	6.61526	7892	88	87	1	1193	131.2	6.7	81916	674808	5728.68	0	1394.31	9.97211e+09	5.45911e+06	2.93163e+07	3.02836e+08	5.28408e+08	1.03449e+10	Y	Y	Y	Y	Y	Y
Afu5g08910	Afu5g08910 AspGDID:ASPL0000107962 COORDS:Chr5_A_fumigatus_Af293:2290432-2288001C, translated using codon table 1 (756 amino acids) Uncharacterized ORF	Putative 3-methylcrotonyl-CoA carboxylase subunit alpha; transcript up-regulated in conidia exposed to neutrophils	Oxidation [M146(100); M156(100); M222(100); M323(100); M336(100); M366(100); M424(100); M536(100); M642(100)]; Carbamidomethyl [C108; C128; C163; C254; C262; C505; C644]	72	6.64286	5022	56	55	1	756	83	6.96	47110	450095	3332.12	0	1070.03	2.5206e+09	1.34364e+06	1.34101e+07	2.90061e+07	2.04609e+08	4.65133e+09	Y	Y	Y	Y	Y	Y
Afu1g15520	Afu1g15520 AspGDID:ASPL0000102616 COORDS:Chr1_A_fumigatus_Af293:4202902-4198914C, translated using codon table 1 (1168 amino acids) Uncharacterized ORF	Ortholog(s) have allophanate hydrolase activity, urea carboxylase activity and role in cellular response to alkaline pH, nitrogen utilization, pathogenesis, urea catabolic process	Carbamidomethyl [C103; C174; C238; C295; C357]; Oxidation [M88(100); M98(100); M224(100); M247(100); M347(100); M481(100); M577(100); M730(100); M869(100); M883(100); M1030(100)]	62	1.06849	1248	46	46	0	1168	128.9	5.74	12986	100607	804.03	0	519.326	1.95132e+08	350924	754243	4.29207e+07	2.57578e+07	5.25828e+08	Y	Y	?	Y	Y	Y
Afu6g03890	catA AspGDID:ASPL0000108844 COORDS:Chr6_A_fumigatus_Af293:856876-859234W, translated using codon table 1 (750 amino acids) Verified ORF	Spore-specific catalase; abundant protein in conidia; calcium downregulated; predicted secretory signal sequence	Oxidation [M288(100); M479(100); M526(100); M627(100)]; Carbamidomethyl [C402]; NHS-LC-Biotin [K534(50); K537(50)]	58	0.633333	475	38	38	0	750	84.6	6.86	4393	35779.5	337.81	0	285.385	4.57428e+08	4.51854e+06	715288	5.2066e+07	1.25193e+06	3.22691e+07	Y	Y	Y	Y	Y	?
Afu8g05320	Afu8g05320 AspGDID:ASPL0000110862 COORDS:Chr8_A_fumigatus_Af293:1239645-1241741W, translated using codon table 1 (556 amino acids) Verified ORF	Putative mitochondrial F1 ATPase subunit alpha; hypoxia induced protein	Carbamidomethyl [C109; C198; C247]; Oxidation [M90(100); M108(100); M110(100); M202(100); M229(100); M272(100); M327(100)]	60	2.55935	1423	37	37	0	556	59.9	9.07	12218	110151	837.03	0	382.385	1.14825e+09	3.85283e+07	9.94125e+06	3.41528e+07	1.18317e+08	5.2205e+07	Y	Y	Y	Y	Y	Y
Afu2g08670	Afu2g08670 AspGDID:ASPL0000103586 COORDS:Chr2_A_fumigatus_Af293:2234495-2227401C, translated using codon table 1 (2292 amino acids) Uncharacterized ORF	Ortholog(s) have acetyl-CoA carboxylase activity, biotin carboxylase activity, role in long-chain fatty acid biosynthetic process, protein import into nucleus and endoplasmic reticulum membrane localization	Carbamidomethyl [C312; C685; C1242; C1735]; Oxidation [M243(100); M1920(100); M2170(100)]	18	0.183246	420	37	36	0	2292	254.8	6.37	2681	24460.1	144.28	0	181.459	5.95294e+06	67231.5	636326	2.49851e+06	9.6512e+06	2.3975e+07	Y	Y	Y	Y	Y	Y
Afu4g07360	metH AspGDID:ASPL0000106450 COORDS:Chr4_A_fumigatus_Af293:1914045-1911526C, translated using codon table 1 (774 amino acids) Uncharacterized ORF	Putative cobalamin-independent methionine synthase; protein induced by heat shock; Yap1-dependent induction in response to hydrogen peroxide; reacts with rabbit immunosera exposed to A. fumigatus conidia; no human homolog	Oxidation [M119(100); M568(100); M761(100)]; Carbamidomethyl [C575]	58	0.48708	377	36	36	0	774	86.8	6.79	3567	28949.9	258.38	0	296.865	3.81572e+08	2.08731e+06	1.71248e+06	2.75913e+07	521480	1.57078e+06	Y	Y	Y	Y	Y	Y
Afu3g02270	cat1 AspGDID:ASPL0000104749 COORDS:Chr3_A_fumigatus_Af293:563576-566077W, translated using codon table 1 (728 amino acids) Verified ORF	Mycelial catalase; induced in hyphae exposed to neutrophils; protein induced in amphotericin B and H2O2; stuA-dependent up-regulation in developmentally competent hyphae; hypoxia repressed; SrbA-regulated; repressed by gliotoxin exposure	Oxidation [M276(100)]; NHS-LC-Biotin [K261(100); K346(100); K466(100)]	44	0.274725	200	30	30	0	728	79.9	5.82	2455	17586.5	200.5	0	215.353	4.36421e+08	65922.1	582634		10751	2.6672e+06	Y	Y	Y	N	?	?
Afu1g05770	exg12 AspGDID:ASPL0000101746 COORDS:Chr1_A_fumigatus_Af293:1663147-1666206W, translated using codon table 1 (863 amino acids) Verified ORF	Secreted beta-glucosidase; predicted secretory signal sequence; fibrinogen-binding	Oxidation [M54(100); M334(100); M339(100)]; Carbamidomethyl [C73]; NHS-LC-Biotin [K127(100); K178(100); K415(100); K603(100); K839(100); K843(100)]	36	0.35226	304	28	28	0	863	93.6	5.17	2710	24009	230.44	0	225.424	8.38936e+08	123959	7.50339e+07	124871	43185	183593	Y	?	Y	Y	?	?
Afu6g08700	exg20 AspGDID:ASPL0000109226 COORDS:Chr6_A_fumigatus_Af293:2061877-2059161C, translated using codon table 1 (888 amino acids) Uncharacterized ORF	Putative beta glucosidase	Carbamidomethyl [C105; C464; C469; C879; C885]; NHS-LC-Biotin [K146(100); K442(99.8); K565(100); K826(100)]; Oxidation [M70(100); M137(100); M214(100); M217(100); M362(100); M476(100); M838(100)]	44	0.266892	237	28	28	0	888	94.9	5.99	2947	23297.2	223.74	0	261.39	4.2051e+08	86940.7	1.75471e+06	357407	6816.91	360214	Y	Y	Y	Y	?	?
Afu1g01490	Afu1g01490 AspGDID:ASPL0000101319 COORDS:Chr1_A_fumigatus_Af293:475876-481954W, translated using codon table 1 (1991 amino acids) Uncharacterized ORF	Ortholog of <i>A. nidulans FGSC A4</i> : AN0391, AN7222, <i>A. fumigatus Af293</i> : Afu2g01760, <i>A. niger CBS 513.88</i> : An03g06670, An15g07300 and <i>A. oryzae RIB40</i> : AO090010000045/aoiD, AO090102000259	Oxidation [M607(100); M788(99.5); M1003(100)]; Carbamidomethyl [C836; C1356; C1378; C1520]	23	0.0748368	149	28	28	0	1991	223.3	6.38	945	8490.6	32.28	0	155.109	1.24062e+06	2.38459e+06	13608.6	4908.81	372289	343370	Y	Y	?	?	Y	?
Afu1g07440	hsp70 AspGDID:ASPL0000101909 COORDS:Chr1_A_fumigatus_Af293:2102587-2104621W, translated using codon table 1 (638 amino acids) Verified ORF	Molecular chaperone; conidia-enriched protein	Oxidation [M59(100); M85(100); M312(100); M408(100)]	50	0.534483	341	27	26	1	638	69.6	5.17	3042	26671	220.33	0	230.106	1.49433e+08	1.21402e+06	1.35276e+06	9.99966e+06	1.63704e+06	2.46542e+06	Y	Y	Y	Y	Y	Y
Afu5g01970	gpdA AspGDID:ASPL0000107377 COORDS:Chr5_A_fumigatus_Af293:503797-505194W, translated using codon table 1 (338 amino acids) Verified ORF	Glyceraldehyde-3-phosphate dehydrogenase; predicted gene pair with AFUA_5G01030; protein induced by hydrogen peroxide; reacts with rabbit immunosera exposed to A. fumigatus conidia: induced by L-tyrosine	Oxidation [M175(100); M231(99.7)]; Carbamidomethyl [C247]; NHS-LC-Biotin [K215(100)]	68	2.43195	822	26	26	0	338	36.3	7.43	7298	63919.9	515.99	0	253.413	1.00403e+09	1.61526e+07	9.89441e+06	3.68025e+07	8.21999e+07	3.35025e+07	Y	Y	Y	Y	Y	Y
Afu2g09960	ssc70 AspGDID:ASPL0000103712 COORDS:Chr2_A_fumigatus_Af293:2553995-2551772C, translated using codon table 1 (661 amino acids) Verified ORF	Putative mitochondrial Hsp70 chaperone; reacts with rabbit immunosera exposed to A. fumigatus conidia; hypoxia induced protein	Oxidation [M56(100); M375(100)]	38	0.369138	244	24	24	0	661	71.9	6.16	1853	16055.6	96.61	0	150.224	2.94007e+07	913729	1.04119e+06	1.85385e+06	6.3796e+06	238442	Y	Y	Y	Y	Y	Y
Afu5g10550	Afu5g10550 AspGDID:ASPL0000108119 COORDS:Chr5_A_fumigatus_Af293:2702208-2700129C, translated using codon table 1 (519 amino acids) Uncharacterized ORF	ATP synthase F1, beta subunit; reacts with rabbit immunosera exposed to A. fumigatus conidia; hypoxia induced protein	NHS-LC-Biotin [K122(100)]; Oxidation [M102(100); M239(100); M260(100); M327(100); M330(100); M415(100); M431(100)]	62	0.907514	471	22	22	0	519	55.6	5.44	3685	35212.4	224.74	0	243.667	7.97206e+07	7.42816e+06	4.24516e+06	1.26805e+07	1.20203e+07	2.51608e+06	Y	Y	Y	Y	Y	Y
Afu6g06770	aspf22 AspGDID:ASPL0000109039 COORDS:Chr6_A_fumigatus_Af293:1480347-1478847C, translated using codon table 1 (438 amino acids) Verified ORF	Putative enolase; allergen Asp f 22; conidia-enriched protein; transcript induced by growth on hydrogen peroxide; hypoxia induced protein; transcript induced by exposure to human airway epithelial cells	Oxidation [M170(100); M245(100)]; Carbamidomethyl [C341]	67	1.07991	473	21	21	0	438	47.3	5.58	5266	41081.8	355.56	0	229.595	2.64236e+08	3.89469e+06	3.63523e+06	1.36942e+07	6.52023e+06	6.65418e+06	Y	Y	Y	Y	Y	Y
Afu5g04230	cit1 AspGDID:ASPL0000107602 COORDS:Chr5_A_fumigatus_Af293:1129170-1127276C, translated using codon table 1 (474 amino acids) Verified ORF	Putative citrate synthase; reacts with rabbit immunosera exposed to A. fumigatus conidia; transcript induced by exposure to human airway epithelial cells	Carbamidomethyl [C110; C167]; Oxidation [M264(100); M382(100)]	60	0.875527	415	21	21	0	474	52.1	8.57	3606	30454.2	282.89	0	184.44	8.35034e+08	3.81884e+06	3.9657e+06	9.27284e+07	7.06076e+06	1.66848e+07	Y	Y	Y	Y	Y	Y
Afu1g10350	pgkA AspGDID:ASPL0000102099 COORDS:Chr1_A_fumigatus_Af293:2666254-2667669W, translated using codon table 1 (417 amino acids) Verified ORF	Putative phosphoglycerate kinase; reacts with rabbit immunosera exposed to conidia; hypoxia induced protein; transcript up-regulated in conidia exposed to neutrophils; induced by gliotoxin exposure	Carbamidomethyl [C99]; Oxidation [M240(100); M312(100)]	60	0.59952	250	21	21	0	417	44.7	6.74	1928	15830.5	113.52	0	112.246	6.59846e+07	2.38664e+06	2.10966e+06	6.79276e+06	9.44616e+06	2.73521e+08	Y	Y	Y	Y	Y	Y
Afu2g13530	Afu2g13530 AspGDID:ASPL0000104068 COORDS:Chr2_A_fumigatus_Af293:3518148-3521066W, translated using codon table 1 (839 amino acids) Verified ORF	Putative translation elongation factor EF-2 subunit; protein abundant in conidia; protein induced by heat shock	Oxidation [M271(100); M569(100); M677(100)]	33	0.196663	165	21	21	0	839	93.1	6.96	1125	10629.5	70.21	0	115.268	1.55858e+07	1.15982e+06	2.83403e+06	384322	1.10273e+06	1.07575e+06	Y	Y	Y	Y	Y	Y
Afu1g07380	Afu1g07380 AspGDID:ASPL0000101904 COORDS:Chr1_A_fumigatus_Af293:2090929-2084331C, translated using codon table 1 (2126 amino acids) Uncharacterized ORF	Putative NADH-dependent glutamate synthase; transcript induced during conidial germination; transcript up-regulated in conidia exposed to neutrophils; SrbA-regulated during hypoxia	Oxidation [M909(100); M940(100); M947(100); M957(100); M1228(100); M1472(100); M1482(100)]; Carbamidomethyl [C1318]	13	0.056444	120	21	21	0	2126	234.1	6.39	893	8578.06	63.66	0	111.885	1.96937e+07	8836.12	2.64703e+06	1.85353e+06	5452.27	276967	Y	?	Y	Y	?	?
Afu2g11850	rpL3 AspGDID:ASPL0000103899 COORDS:Chr2_A_fumigatus_Af293:3060721-3062260W, translated using codon table 1 (392 amino acids) Uncharacterized ORF	Allergenic ribosomal L3 protein; allergen Asp f 23; transcript induced in response to dibutyryl cyclic AMP	Oxidation [M53(100); M215(100); M309(100); M324(100)]; Carbamidomethyl [C156]	40	1.29082	506	19	19	0	392	44.4	10.18	3951	32414.2	195.94	0	100.125	7.51042e+07	44413.2	5.11079e+06	1.30898e+07	315243	3.82424e+07	Y	?	Y	Y	?	Y
Afu3g09320	Afu3g09320 AspGDID:ASPL0000105330 COORDS:Chr3_A_fumigatus_Af293:2359631-2361249W, translated using codon table 1 (471 amino acids) Uncharacterized ORF	Serine hydroxymethyltransferase; protein level decreases upon heat shock; reacts with rabbit immunosera exposed to A. fumigatus conidia; hypoxia induced protein; SrbA-regulated during hypoxia	Oxidation [M29(100); M61(100); M400(100)]; Carbamidomethyl [C88; C376; C391; C424]	44	0.492569	232	19	18	1	471	51.8	7.75	1770	16077.3	107.1	0	116.094	3.95857e+07	1.93003e+06	6.33973e+06	1.55707e+06	8.34724e+06	7.8298e+06	Y	Y	?	Y	Y	?
Afu7g02070	nfr1 AspGDID:ASPL0000110002 COORDS:Chr7_A_fumigatus_Af293:555550-557341W, translated using codon table 1 (558 amino acids) Verified ORF	AIF-like mitochondrial oxidoreductase; conidia-enriched protein	Oxidation [M305(100); M309(100)]; Carbamidomethyl [C506]	37	0.38172	213	19	19	0	558	59.8	7.65	1633	13816.8	114.76	0	103.092	1.36835e+08	1.65584e+06	96377.7	1.56166e+06	4.36997e+06	196749	Y	Y	?	Y	Y	?
Afu5g03020	Afu5g03020 AspGDID:ASPL0000107481 COORDS:Chr5_A_fumigatus_Af293:806662-808051W, translated using codon table 1 (373 amino acids) Uncharacterized ORF	60S ribosomal protein L4	Carbamidomethyl [C95]	53	1.93029	720	18	18	0	373	40.5	10.96	7373	55605.4	425.68	0	170.323	1.13698e+08	724545	2.97616e+07	2.47958e+07	254630	1.57291e+08	Y	Y	Y	Y	Y	Y
Afu1g05630	Afu1g05630 AspGDID:ASPL0000101731 COORDS:Chr1_A_fumigatus_Af293:1617319-1616207C, translated using codon table 1 (266 amino acids) Uncharacterized ORF	40S ribosomal protein S3	Carbamidomethyl [C105; C137]; Oxidation [M226(100)]	68	1.28571	342	17	17	0	266	29.2	9.1	3446	25574.9	218.79	0	122.424	2.87587e+07	158672	9.73097e+06	1.35582e+06	683177	6.96627e+07	Y	Y	Y	Y	Y	Y
Afu6g08050	gnd1 AspGDID:ASPL0000109165 COORDS:Chr6_A_fumigatus_Af293:1868427-1870349W, translated using codon table 1 (491 amino acids) Verified ORF	6-phosphogluconate dehydrogenase; conidia-enriched protein; protein induced by heat shock; reacts with rabbit immunosera exposed to conidia; hypoxia-induced protein; transcript induced by exposure to human airway epithelial cells	Oxidation [M213(100); M341(100)]; Carbamidomethyl [C65; C462]; NHS-LC-Biotin [K41(100)]	44	0.490835	241	17	17	0	491	54.1	5.94	1932	16735.8	117.61	0	145.706	2.09527e+08	1.37516e+06	2.70618e+06	4.07348e+06	2.05232e+06	1.78504e+06	Y	Y	Y	Y	Y	Y
Afu6g05210	Afu6g05210 AspGDID:ASPL0000108976 COORDS:Chr6_A_fumigatus_Af293:1250905-1252499W, translated using codon table 1 (330 amino acids) Verified ORF	Putative NAD-dependent malate dehydrogenase with a predicted role in the citric acid cycle; transcript up-regulated in conidia exposed to neutrophils; phoB-regulated; reacts with rabbit immunosera exposed to A. fumigatus conidia	Oxidation [M230(100)]; Carbamidomethyl [C309]	60	0.439394	145	17	17	0	330	34.8	7.24	1335	10729.5	81.66	0	134.089	2.40734e+07	561026	771584	466466	946603	811946	Y	Y	Y	Y	Y	Y
Afu6g07520	pil1 AspGDID:ASPL0000109112 COORDS:Chr6_A_fumigatus_Af293:1707433-1708639W, translated using codon table 1 (345 amino acids) Uncharacterized ORF	Putative cell wall integrity signaling protein	Carbamidomethyl [C255]	47	1.24928	431	16	16	0	345	38.7	5.71	3332	30792.2	227.06	0	132.493	4.65531e+07	5.36592e+06	493903	1.13998e+07	3.21802e+07	7.62912e+06	Y	Y	Y	Y	Y	Y
Afu6g12930	acoA AspGDID:ASPL0000109636 COORDS:Chr6_A_fumigatus_Af293:3262693-3265559W, translated using codon table 1 (787 amino acids) Verified ORF	Mitochondrial aconitate hydratase; citric acid cycle enzyme; protein abundant in conidia; transcript induced in conidia exposed to neutrophils; reacts with rabbit immunosera exposed to A. fumigatus conidia; hypoxia induced	Oxidation [M53(100); M243(100); M398(100); M780(100)]; Carbamidomethyl [C390]	26	0.280813	221	16	16	0	787	85.5	6.71	1873	16361.4	125.92	0	134.599	8.53929e+07	1.48634e+06	245806	157627	673566	639407	Y	Y	Y	?	Y	Y
Afu2g02100	Afu2g02100 AspGDID:ASPL0000103040 COORDS:Chr2_A_fumigatus_Af293:523316-521496C, translated using codon table 1 (513 amino acids) Uncharacterized ORF	Putative dihydrolipoamide dehydrogenase; reacts with rabbit immunosera exposed to A. fumigatus conidia	NHS-LC-Biotin [K435(100)]; Carbamidomethyl [C87; C92]; Oxidation [M129(100); M130(100)]	29	0.309942	159	16	16	0	513	54.9	8.18	1003	9280.82	67.7	0	66.65	5.64868e+07	1.15413e+06	592086	4.46925e+06	1.14541e+06	1.1279e+06	Y	Y	Y	Y	Y	Y
Afu3g00840	Afu3g00840 AspGDID:ASPL0000104604 COORDS:Chr3_A_fumigatus_Af293:193601-191941C, translated using codon table 1 (507 amino acids) Uncharacterized ORF	FAD-dependant oxygenase; secreted protein; ortholog of <i>A. nidulans</i> AN10930, afoF, AN5258, AN7274, AN7269 and AN1310; transcript up-regulated in conidia exposed to neutrophils	NHS-LC-Biotin [K53(100); K143(100); K149(100); K410(100)]; Carbamidomethyl [C350]	40	0.307692	156	16	16	0	507	55	6.99	1508	11420.1	126.17	0	114.147	5.08357e+08	34044.2	2.72424e+07	855768	119523	7.06771e+07	Y	Y	Y	Y	?	?
Afu2g09290	hsp60 AspGDID:ASPL0000103647 COORDS:Chr2_A_fumigatus_Af293:2378663-2376729C, translated using codon table 1 (587 amino acids) Verified ORF	Putative antigenic mitochondrial protein; reacts with rabbit immunosera exposed to A. fumigatus conidia; hypoxia induced protein	Oxidation [M199(100)]	34	0.262351	154	16	16	0	587	61.9	5.64	974	9642.74	47.44	0	81.555	1.02212e+07	788397	163738	166810	2.71853e+06	1.50812e+06	Y	Y	Y	Y	Y	Y
Afu3g07810	sdh1 AspGDID:ASPL0000105185 COORDS:Chr3_A_fumigatus_Af293:1970306-1968056C, translated using codon table 1 (647 amino acids) Uncharacterized ORF	Succinate dehydrogenase flavoprotein subunit; role in the citric acid cycle; up-regulated in conidia exposed to neutrophils and during conidial germination; hypoxia repressed protein and transcript; induced by exposure to artemisinin	Carbamidomethyl [C88; C157; C574]; Oxidation [M346(100); M519(100); M545(100)]	28	0.224111	145	16	16	0	647	71.1	6.98	1360	10619	85.65	0	98.689	4.59479e+07	386946	495394	1.94359e+06	501394	1.09469e+06	Y	Y	Y	Y	Y	Y
Afu1g13500	tktA AspGDID:ASPL0000102418 COORDS:Chr1_A_fumigatus_Af293:3591128-3588583C, translated using codon table 1 (684 amino acids) Verified ORF	Putative transketolase; protein abundant in conidia; protein induced by heat shock and by hydrogen peroxide; reacts with rabbit immunosera exposed to A. fumigatus conidia	Oxidation [M377(100)]	30	0.157895	108	16	16	0	684	74.8	6.6	869	7086.33	60.15	0	99.713	1.42227e+08	296425	643432	916376	617459	197395	Y	Y	Y	Y	Y	Y
Afu2g09030	dppV AspGDID:ASPL0000103621 COORDS:Chr2_A_fumigatus_Af293:2312950-2315573W, translated using codon table 1 (721 amino acids) Verified ORF	Secreted dipeptidyl-peptidase; induced by growth on BSA as a sole nitrogen source; immunoreactive protein	Oxidation [M307(100)]; NHS-LC-Biotin [K702(100)]	25	0.130374	94	16	16	0	721	79.7	5.9	643	6669.61	61.96	0	77.176	1.09377e+08	81930.7	446805	36591.8		15429.1	Y	?	Y	?	N	?
Afu4g12590	Afu4g12590 AspGDID:ASPL0000106966 COORDS:Chr4_A_fumigatus_Af293:3302922-3306211W, translated using codon table 1 (912 amino acids) Verified ORF	Conidia-enriched protein of unknown function; calcium downregulated	Oxidation [M192(100)]	19	0.144737	132	15	14	1	912	102.3	8.82	841	7248.22	44.25	0	63.302	7.36536e+06	298432	15507.8	1.01479e+06	1.98805e+06	31868.1	Y	Y	?	Y	Y	?
Afu1g06390	tef1 AspGDID:ASPL0000101807 COORDS:Chr1_A_fumigatus_Af293:1831593-1833461W, translated using codon table 1 (494 amino acids) Verified ORF	Putative translation elongation factor EF-1 alpha subunit; protein abundant in conidia; protein induced by heat shock	Carbamidomethyl [C444]; Oxidation [M309(100); M327(100); M443(99.3)]	38	0.799595	395	14	14	0	494	53.8	9.1	2476	25792.5	181.62	0	171.257	7.44967e+07	9.2032e+06	1.64955e+07	2.93679e+06	1.96203e+06	9.87734e+06	Y	Y	Y	Y	Y	Y
Afu1g14450	exgO AspGDID:ASPL0000102513 COORDS:Chr1_A_fumigatus_Af293:3862707-3859781C, translated using codon table 1 (958 amino acids) Uncharacterized ORF	Exo-beta-1,3-glucanase; secreted protein; predicted secretory signal sequence; ortholog of <i>A. nidulans</i> AN0779	Oxidation [M187(99.4); M655(100)]; NHS-LC-Biotin [K71(100); K76(100)]	20	0.199374	191	14	14	0	958	101.7	5.34	2702	19826.8	192.63	0	199.18	3.14759e+08	108290	563112	71820	34950.2	111746	Y	Y	Y	Y	?	?
Afu6g07720	acuF AspGDID:ASPL0000109132 COORDS:Chr6_A_fumigatus_Af293:1757338-1754889C, translated using codon table 1 (601 amino acids) Uncharacterized ORF	Putative phosphoenolpyruvate carboxykinase; transcript up-regulated in conidia exposed to neutrophils; transcript downregulated in response to hypoxia	Oxidation [M45(100); M238(100)]; Carbamidomethyl [C339; C546]	30	0.221298	133	14	14	0	601	66.7	6.18	931	8634.76	62.49	0	80.879	2.41876e+07	522386	1.37418e+06	783125	1.3765e+06	969055	Y	Y	?	Y	Y	?
Afu4g11080	facA AspGDID:ASPL0000106818 COORDS:Chr4_A_fumigatus_Af293:2893854-2891549C, translated using codon table 1 (670 amino acids) Uncharacterized ORF	Putative acetyl-coenzyme A synthetase with a predicted role in acetate metabolism; transcript up-regulated in conidia exposed to neutrophils; protein induced by heat shock; hypoxia repressed protein	Oxidation [M600(100)]; Carbamidomethyl [C101]	23	0.122388	82	14	14	0	670	74.4	6.44	575	4838.67	22.75	0	58.806	3.77293e+06	299538	8.73546e+06	238560	4.36283e+06	38881.7	Y	Y	?	?	Y	?
Afu4g04460	Afu4g04460 AspGDID:ASPL0000106264 COORDS:Chr4_A_fumigatus_Af293:1261402-1262578W, translated using codon table 1 (226 amino acids) Uncharacterized ORF	60S ribosomal protein L13		48	2.09292	473	13	13	0	226	25.6	10.65	4266	30815.9	262.33	0	76.014	1.80701e+07	14527.2	2.98032e+07	3.67043e+06	166525	1.55152e+08	Y	?	Y	Y	Y	Y
Afu3g06840	Afu3g06840 AspGDID:ASPL0000105095 COORDS:Chr3_A_fumigatus_Af293:1702997-1704159W, translated using codon table 1 (261 amino acids) Uncharacterized ORF	Putative cytosolic small ribosomal subunit S4	Carbamidomethyl [C181]; Oxidation [M87(100)]	49	0.685824	179	13	13	0	261	29.5	10.07	1046	9275.58	45.41	0	51.907	2.00438e+06	717193	7.3549e+06	778243	5232.52	3.022e+07	Y	Y	Y	Y	?	Y
Afu4g13170	cpcB AspGDID:ASPL0000107023 COORDS:Chr4_A_fumigatus_Af293:3449811-3448364C, translated using codon table 1 (316 amino acids) Verified ORF	G-protein complex beta subunit; conidia-enriched protein; immunoreactive	Oxidation [M217(100); M313(100)]; NHS-LC-Biotin [K56(100)]; Carbamidomethyl [C138; C182; C207]	52	0.477848	151	13	13	0	316	35	6.52	1143	12004.1	105.43	0	98.847	1.46987e+08	727084	978596	1.02121e+07	195684	909110	Y	Y	Y	Y	Y	Y
Afu7g06820	Afu7g06820 AspGDID:ASPL0000110372 COORDS:Chr7_A_fumigatus_Af293:1661738-1659591C, translated using codon table 1 (715 amino acids) Uncharacterized ORF	Has domain(s) with predicted role in cell adhesion	Oxidation [M188(100); M286(100); M345(100); M346(100); M459(50); M465(50)]; Carbamidomethyl [C99; C108; C460]; NHS-LC-Biotin [K60(100); K559(100)]	37	0.186014	133	13	13	0	715	77.2	5.52	1839	13921.3	161.54	0	223.305	1.8743e+08	10407.1	136794	389701	3975.45		Y	?	Y	Y	?	N
Afu5g09230	Afu5g09230 AspGDID:ASPL0000107992 COORDS:Chr5_A_fumigatus_Af293:2377061-2378400W, translated using codon table 1 (324 amino acids) Verified ORF	Putative transaldolase; abundant protein in conidia and mycelia; protein induced by hydrogen peroxide and hypoxia	Carbamidomethyl [C17]	47	0.401235	130	13	13	0	324	35.4	6.44	1139	8673.36	57.1	0	91.369	3.99377e+07	829560	1.04264e+06	484677	1.10728e+06	905541	Y	Y	Y	Y	Y	Y
Afu1g14560	msdS AspGDID:ASPL0000102523 COORDS:Chr1_A_fumigatus_Af293:3890868-3889192C, translated using codon table 1 (503 amino acids) Verified ORF	Putative 1,2-alpha-mannosidase; secreted protein; fibrinogen-binding	NHS-LC-Biotin [K212(100); K274(100); K415(100); K416(100); K488(100)]; Carbamidomethyl [C353]; Oxidation [M146(100); M268(100)]	28	0.218688	110	13	13	0	503	55.3	5.35	1193	9667.25	105.63	0	104.411	1.23426e+08	8487.43			81365.9	47194.8	Y	?	Y	N	?	?
Afu4g11340	lys9 AspGDID:ASPL0000106843 COORDS:Chr4_A_fumigatus_Af293:2978580-2976809C, translated using codon table 1 (450 amino acids) Uncharacterized ORF	Saccharopine dehydrogenase; hypoxia induced protein; transcript induced by exposure to human airway epithelial cells	Carbamidomethyl [C37; C47; C404]; Oxidation [M258(100)]	32	0.193333	87	13	13	0	450	49.4	6.28	697	6576.94	71.91	0	74.567	9.63465e+07	51621.2	658365	1.0807e+06	137981	330458	Y	Y	Y	Y	Y	?
Afu2g10660	mpdA AspGDID:ASPL0000103781 COORDS:Chr2_A_fumigatus_Af293:2727506-2726340C, translated using codon table 1 (388 amino acids) Verified ORF	Putative mannitol-1-phosphate dehydrogenase; conidia-enriched protein; protein induced by heat shock; reacts with rabbit immunosera exposed to conidia; no human homolog	Oxidation [M282(100); M331(100)]; Carbamidomethyl [C90; C122]	47	0.221649	86	13	13	0	388	43	5.9	658	5889.74	39.57	0	75.985	1.73711e+07	1.86382e+06	234270		114000	18827.3	Y	Y	Y	N	Y	?
Afu2g17110	cdc48 AspGDID:ASPL0000104427 COORDS:Chr2_A_fumigatus_Af293:4568058-4570820W, translated using codon table 1 (819 amino acids) Uncharacterized ORF	Putative cell division control protein; protein induced by heat shock	Carbamidomethyl [C554; C591]; Oxidation [M741(100)]	21	0.0915751	75	13	13	0	819	90.2	5.22	595	4789.81	34.74	0	64.661	1.32845e+07	162097	47795.9	553006	215453	134061	Y	Y	Y	Y	Y	?
Afu1g16250	Afu1g16250 AspGDID:ASPL0000102688 COORDS:Chr1_A_fumigatus_Af293:4421606-4418653C, translated using codon table 1 (881 amino acids) Uncharacterized ORF	Putative alpha-glucosidase B	Oxidation [M496(100); M771(100)]	16	0.0817253	72	13	13	0	881	98.8	6.42	571	5496.51	50.32	0	66.579	7.02754e+07	6139.4	53658.2	22191.5	16914	43946.1	Y	?	Y	?	?	?
Afu7g05740	Afu7g05740 AspGDID:ASPL0000110266 COORDS:Chr7_A_fumigatus_Af293:1404497-1405787W, translated using codon table 1 (340 amino acids) Verified ORF	Putative NAD-dependent malate dehydrogenase; protein abundant in conidia; immunoreactive; reacts with rabbit immunosera exposed to A. fumigatus conidia; induced by L-tyrosine; transcript downregulated in response to hypoxia	Oxidation [M252(100)]	44	0.461765	157	12	12	0	340	35.9	9.09	1413	12617.9	101.86	0	106.473	5.22329e+07	6.02651e+06	752718	53317.1	1.90989e+06	1.66861e+06	Y	Y	Y	?	Y	Y
Afu1g06960	Afu1g06960 AspGDID:ASPL0000101864 COORDS:Chr1_A_fumigatus_Af293:1985804-1987045W, translated using codon table 1 (370 amino acids) Uncharacterized ORF	Putative pyruvate dehydrogenase complex subunit alpha; protein induced by hydrogen peroxide; hypoxia induced protein	Oxidation [M189(100); M208(100); M309(100); M335(100)]	37	0.413514	153	12	12	0	370	41.5	6.8	1008	10826.7	62.32	0	79.125	1.87667e+07	421753	656296	2.48651e+06	3.55528e+06	143272	Y	Y	Y	Y	Y	?
Afu3g11070	pdcA AspGDID:ASPL0000105505 COORDS:Chr3_A_fumigatus_Af293:2890318-2892286W, translated using codon table 1 (569 amino acids) Verified ORF	Putative pyruvate decarboxylase with a predicted role in pyruvate metabolism; reacts with rabbit immunosera exposed to A. fumigatus conidia; higher expression in 48 h biofilm vs planktonic cells; protein increases during hypoxia	Oxidation [M137(100); M335(100)]	29	0.179262	102	12	12	0	569	63	6.54	1171	8528.89	83.87	0	110.301	5.36922e+07	215256		1.44959e+06	721271	26144.5	Y	Y	N	Y	Y	?
Afu2g09200	Afu2g09200 AspGDID:ASPL0000103638 COORDS:Chr2_A_fumigatus_Af293:2358357-2358900W, translated using codon table 1 (106 amino acids) Uncharacterized ORF	60S ribosomal protein L30	Carbamidomethyl [C83; C89]; Oxidation [M20(100); M63(100); M92(100)]	80	3.5	371	11	11	0	106	11.3	9.83	2523	26597.7	192.95	0	97.296	3.22273e+08	120125	1.25374e+07	5.70165e+07	41516.9	4.21289e+07	Y	?	Y	Y	?	Y
Afu5g10370	sdh2 AspGDID:ASPL0000108103 COORDS:Chr5_A_fumigatus_Af293:2655836-2654821C, translated using codon table 1 (299 amino acids) Uncharacterized ORF	Iron-sulfur protein subunit of succinate dehydrogenase with a predicted role in the citric acid cycle; transcript up-regulated in conidia exposed to neutrophils; induced by exposure to artemisinin; transcript downregulated by hypoxia	Carbamidomethyl [C269; C275]; Oxidation [M85(100); M98(100); M99(100)]; NHS-LC-Biotin [K45(100)]	36	0.401338	120	11	11	0	299	33.9	8.92	859	8447.01	72.52	0	51.652	4.51681e+07	138837	149351	1.49489e+06	346862	410428	Y	Y	Y	Y	Y	Y
Afu3g11690	Afu3g11690 AspGDID:ASPL0000105565 COORDS:Chr3_A_fumigatus_Af293:3071255-3069978C, translated using codon table 1 (360 amino acids) Uncharacterized ORF	Putative class II fructose-bisphosphate aldolase; immunoreactive protein; reacts with rabbit immunosera exposed to A. fumigatus conidia; hypoxia induced protein	Carbamidomethyl [C47; C56; C112]; Oxidation [M298(100)]	42	0.327778	118	11	11	0	360	39.8	5.85	1510	10389.7	87.53	0	113.59	5.92188e+07	1.68569e+06	595287	64349.5	898800	320004	Y	Y	Y	?	Y	?
Afu4g08240	Afu4g08240 AspGDID:ASPL0000106538 COORDS:Chr4_A_fumigatus_Af293:2135925-2137164W, translated using codon table 1 (347 amino acids) Verified ORF	Putative zinc-containing alcohol dehydrogenase; conidia-enriched protein; transcript up-regulated in conidia exposed to neutrophils	Oxidation [M300(100); M303(100)]; NHS-LC-Biotin [N-Term]; Carbamidomethyl [C31]	42	0.279539	97	11	11	0	347	37.4	7.09	722	6692.5	41.66	0	70.45	4.02387e+07	1.25898e+06	172753	227748	1.54776e+06	125973	Y	Y	Y	Y	Y	?
Afu3g11830	pgmA AspGDID:ASPL0000105579 COORDS:Chr3_A_fumigatus_Af293:3113884-3115685W, translated using codon table 1 (555 amino acids) Uncharacterized ORF	Putative phosphoglucomutase; reacts with rabbit immunosera exposed to A. fumigatus conidia; hypoxia repressed protein; transcript up-regulated in conidia exposed to neutrophils	Oxidation [M325(100); M537(100)]	24	0.12973	72	11	11	0	555	60.5	6.76	542	4545.26	42.73	0	59.692	2.61439e+07	495048	819914	646998	194708	63992.1	Y	Y	Y	Y	Y	?
Afu4g03900	mfp AspGDID:ASPL0000106209 COORDS:Chr4_A_fumigatus_Af293:1094920-1097968W, translated using codon table 1 (899 amino acids) Uncharacterized ORF	Putative multifunctional beta-oxidation protein	Carbamidomethyl [C369]; Oxidation [M493(100)]	15	0.0533927	48	11	11	0	899	96.7	8.41	350	3543.06	31.65	0	50.958	1.3844e+07	294991	97223.9	6.25976e+06	303422	1.30956e+07	Y	Y	?	Y	?	?
Afu4g06820	ecm33 AspGDID:ASPL0000106396 COORDS:Chr4_A_fumigatus_Af293:1762211-1763534W, translated using codon table 1 (398 amino acids) Verified ORF	Putative glycophosphatidylinositol (GPI)-anchored cell wall protein with similarity to S. cerevisiae Ecm33p; mutant conidia display a cell separation defect; hypoxia induced protein	Oxidation [M304(100)]; NHS-LC-Biotin [K306(100)]; Carbamidomethyl [C43; C324]	38	0.670854	267	10	10	0	398	41.5	4.98	2742	23875.3	212.04	0	137.545	8.41861e+08	273742	979387	1.95946e+06	298679	647015	Y	Y	Y	Y	Y	?
Afu1g05340	Afu1g05340 AspGDID:ASPL0000101702 COORDS:Chr1_A_fumigatus_Af293:1537487-1538453W, translated using codon table 1 (221 amino acids) Uncharacterized ORF	40S ribosomal protein S19	Oxidation [M1(100)]; Carbamidomethyl [C115]	38	1.20362	266	10	10	0	221	24.8	9.54	2597	18873.2	141.39	0	64.105	2.15104e+07	24970.8	3.10877e+07	1.4521e+07	87922.6	1.60638e+08	Y	?	Y	Y	?	Y
Afu5g09580	rodA AspGDID:ASPL0000108027 COORDS:Chr5_A_fumigatus_Af293:2473524-2474105W, translated using codon table 1 (159 amino acids) Verified ORF	Conidial hydrophobin; conidial surface associated; required for formation of the rodlet layer of conidia; transcript downregulated in response to voriconazole; induced during biofilm growth	Carbamidomethyl [C56; C64; C65; C105; C127; C133; C134; C152]; NHS-LC-Biotin [K50(100); K55(100); K126(100)]	79	1.59119	253	10	10	0	159	16.2	5.14	2775	21896.8	179.61	0	123.245	1.84351e+08	1.08248e+06	1.32879e+07	372417	1.37444e+06	4.56761e+06	Y	Y	Y	Y	Y	Y
Afu1g15020	Afu1g15020 AspGDID:ASPL0000102569 COORDS:Chr1_A_fumigatus_Af293:4039457-4040397W, translated using codon table 1 (215 amino acids) Uncharacterized ORF	40S ribosomal protein S5; reacts with rabbit immunosera exposed to A. fumigatus conidia	Carbamidomethyl [C77]; Oxidation [M27(100)]	41	1.06512	229	10	10	0	215	23.9	9.22	1372	14930	97.5	0	48.201	8.2185e+06	174308	2.59094e+06	769973	262542	2.70533e+07	Y	Y	Y	?	?	Y
Afu1g03510	Afu1g03510 AspGDID:ASPL0000101521 COORDS:Chr1_A_fumigatus_Af293:1014395-1015676W, translated using codon table 1 (297 amino acids) Uncharacterized ORF	ATP Synthase gamma chain, mitochondrial precursor	Carbamidomethyl [C155]; Oxidation [M149(100)]	42	0.703704	209	10	10	0	297	32.4	8.21	1905	15323.7	113.89	0	95.672	1.69282e+07	2.31327e+06	546676	1.57404e+06	7.72652e+06	3.29672e+06	Y	Y	Y	Y	Y	Y
Afu5g06240	alcC AspGDID:ASPL0000107700 COORDS:Chr5_A_fumigatus_Af293:1495619-1494455C, translated using codon table 1 (350 amino acids) Verified ORF	Putative zinc-dependent alcohol dehydrogenase, involved in ethanol fermentation; predicted gene pair with adh1; protein induced by hydrogen peroxide; reacts with rabbit immunosera exposed to A. fumigatus conidia	Carbamidomethyl [C112; C130]; Oxidation [M335(100)]	29	0.457143	160	10	10	0	350	37.2	7.64	1257	10152.2	75.55	0	62.145	8.55909e+07	842048	619314	3.28373e+06	1.46183e+06	1.59902e+06	Y	Y	Y	Y	Y	Y
Afu6g12990	Afu6g12990 AspGDID:ASPL0000109642 COORDS:Chr6_A_fumigatus_Af293:3280512-3279334C, translated using codon table 1 (263 amino acids) Uncharacterized ORF	Putative cytosolic large ribosomal subunit protein L7A	Carbamidomethyl [C174]; Oxidation [M177(100)]	44	0.524715	138	10	10	0	263	29.4	10.26	846	8469.34	60.2	0	43.181	1.33632e+07	148880	3.70691e+06	847615	496269	1.35569e+07	Y	Y	Y	Y	Y	Y
Afu5g05450	rps1 AspGDID:ASPL0000107624 COORDS:Chr5_A_fumigatus_Af293:1266407-1265371C, translated using codon table 1 (256 amino acids) Uncharacterized ORF	40S ribosomal protein S3Ae; 40S ribosomal protein S1; reacts with rabbit immunosera exposed to A. fumigatus conidia	Carbamidomethyl [C179]	39	0.46875	120	10	10	0	256	29.2	10.04	1199	8075.2	67.51	0	68.756	3.35107e+06	83500.8	2.72436e+06	3.38764e+06	33105.2	1.08714e+07	Y	Y	Y	?	?	Y
Afu6g07430	Afu6g07430 AspGDID:ASPL0000109105 COORDS:Chr6_A_fumigatus_Af293:1677465-1679554W, translated using codon table 1 (527 amino acids) Uncharacterized ORF	Putative pyruvate kinase; reacts with rabbit immunosera exposed to A. fumigatus conidia	Oxidation [M26(100); M275(100)]; Carbamidomethyl [C39]	21	0.220114	116	10	10	0	527	58.3	7.03	678	6651.86	43.22	0	48.328	1.98355e+07	1.08193e+06	158288	1.17301e+06	2.53386e+06	647723	Y	Y	Y	Y	Y	Y
Afu7g01010	adh1 AspGDID:ASPL0000109897 COORDS:Chr7_A_fumigatus_Af293:271675-270494C, translated using codon table 1 (353 amino acids) Uncharacterized ORF	Putative alcohol dehydrogenase; predicted gene pair with AFUA_5G06240 (alcC); induced by L-tyrosine; transcript up-regulated in conidia exposed to neutrophils	Carbamidomethyl [C214]; Oxidation [M338(100)]; NHS-LC-Biotin [K229(100)]	29	0.322946	114	10	10	0	353	37.5	7.4	580	6417.27	22.08	0	42.706	1.21557e+06	658270	27766.6	137367	2.79657e+06	4.09671e+06	Y	Y	Y	Y	Y	Y
Afu3g08660	idp1 AspGDID:ASPL0000105268 COORDS:Chr3_A_fumigatus_Af293:2219058-2221293W, translated using codon table 1 (501 amino acids) Uncharacterized ORF	Putative isocitrate dehydrogenase; protein induced by heat shock	Carbamidomethyl [C453; C471]; Oxidation [M357(100); M463(100)]	25	0.183633	92	10	10	0	501	55.7	8.73	432	5034.28	14.33	0	43.963	2.13426e+06	322796	30391.7	527652	2.58611e+06		Y	Y	?	Y	Y	N
Afu1g15610	Afu1g15610 AspGDID:ASPL0000102624 COORDS:Chr1_A_fumigatus_Af293:4217535-4216501C, translated using codon table 1 (344 amino acids) Verified ORF	Putative zinc-binding dehydrogenase family oxidoreductase; conidia-enriched protein	Oxidation [M139(100)]	40	0.255814	88	10	10	0	344	37.5	7.2	819	5769.07	52.28	0	89.616	4.58187e+07	880996	9358.46	285465	898790	52473.9	Y	Y	?	Y	Y	?
Afu2g16820	Afu2g16820 AspGDID:ASPL0000104401 COORDS:Chr2_A_fumigatus_Af293:4493020-4491357C, translated using codon table 1 (405 amino acids) Uncharacterized ORF	Putative curved DNA-binding protein	Carbamidomethyl [C40; C316]	33	0.17284	70	10	10	0	405	44	7.74	369	4199.41	37.23	0	39.398	2.54047e+07	270030		851580	65870.7	1.122e+06	Y	Y	N	Y	?	Y
Afu4g10410	Afu4g10410 AspGDID:ASPL0000106755 COORDS:Chr4_A_fumigatus_Af293:2732043-2730416C, translated using codon table 1 (429 amino acids) Uncharacterized ORF	Putative aspartate aminotransferase; reacts with rabbit immunosera exposed to A. fumigatus conidia; hypoxia induced protein; transcript induced in conidia exposed to neutrophils or to human airway epithelial cells	NHS-LC-Biotin [K85(100)]; Oxidation [M280(100)]; Carbamidomethyl [C294]	23	0.158508	68	10	10	0	429	47	8.87	460	3855.77	28.24	0	40.994	1.29983e+07	572098	119102	330783	109547	38117.7	Y	Y	Y	Y	Y	?
Afu3g14490	Afu3g14490 AspGDID:ASPL0000105838 COORDS:Chr3_A_fumigatus_Af293:3844977-3843396C, translated using codon table 1 (508 amino acids) Uncharacterized ORF	Putative ketol acid reductoisomerase; transcript induced by exposure to human airway epithelial cells; no human homolog	Oxidation [M254(100); M346(100); M376(100); M382(100)]; Carbamidomethyl [C374]	32	0.127953	65	10	10	0	508	56.3	9.29	433	3560.92	19.62	0	47.606	4.45605e+06	33870.9	2.24751e+06		7782.57	737562	Y	?	Y	N	?	Y
Afu4g07730	Afu4g07730 AspGDID:ASPL0000106488 COORDS:Chr4_A_fumigatus_Af293:2023719-2022959C, translated using codon table 1 (176 amino acids) Uncharacterized ORF	60S ribosomal protein L11; transcript induced by exposure to human airway epithelial cells	Carbamidomethyl [C133; C134]; Oxidation [M129(100); M135(100)]	56	2.18182	384	9	9	0	176	20.1	10.02	3457	27170.1	212.25	0	67.76	6.597e+06	220685	8.62156e+07	1.48125e+06	58888.6	5.51779e+08	Y	Y	Y	Y	?	Y
Afu3g05350	htb1 AspGDID:ASPL0000104951 COORDS:Chr3_A_fumigatus_Af293:1290859-1290284C, translated using codon table 1 (140 amino acids) Uncharacterized ORF	Histone H2B	Oxidation [M73(100)]; NHS-LC-Biotin [K20(100); K25(99.8)]	54	1.90714	267	9	9	0	140	14.9	10.13	1635	14560.5	105.01	0	51.284	1.15499e+08	531547	8.31287e+06	5.91412e+07	8.00929e+07	4.51204e+07	Y	?	Y	Y	?	Y
Afu1g05990	Afu1g05990 AspGDID:ASPL0000101768 COORDS:Chr1_A_fumigatus_Af293:1728875-1727904C, translated using codon table 1 (202 amino acids) Uncharacterized ORF	Ribosomal protein L16a	Carbamidomethyl [C138]	30	1.13366	229	9	9	0	202	23.1	10.51	1440	11479.7	69.12	0	29.239	1.18256e+07	126685	1.43398e+06	1.23646e+06	536845	1.48915e+07	Y	?	Y	Y	?	Y
Afu5g09240	sod1 AspGDID:ASPL0000107993 COORDS:Chr5_A_fumigatus_Af293:2379492-2380591W, translated using codon table 1 (154 amino acids) Verified ORF	Cu/Zn superoxide dismutase; recognized by sera from aspergillosis patients; highly expressed in conidia; transcript induced by copper starvation, menadione, gliotoxin and growth at high temperature; protein induced by hydrogen peroxide	NHS-LC-Biotin [K43(100)]; Carbamidomethyl [C147]	70	0.863636	133	9	9	0	154	16	6.52	1257	9649.22	73	0	65.843	5.04133e+07	1.29856e+07	80009.6	31915.9	4.08131e+06	11806.8	Y	Y	Y	?	Y	?
Afu2g09210	Afu2g09210 AspGDID:ASPL0000103639 COORDS:Chr2_A_fumigatus_Af293:2359448-2360452W, translated using codon table 1 (223 amino acids) Uncharacterized ORF	60S ribosomal protein L10; reacts with rabbit immunosera exposed to A. fumigatus conidia	Carbamidomethyl [C105]; Oxidation [M102(100)]	35	0.591928	132	9	9	0	223	25.6	10.32	1009	6978.55	46.96	0	38.844	4.09634e+06	137279	2.6715e+06	298243		1.211e+07	Y	Y	Y	Y	Y	Y
Afu3g02280	treA AspGDID:ASPL0000104750 COORDS:Chr3_A_fumigatus_Af293:567144-570532W, translated using codon table 1 (1072 amino acids) Uncharacterized ORF	Putative alpha,alpha-trehalose glucohydrolase; transcript up-regulated in conidia exposed to neutrophils		17	0.119403	128	9	9	0	1072	116.9	5.58	1351	11173.6	104.97	0	114.119	2.21461e+08	171112	415853	111511	12036.4	27292.6	Y	Y	Y	Y	?	?
Afu6g04740	act1 AspGDID:ASPL0000108928 COORDS:Chr6_A_fumigatus_Af293:1114434-1113100C, translated using codon table 1 (393 amino acids) Verified ORF	Actin	Oxidation [M208(100); M317(50); M323(50)]; Carbamidomethyl [C235]	37	0.310433	122	9	9	0	393	43.9	6.28	1051	7265.51	49.55	0	48.627	7.10796e+06	702028	1.59734e+06	2.27737e+06	380203	7.26307e+06	Y	Y	Y	Y	Y	Y
Afu7g01460	Afu7g01460 AspGDID:ASPL0000109941 COORDS:Chr7_A_fumigatus_Af293:380737-379723C, translated using codon table 1 (259 amino acids) Uncharacterized ORF	Ribosomal protein S5	Carbamidomethyl [C168]; Oxidation [M59(100)]	41	0.459459	119	9	9	0	259	28.3	10.54	660	7190.03	52.19	0	47.216	7.06416e+07	189244	3.14513e+06	97705.3	70216.7	7.29039e+06	Y	Y	Y	?	Y	Y
Afu1g11710	Afu1g11710 AspGDID:ASPL0000102235 COORDS:Chr1_A_fumigatus_Af293:3080890-3079981C, translated using codon table 1 (217 amino acids) Uncharacterized ORF	Ribosomal protein L1	Oxidation [M85(100)]; Carbamidomethyl [C66]	45	0.470046	102	9	9	0	217	24.2	9.86	792	6948.87	75.85	0	50.552	1.30721e+08	1.70662e+06	505968	5.4956e+06	2.12006e+06	176579	Y	Y	Y	Y	Y	Y
Afu5g13450	Afu5g13450 AspGDID:ASPL0000108398 COORDS:Chr5_A_fumigatus_Af293:3535793-3536876W, translated using codon table 1 (249 amino acids) Verified ORF	Putative triosephosphate isomerase; protein abundant in conidia; reacts with rabbit immunosera exposed to A. fumigatus conidia' transcript induced by exposure to human airway epithelial cells	Carbamidomethyl [C125]; NHS-LC-Biotin [K137(100)]	40	0.381526	95	9	9	0	249	27.1	5.8	1153	7057.65	58.27	0	80.049	3.53037e+07	1.27095e+06	671046	39790.7	240117	256776	Y	Y	Y	?	Y	Y
Afu8g01670	cat2 AspGDID:ASPL0000110606 COORDS:Chr8_A_fumigatus_Af293:441545-439266C, translated using codon table 1 (759 amino acids) Verified ORF	Putative bifunctional catalase-peroxidase; induction in response to hydrogen peroxide Yap1-dependent; transcript induced by exposure to human airway epithelial cells; SrbA-regulated during hypoxia		14	0.0869565	66	9	9	0	759	83.7	6.58	574	5345.96	43.25	0	50.386	2.50434e+07	567863	16964.7	52047.2	62597.8	459756	Y	Y	?	?	Y	?
Afu4g00960	pfkA AspGDID:ASPL0000106014 COORDS:Chr4_A_fumigatus_Af293:259114-261643W, translated using codon table 1 (808 amino acids) Uncharacterized ORF	Putative phosphofructokinase; reacts with rabbit immunosera exposed to A. fumigatus conidia	Carbamidomethyl [C428; C493]	13	0.0792079	64	9	9	0	808	88.7	7.09	609	4724.86	42.56	0	49.861	3.45419e+07	207659	38639.3	297695	493754	48189.1	Y	Y	?	Y	Y	?
Afu1g12610	hsp88 AspGDID:ASPL0000102329 COORDS:Chr1_A_fumigatus_Af293:3331407-3333764W, translated using codon table 1 (714 amino acids) Uncharacterized ORF	Hsp70 chaperone; conidia-enriched protein; induction in response to hydrogen peroxide Yap1-dependent		15	0.0826331	59	9	9	0	714	80	5.17	592	3964.54	36.92	0	47.182	1.97783e+07	205666	120524	2.51484e+06	103440	33241.4	Y	Y	Y	Y	Y	?
Afu2g04310	Afu2g04310 AspGDID:ASPL0000103257 COORDS:Chr2_A_fumigatus_Af293:1189815-1188083C, translated using codon table 1 (416 amino acids) Uncharacterized ORF	Argininosuccinate synthase; hypoxia induced protein		27	0.137019	57	9	9	0	416	46.1	5.48	308	3272.28	16.91	0	31.59	7.49762e+06	230663	140083	144505	374725	149797	Y	Y	Y	Y	Y	Y
Afu4g12870	Afu4g12870 AspGDID:ASPL0000106993 COORDS:Chr4_A_fumigatus_Af293:3368445-3370387W, translated using codon table 1 (602 amino acids) Uncharacterized ORF	Putative methylmalonate-semialdehyde dehydrogenase; transcript up-regulated in conidia exposed to neutrophils	Carbamidomethyl [C362]	17	0.0880399	53	9	9	0	602	63.8	8.03	445	3602.83	33.24	0	48.503	1.34719e+07	174238		71563.8	68297		Y	Y	N	Y	Y	N
Afu6g11430	aldA AspGDID:ASPL0000109492 COORDS:Chr6_A_fumigatus_Af293:2837140-2839051W, translated using codon table 1 (559 amino acids) Verified ORF	Putative aldehyde dehydrogenase; predicted gene pair with AFUA_7G01000; hypoxia repressed protein; transcript up-regulated in conidia exposed to neutrophils; immunoreactive protein	Carbamidomethyl [C186; C463]	19	0.0876565	49	9	8	1	559	60.9	6.73	471	3948.99	34.79	0	55.554	1.79785e+07	153269	124551	126062	24479.2	100879	Y	Y	Y	?	Y	?
Afu5g09210	alp2 AspGDID:ASPL0000107990 COORDS:Chr5_A_fumigatus_Af293:2366798-2365176C, translated using codon table 1 (495 amino acids) Verified ORF	Autophagic (vacuolar) serine protease; allergen Asp f 18; predicted signal sequence for secretion; transcript induced by growth on hydrogen peroxide; transcript up-regulated in conidia exposed to neutrophils	NHS-LC-Biotin [K261(100); K268(100); K271(100); K291(100)]	20	0.0989899	49	9	9	0	495	52.6	6.25	409	3869.8	43.07	0	49.575	4.21408e+07	41780.1	676079			823481	Y	?	Y	N	N	?
Afu7g05290	Afu7g05290 AspGDID:ASPL0000110222 COORDS:Chr7_A_fumigatus_Af293:1257190-1256242C, translated using codon table 1 (151 amino acids) Uncharacterized ORF	Cytosolic small ribosomal subunit S13/S15; transcript repressed by exposure to human airway epithelial cells	Carbamidomethyl [C38]	46	1.50993	228	8	8	0	151	16.8	10.43	2162	16098.3	144.36	0	42.87	1.32411e+07	127150	9.90915e+06	413020	86253.7	5.12998e+07	Y	Y	Y	Y	?	Y
Afu7g01060	Afu7g01060 AspGDID:ASPL0000109902 COORDS:Chr7_A_fumigatus_Af293:282412-283521W, translated using codon table 1 (343 amino acids) Uncharacterized ORF	Ortholog of <i>A. nidulans FGSC A4</i> : AN7836, <i>A. oryzae RIB40</i> : AO090003000833, <i>Neosartorya fischeri NRRL 181</i> : NFIA_113770 and <i>Aspergillus terreus NIH2624</i> : ATET_02590	NHS-LC-Biotin [K212(100); K224(100)]; Carbamidomethyl [C208; C213; C324; C338]; Oxidation [M198(100)]	20	0.591837	203	8	8	0	343	36.8	6.61	1668	19136.9	115.38	0	71.649	5.18564e+08	1.04824e+06	1.0285e+06	70371.3	58400.6	186438	Y	Y	Y	?	?	Y
Afu2g10500	Afu2g10500 AspGDID:ASPL0000103765 COORDS:Chr2_A_fumigatus_Af293:2687569-2686778C, translated using codon table 1 (143 amino acids) Uncharacterized ORF	40S ribosomal protein Rps16	Carbamidomethyl [C22]	57	1.09091	156	8	8	0	143	16	10.18	1206	9107.54	63.82	0	35.903	2.52022e+06	55310	1.64018e+06	960989	11501.2	2.72234e+07	Y	Y	Y	Y	?	Y
Afu1g11130	Afu1g11130 AspGDID:ASPL0000102176 COORDS:Chr1_A_fumigatus_Af293:2932858-2933809W, translated using codon table 1 (200 amino acids) Uncharacterized ORF	60S ribosomal protein L6		45	0.705	141	8	8	0	200	22.4	10.15	1042	8578.75	55.01	0	51.21	3.00418e+06	35312.8	3.85094e+06	424090	8328.33	1.27279e+07	Y	Y	Y	Y	?	Y
Afu2g01040	Afu2g01040 AspGDID:ASPL0000102935 COORDS:Chr2_A_fumigatus_Af293:239825-238336C, translated using codon table 1 (379 amino acids) Uncharacterized ORF	Putative formaldehyde dehydrogenase; transcript up-regulated in conidia exposed to neutrophils	Carbamidomethyl [C173; C177; C205; C321]; Oxidation [M126(100); M366(100)]	30	0.316623	120	8	8	0	379	40	7.27	1266	9949.32	88.38	0	68.064	9.1448e+07	281873	52279.8	5.40645e+06	43287.3	67430.7	Y	Y	?	Y	Y	?
Afu4g04410	Afu4g04410 AspGDID:ASPL0000106258 COORDS:Chr4_A_fumigatus_Af293:1247460-1248557W, translated using codon table 1 (319 amino acids) Uncharacterized ORF	Immunoreactive protein; has predicted 3-hydroxyacyl-CoA dehydrogenase activity, coenzyme binding, nucleotide binding activity and a putative role in fatty acid metabolism	Oxidation [M43(100); M201(100)]	37	0.31348	100	8	8	0	319	33.7	7.37	989	6938.4	49.03	0	51.694	4.66149e+06	350358	177701	235628	3.95079e+06	61266.5	Y	Y	?	Y	Y	?
Afu3g07430	aspf27 AspGDID:ASPL0000105151 COORDS:Chr3_A_fumigatus_Af293:1867882-1867179C, translated using codon table 1 (163 amino acids) Verified ORF	Putative peptidyl-prolyl cis-trans isomerase; cyclophilin; allergen Asp f 27; protein abundant in conidia; Yap1-dependent induction in response to hydrogen peroxide; induced by L-tyrosine	Carbamidomethyl [C39]; NHS-LC-Biotin [K43(100); K140(100); K153(50)]; Oxidation [M60(100)]	44	0.417178	68	8	8	0	163	17.7	7.97	620	4468.01	17.69	0	34.674	2.33595e+06	2.04914e+06	1.39331e+06	192809	734445	557939	Y	Y	Y	Y	Y	Y
Afu1g12800	Afu1g12800 AspGDID:ASPL0000102348 COORDS:Chr1_A_fumigatus_Af293:3382593-3384187W, translated using codon table 1 (385 amino acids) Uncharacterized ORF	Putative NADPH isocitrate dehydrogenase; transcript induced during conidial germination		24	0.176623	68	8	8	0	385	41.7	8.51	338	3488.16	19.63	0	30.804	1.63014e+06	88128.7	187417		193770	2.34882e+06	Y	Y	Y	?	Y	Y
Afu2g03290	artA AspGDID:ASPL0000103158 COORDS:Chr2_A_fumigatus_Af293:868250-867203C, translated using codon table 1 (261 amino acids) Verified ORF	14-3-3 family protein; predicted gene pair with AFUA_6G06750; conidia-enriched protein; protein induced by hydrogen peroxide; reacts with rabbit immunosera exposed to A. fumigatus conidia; hypoxia repressed protein	NHS-LC-Biotin [N-Term]	32	0.252874	66	8	7	1	261	29.1	4.84	807	5088.87	30.23	0	37.207	5.38306e+06	2.35494e+06	178372	412594	722357	1.81058e+07	Y	Y	?	Y	Y	?
Afu5g04170	hsp90 AspGDID:ASPL0000107596 COORDS:Chr5_A_fumigatus_Af293:1108402-1110583W, translated using codon table 1 (706 amino acids) Verified ORF	Heat shock protein; allergen Asp f 12; likely essential; required for conidiation and cell wall integrity; transcript induced by growth on hydrogen peroxide; enters the nucleus in response to heat shock		13	0.092068	65	8	8	0	706	80.6	5.01	373	4066.89	25.92	0	35.122	979286	412466	2.12941e+06		361705	448645	?	Y	Y	N	Y	Y
Afu3g00270	bgt2 AspGDID:ASPL0000104548 COORDS:Chr3_A_fumigatus_Af293:57708-56302C, translated using codon table 1 (446 amino acids) Verified ORF	Cell wall glucanase; predicted glycophosphatidylinositol (GPI)-anchor; secreted protein	NHS-LC-Biotin [K225(100)]	23	0.141256	63	8	8	0	446	44.6	5.07	649	5496.68	53.14	0	61.875	1.23322e+08	168914	173123			21252.7	Y	Y	Y	N	N	?
Afu6g01940	Afu6g01940 AspGDID:ASPL0000108649 COORDS:Chr6_A_fumigatus_Af293:282872-284077W, translated using codon table 1 (317 amino acids) Uncharacterized ORF	Dienelactone hydrolase family protein; transcript up-regulated in conidia exposed to neutrophils	Carbamidomethyl [C74; C75; C218; C233]; Oxidation [M237(100)]; NHS-LC-Biotin [K223(99.7)]	26	0.195584	62	8	8	0	317	35	8.59	351	3351.76	25.77	0	30.119	1.8824e+07	2.11397e+06	565484	484595	507345		Y	Y	Y	?	Y	N
Afu1g04620	Afu1g04620 AspGDID:ASPL0000101631 COORDS:Chr1_A_fumigatus_Af293:1309293-1307958C, translated using codon table 1 (348 amino acids) Uncharacterized ORF	Putative zinc-containing alcohol dehydrogenase; reacts with rabbit immunosera exposed to A. fumigatus conidia; hypoxia induced protein; transcript up-regulated in conidia exposed to neutrophils; repressed by gliotoxin exposure	Carbamidomethyl [C96; C99; C102]	29	0.158046	55	8	8	0	348	37.8	6.64	674	4823.3	40.08	0	55.292	2.34047e+07	9764.59	969545	1.33506e+06	99461.4	250441	Y	?	Y	Y	Y	Y
Afu6g08750	Afu6g08750 AspGDID:ASPL0000109231 COORDS:Chr6_A_fumigatus_Af293:2073566-2071674C, translated using codon table 1 (578 amino acids) Uncharacterized ORF	Ortholog(s) have role in hyphal growth and mitochondrion localization		15	0.0934256	54	8	8	0	578	63	8.18	501	3787.18	30.97	0	37.545	8.56746e+06	100291	13673.1	505941	18435.3	100598	Y	Y	?	Y	Y	?
Afu4g08600	Afu4g08600 AspGDID:ASPL0000106573 COORDS:Chr4_A_fumigatus_Af293:2225523-2227284W, translated using codon table 1 (550 amino acids) Uncharacterized ORF	Putative aldehyde dehydrogenase (NAD(P)+)		18	0.0945455	52	8	8	0	550	60	6.96	559	4083.65	37.37	0	48.862	1.31803e+07	40590.4	38797.3	501263	30949.8	352333	Y	Y	?	Y	Y	?
Afu5g03550	Afu5g03550 AspGDID:ASPL0000107533 COORDS:Chr5_A_fumigatus_Af293:959199-955956C, translated using codon table 1 (1017 amino acids) Uncharacterized ORF	Has domain(s) with predicted metal ion binding, nucleotide binding, proton-exporting ATPase activity, phosphorylative mechanism activity and role in ATP biosynthetic process, proton export across plasma membrane	Carbamidomethyl [C455]	10	0.0481809	49	8	5	3	1017	112.5	6.21	221	2456.5	3.52	0	28.598	394955	450138	87331		306290	348951	Y	Y	N	N	Y	?
Afu1g10130	Afu1g10130 AspGDID:ASPL0000102077 COORDS:Chr1_A_fumigatus_Af293:2611841-2610281C, translated using codon table 1 (446 amino acids) Uncharacterized ORF	Putative adenosylhomocysteinase; protein induced by heat shock	Carbamidomethyl [C352; C363]; Oxidation [M361(100)]	25	0.103139	46	8	8	0	446	48.5	6.21	363	2977.83	18.56	0	44.356	2.81461e+06	59635	587301	25643.5	80161.5	3.30494e+06	Y	Y	Y	?	Y	Y
Afu3g00650	lap2 AspGDID:ASPL0000104585 COORDS:Chr3_A_fumigatus_Af293:147729-149294W, translated using codon table 1 (501 amino acids) Verified ORF	Putative aminopeptidase Y; predicted signal sequence for secretion; induced by growth on BSA as a sole nitrogen source	NHS-LC-Biotin [K290(100)]; Carbamidomethyl [C157]	14	0.0878244	44	8	8	0	501	54.2	5.87	268	2586.38	24.14	0	27.598	5.49396e+07	122958	448660	142174		366036	Y	Y	Y	?	N	?
Afu6g02470	Afu6g02470 AspGDID:ASPL0000108702 COORDS:Chr6_A_fumigatus_Af293:466824-464770C, translated using codon table 1 (582 amino acids) Uncharacterized ORF	Putative fumarate hydratase; reacts with rabbit immunosera exposed to A. fumigatus conidia		15	0.0756014	44	8	8	0	582	63.1	8.97	542	3776.75	36.88	0	46.306	1.65441e+07	131947	10941.5	225196	16318.8	54599.3	Y	Y	?	Y	?	?
Afu4g10800	Afu4g10800 AspGDID:ASPL0000106793 COORDS:Chr4_A_fumigatus_Af293:2823433-2822224C, translated using codon table 1 (237 amino acids) Uncharacterized ORF	40S ribosomal protein S6	Oxidation [M32(100)]	31	2.21097	524	7	7	0	237	27.3	10.84	5085	40273.6	300.93	0	74.428	7.35143e+06	31739.5	3.06445e+07	870047	97254.3	1.46416e+08	Y	?	Y	Y	?	Y
Afu3g11260	Afu3g11260 AspGDID:ASPL0000105524 COORDS:Chr3_A_fumigatus_Af293:2951140-2951715W, translated using codon table 1 (154 amino acids) Uncharacterized ORF	Ubiquitin	NHS-LC-Biotin [K33(100); K48(100)]	38	1.49351	230	7	1	5	154	17.7	9.77	1436	14934.7	80.76	0	51.239	2.88156e+07	4.19749e+06	5.81791e+06	2.0897e+06	1.0647e+06	1.30326e+07	Y	Y	?	Y	Y	Y
Afu6g13550	Afu6g13550 AspGDID:ASPL0000109696 COORDS:Chr6_A_fumigatus_Af293:3450087-3449278C, translated using codon table 1 (155 amino acids) Uncharacterized ORF	Ribosomal protein S13p/S18e	Oxidation [M29(100)]	44	1.45161	225	7	7	0	155	17.9	10.45	2059	15715.9	123.08	0	35.868	4.84712e+06	5.31241e+06	7.13902e+06	258793	4.66428e+06	5.03838e+07	Y	Y	Y	?	?	Y
Afu1g04040	ubiA AspGDID:ASPL0000101573 COORDS:Chr1_A_fumigatus_Af293:1157883-1156984C, translated using codon table 1 (128 amino acids) Uncharacterized ORF	Ubiquitin; induction in response to hydrogen peroxide Yap1-dependent	NHS-LC-Biotin [K33(100); K48(100)]	46	1.45312	186	7	1	0	128	14.5	9.8	1031	11557.3	64.75	0	46.878	654101	58172.8		7176.51			Y	Y	N	?	N	N
Afu5g05630	Afu5g05630 AspGDID:ASPL0000107640 COORDS:Chr5_A_fumigatus_Af293:1313445-1312542C, translated using codon table 1 (154 amino acids) Uncharacterized ORF	60S ribosomal protein L23	Oxidation [M84(100)]	44	0.883117	136	7	7	0	154	17.1	10.33	1378	9908.32	55.12	0	43.145	6.75988e+06	498056	3.43594e+06	1.58378e+06	493602	2.26444e+07	Y	Y	Y	Y	Y	Y
Afu1g03390	Afu1g03390 AspGDID:ASPL0000101509 COORDS:Chr1_A_fumigatus_Af293:988367-987625C, translated using codon table 1 (165 amino acids) Uncharacterized ORF	Putative 60S ribosomal protein L12	Carbamidomethyl [C141]	54	0.690909	114	7	7	0	165	17.9	9.55	1141	9309.38	83.3	0	48.599	6.3865e+07	94763.9	2.11794e+06	4.00463e+06	97460.7	3.73088e+06	Y	Y	Y	Y	?	Y
Afu1g14410	rpl17 AspGDID:ASPL0000102509 COORDS:Chr1_A_fumigatus_Af293:3851949-3852806W, translated using codon table 1 (208 amino acids) Uncharacterized ORF	60S ribosomal protein L17	Carbamidomethyl [C165]; Oxidation [M161(100)]	36	0.533654	111	7	7	0	208	23.4	10.98	955	5499.98	44.21	0	25.1		28034.4	4.86711e+06	430768	157250	2.68253e+07	N	Y	Y	Y	?	Y
Afu5g01430	Afu5g01430 AspGDID:ASPL0000107323 COORDS:Chr5_A_fumigatus_Af293:376001-375182C, translated using codon table 1 (236 amino acids) Verified ORF	ThiJ/PfpI family protein; abundant in conidia	NHS-LC-Biotin [K227(100)]; Oxidation [M61(100)]	31	0.377119	89	7	7	0	236	25	5.41	526	5366.8	34.45	0	51.047	1.9751e+07	1.74902e+06	448883	172021	1.03486e+06	50641.7	Y	Y	Y	?	Y	?
Afu1g11190	Afu1g11190 AspGDID:ASPL0000102182 COORDS:Chr1_A_fumigatus_Af293:2947142-2948249W, translated using codon table 1 (227 amino acids) Verified ORF	Putative eukaryotic translation elongation factor 1 subunit eEF1-beta; reacts with rabbit immunosera exposed to A. fumigatus conidia; induced by gliotoxin exposure	NHS-LC-Biotin [N-Term]	52	0.374449	85	7	7	0	227	25.2	4.55	737	6660.91	38.27	0	73.831	1.49798e+07	303759	1.807e+06	163780	434005	139844	Y	Y	Y	Y	Y	?
Afu6g03540	acuE AspGDID:ASPL0000108809 COORDS:Chr6_A_fumigatus_Af293:768975-770805W, translated using codon table 1 (539 amino acids) Verified ORF	Putative malate synthase; protein abundant in conidia		15	0.146568	79	7	7	0	539	61	8.12	537	4244.03	20.96	0	28.641	2.81321e+06	443422		255045	2.03119e+06	70542.3	Y	Y	N	Y	Y	Y
Afu5g07300	Afu5g07300 AspGDID:ASPL0000107804 COORDS:Chr5_A_fumigatus_Af293:1814759-1815768W, translated using codon table 1 (260 amino acids) Uncharacterized ORF	Electron transfer flavoprotein, beta subunit	Oxidation [M102(100); M184(100); M204(100)]	33	0.288462	75	7	7	0	260	28.2	8.97	394	4504.42	14.5	0	32.619	963145	550937	110286	385790	2.78735e+06	444434	?	Y	Y	Y	Y	Y
Afu4g08580	prx1 AspGDID:ASPL0000106571 COORDS:Chr4_A_fumigatus_Af293:2220262-2219313C, translated using codon table 1 (222 amino acids) Uncharacterized ORF	Mitochondrial peroxiredoxin; predicted role in cell redox homeostasis regulation; protein levels increase with amphotericin B and H2O2 exposure; transcript up-regulated in conidia exposed to neutrophils; repressed by gliotoxin exposure	Carbamidomethyl [C51]; Oxidation [M150(100)]	38	0.328829	73	7	7	0	222	24.5	6.14	622	4608.37	24.83	0	41.53	2.34008e+07	977866	134316	174748	1.33601e+06		Y	Y	Y	Y	Y	N
Afu2g15430	Afu2g15430 AspGDID:ASPL0000104260 COORDS:Chr2_A_fumigatus_Af293:4077712-4076912C, translated using codon table 1 (266 amino acids) Uncharacterized ORF	Sorbitol/xylulose reductase	Carbamidomethyl [C181]	30	0.240602	64	7	7	0	266	28.2	6.35	600	5209.86	35.59	0	59.698	2.80889e+07	842219	45379.9	902039	287788	278628	Y	Y	?	Y	Y	?
Afu2g06150	pdiA AspGDID:ASPL0000103438 COORDS:Chr2_A_fumigatus_Af293:1746610-1744786C, translated using codon table 1 (517 amino acids) Verified ORF	Putative protein disulfide isomerase; conidial surface associated		17	0.110251	57	7	7	0	517	56.2	4.7	627	4594.03	40.51	0	47.389	27933552	146425		42209.6	9278.72		Y	Y	N	?	?	N
Afu8g05580	coaT AspGDID:ASPL0000110887 COORDS:Chr8_A_fumigatus_Af293:1308874-1310609W, translated using codon table 1 (525 amino acids) Uncharacterized ORF	Putative coenzyme A transferase; transcript induced by exposure to human airway epithelial cells	Carbamidomethyl [C491]	21	0.102857	54	7	7	0	525	58.1	6.77	564	4620.22	46.65	0	60.979	2.28891e+07	8167.6		492087		168488	Y	?	N	Y	N	Y
Afu1g14680	Afu1g14680 AspGDID:ASPL0000102535 COORDS:Chr1_A_fumigatus_Af293:3922838-3928333W, translated using codon table 1 (1747 amino acids) Uncharacterized ORF	Ortholog(s) have DNA binding activity and RNA polymerase II, core complex, nuclear chromatin localization		4	0.0291929	51	7	7	0	1747	193.2	6.21	298	2995.35	17.17	0	33.477	4.29911e+06		4455.97	620226	17335.9	1.55934e+06	Y	N	?	?	Y	Y
Afu2g10920	Afu2g10920 AspGDID:ASPL0000103807 COORDS:Chr2_A_fumigatus_Af293:2813917-2812855C, translated using codon table 1 (294 amino acids) Uncharacterized ORF	Putative enoyl-CoA hydratase/isomerase family protein with a predicted role in beta oxidation of fatty acids; transcript up-regulated in conidia exposed to neutrophils	Oxidation [M191(100); M280(100)]	23	0.166667	49	7	7	0	294	31.6	8.56	244	2790.6	16.91	0	20.653	1.40344e+07	611707	62731.3	711435	190442	412769	Y	Y	?	Y	Y	?
Afu4g07190	argB AspGDID:ASPL0000106433 COORDS:Chr4_A_fumigatus_Af293:1868021-1866906C, translated using codon table 1 (371 amino acids) Verified ORF	Ornathine carbamoyltransferase, enzyme of the arginine biosynthesis pathway; hypoxia induced protein	Oxidation [M93(100); M94(100); M229(100)]	22	0.126685	47	7	7	0	371	40.1	7.9	365	3757.26	27.68	0	39.157	1.04631e+07	252660	127016	1.38651e+07	1.73382e+07	599109	Y	Y	Y	Y	Y	?
Afu6g14470	Afu6g14470 AspGDID:ASPL0000109785 COORDS:Chr6_A_fumigatus_Af293:3678960-3678210C, translated using codon table 1 (234 amino acids) Uncharacterized ORF	Ortholog of <i>A. nidulans FGSC A4</i> : AN5353, <i>A. niger CBS 513.88</i> : An02g05680, <i>A. oryzae RIB40</i> : AO090103000108, <i>Aspergillus wentii</i> : Aspwe1_0131073 and <i>Aspergillus sydowii</i> : Aspsy1_0050268	Carbamidomethyl [C80]	30	0.188034	44	7	7	0	234	26	4.54	468	4056.15	39.1	0	57.16	4.09019e+07		120122	130948		138446	Y	N	Y	Y	N	?
Afu6g02870	Afu6g02870 AspGDID:ASPL0000108743 COORDS:Chr6_A_fumigatus_Af293:592740-591294C, translated using codon table 1 (399 amino acids) Uncharacterized ORF	Has domain(s) with predicted cell outer membrane, integral component of membrane localization		27	0.0877193	35	7	7	0	399	43.2	8.5	297	3289.28	31.87	0	47.739	8.69616e+06	41742	23021.5	2.06804e+06		37625.7	Y	Y	?	Y	N	?
Afu6g10650	Afu6g10650 AspGDID:ASPL0000109420 COORDS:Chr6_A_fumigatus_Af293:2633292-2631089C, translated using codon table 1 (657 amino acids) Uncharacterized ORF	Putative ATP citrate lyase, subunit 1; protein induced by heat shock	Oxidation [M600(100)]	15	0.0502283	33	7	7	0	657	71.9	8.48	232	2264.17	15.47	0	32.159	594121		655830		146614	223493	?	N	Y	N	Y	Y
Afu4g11730	gldB AspGDID:ASPL0000106881 COORDS:Chr4_A_fumigatus_Af293:3102011-3103045W, translated using codon table 1 (325 amino acids) Verified ORF	Putative glycerol dehydrogenase; calcium induced; transcript induced by exposure to human airway epithelial cells	Carbamidomethyl [C38]; NHS-LC-Biotin [K268(100)]	34	0.0984615	32	7	7	0	325	36.8	6.37	279	2460.9	14.1	0	36.524	1.28866e+06	391109		13557.2	95093.1		Y	Y	N	?	Y	N
Afu2g10440	Afu2g10440 AspGDID:ASPL0000103759 COORDS:Chr2_A_fumigatus_Af293:2672089-2671408C, translated using codon table 1 (150 amino acids) Uncharacterized ORF	Ortholog(s) have mRNA binding, small ribosomal subunit rRNA binding activity and role in maturation of SSU-rRNA from tricistronic rRNA transcript (SSU-rRNA, 5.8S rRNA, LSU-rRNA), ribosomal small subunit assembly	Oxidation [M74(100)]	55	1.84667	277	6	6	0	150	15.8	10.71	3224	21144	182.84	0	58.866	2.26088e+06		1.5062e+07		5587.46	4.61888e+07	Y	Y	Y	?	?	Y
Afu2g02150	S10a AspGDID:ASPL0000103045 COORDS:Chr2_A_fumigatus_Af293:536724-537226W, translated using codon table 1 (116 amino acids) Uncharacterized ORF	Putative ribosomal protein S10	Carbamidomethyl [C35; C69]	43	1.80172	209	6	6	0	116	13.1	9.72	1366	11481.4	76.61	0	24.257	3.29305e+07	109165	1.23694e+07	8.4981e+06	20365.1	9.03208e+07	Y	Y	Y	Y	?	Y
Afu3g06960	Afu3g06960 AspGDID:ASPL0000105107 COORDS:Chr3_A_fumigatus_Af293:1742922-1742198C, translated using codon table 1 (158 amino acids) Uncharacterized ORF	60S ribosomal protein L21		38	0.93038	147	6	6	0	158	18	10.23	1454	9846.72	93.77	0	27.682	2.32347e+06		2.05424e+07	20826.1	13240.3	6.7858e+07	Y	N	Y	?	?	Y
Afu2g07380	Afu2g07380 AspGDID:ASPL0000103461 COORDS:Chr2_A_fumigatus_Af293:1879464-1878670C, translated using codon table 1 (184 amino acids) Uncharacterized ORF	Ribosomal protein L18		33	0.413043	76	6	6	0	184	20.8	11.81	825	5004.41	35.07	0	34.276	6.11726e+06		689619	742699	413547	1.50417e+07	Y	N	Y	?	Y	Y
Afu3g08160	tif1 AspGDID:ASPL0000105219 COORDS:Chr3_A_fumigatus_Af293:2095759-2094223C, translated using codon table 1 (406 amino acids) Verified ORF	Eukaryotic translation initiation factor eIF4A; ATP-dependent RNA helicase; protein induced by heat shock; predicted gene pair with AFUA_5G02410	Oxidation [M170(100); M179(100)]	19	0.172414	70	6	6	0	406	45.7	5.19	543	4548.05	20.04	0	37.885	523780	99435.4	1.58414e+06	427296	597121	4.34473e+06	Y	Y	Y	?	Y	Y
Afu1g05390	Afu1g05390 AspGDID:ASPL0000101707 COORDS:Chr1_A_fumigatus_Af293:1549201-1548016C, translated using codon table 1 (308 amino acids) Uncharacterized ORF	Ortholog(s) have ATP:ADP antiporter activity	Oxidation [M42(100)]	23	0.227273	70	6	6	0	308	33.3	9.96	819	5820.38	41.09	0	57.426		42728.9	9.1368e+06	26349.5	60915.7	2.80517e+06	N	Y	Y	Y	?	Y
Afu5g06360	Afu5g06360 AspGDID:ASPL0000107712 COORDS:Chr5_A_fumigatus_Af293:1531695-1530676C, translated using codon table 1 (254 amino acids) Uncharacterized ORF	60S ribosomal protein L8; transcript induced by exposure to human airway epithelial cells	Oxidation [M71(100); M82(100); M165(100)]	36	0.26378	67	6	6	0	254	27.5	10.98	394	3998.09	31.22	0	36.053	1.2187e+07	4589.14	863507	2.42355e+06	80912.1	1.42214e+06	Y	?	Y	Y	?	Y
Afu1g13550	Afu1g13550 AspGDID:ASPL0000102423 COORDS:Chr1_A_fumigatus_Af293:3604316-3604804W, translated using codon table 1 (143 amino acids) Verified ORF	Protein of unknown function identified by mass spectrometry	NHS-LC-Biotin [K116(100); K140(100)]	62	0.468531	67	6	6	0	143	14.9	6.18	256	3400.59	9.75	0	23.173	4839.06	790668	840882		365213		?	Y	Y	N	Y	N
Afu4g03240	mp1 AspGDID:ASPL0000106142 COORDS:Chr4_A_fumigatus_Af293:914767-915621W, translated using codon table 1 (284 amino acids) Verified ORF	Putative cell wall galactomannoprotein; allergen Asp f 17; predicted N-terminal signal peptide and C-terminal glycosylphosphatidyl inositol (GPI) anchor signal; transcript induced by growth on hydrogen peroxide and in biofilm	NHS-LC-Biotin [K63(100); K144(100)]	25	0.221831	63	6	6	0	284	27.3	4.83	758	5655.04	58.24	0	72.506	1.93328e+07		904478	13819.9			Y	N	Y	?	N	N
Afu5g02040	Afu5g02040 AspGDID:ASPL0000107384 COORDS:Chr5_A_fumigatus_Af293:523291-524340W, translated using codon table 1 (296 amino acids) Uncharacterized ORF	Putative extracellular lipase; repressed by exposure to artemisinin	NHS-LC-Biotin [K190(100); K208(100)]; Carbamidomethyl [C64; C69]	23	0.202703	60	6	6	0	296	31.2	5.97	582	4742.56	52.15	0	51.109	8.30074e+07	138500	334824			13670.9	Y	?	Y	N	N	?
Afu3g09990	Afu3g09990 AspGDID:ASPL0000105397 COORDS:Chr3_A_fumigatus_Af293:2567233-2565118C, translated using codon table 1 (542 amino acids) Verified ORF	Protein of unknown function identified by mass spectrometry; calcium downregulated	Oxidation [M464(100)]	22	0.103321	56	6	6	0	542	56.4	5.14	331	3710.82	25.23	0	47.798	2.50702e+06	455903	51531.1		525867		Y	Y	?	N	Y	N
Afu1g04660	Afu1g04660 AspGDID:ASPL0000101635 COORDS:Chr1_A_fumigatus_Af293:1318902-1317870C, translated using codon table 1 (203 amino acids) Uncharacterized ORF	Ribosomal protein L15	Oxidation [M87(100)]	31	0.270936	55	6	6	0	203	24.2	11.3	325	2707.43	8.83	0	20.984	8.61994e+06	4111.24	309876	2.39151e+06	40549.5	3.65131e+06	Y	?	Y	?	?	Y
Afu1g04070	Afu1g04070 AspGDID:ASPL0000101576 COORDS:Chr1_A_fumigatus_Af293:1161707-1160930C, translated using codon table 1 (157 amino acids) Uncharacterized ORF	Eukaryotic initiation factor 5A; Yap1-dependent induction in response to hydrogen peroxide	Oxidation [M44(100)]	48	0.33758	53	6	6	0	157	17.2	5.4	441	3946.84	26.59	0	47.296	1.20094e+07	82805.6	1.5146e+06	4.91993e+06	128324	1.00594e+06	Y	Y	Y	Y	Y	Y
Afu2g02950	Afu2g02950 AspGDID:ASPL0000103124 COORDS:Chr2_A_fumigatus_Af293:754983-753816C, translated using codon table 1 (295 amino acids) Uncharacterized ORF	Has domain(s) with predicted oxidoreductase activity and role in oxidation-reduction process	Oxidation [M98(100)]	27	0.176271	52	6	6	0	295	32.9	6.86	581	4827.31	33.56	0	51.241	7.17194e+07	180389	257814	70726.5	34109.2	77997.9	Y	Y	?	?	Y	?
Afu2g08360	pyrG AspGDID:ASPL0000103555 COORDS:Chr2_A_fumigatus_Af293:2153922-2153018C, translated using codon table 1 (278 amino acids) Verified ORF	Orotidine 5'-monophosphate decarboxylase		25	0.18705	52	6	6	0	278	30.2	6.7	483	4240.63	32.65	0	33.531	1.18154e+07		326925	856352	251134		Y	N	?	Y	Y	N
Afu8g04000	erg10B AspGDID:ASPL0000110735 COORDS:Chr8_A_fumigatus_Af293:855589-857056W, translated using codon table 1 (401 amino acids) Uncharacterized ORF	Putative acetyl-coenzyme A acetyltransferase; protein induced by hydrogen peroxide; higher expression in 48 h biofilm vs planktonic cells; SrbA-regulated during hypoxia	Oxidation [M110(100); M125(100)]	23	0.112219	45	6	6	0	401	41.2	6.87	345	2964.92	22.58	0	35.838	7.09004e+06	99851.5	593808	383671	48168.5	437404	Y	Y	Y	Y	?	Y
Afu8g00630	Afu8g00630 AspGDID:ASPL0000110503 COORDS:Chr8_A_fumigatus_Af293:151299-150256C, translated using codon table 1 (347 amino acids) Uncharacterized ORF	Ortholog(s) have extracellular region localization	Carbamidomethyl [C246; C252; C275]	17	0.126801	44	6	5	0	347	37.2	5.49	378	3191.8	30.62	0	28.097	1.24079e+08			57004		129994	Y	Y	N	Y	Y	?
Afu5g08290	Afu5g08290 AspGDID:ASPL0000107901 COORDS:Chr5_A_fumigatus_Af293:2105292-2104352C, translated using codon table 1 (283 amino acids) Uncharacterized ORF	Has domain(s) with predicted oxidoreductase activity and role in oxidation-reduction process	Carbamidomethyl [C186]	19	0.151943	43	6	6	0	283	31.4	6.7	334	2728.65	22.11	0	23.177	5.97716e+06	690957	241546	117568	36003.2		Y	Y	?	Y	?	N
Afu1g12890	Afu1g12890 AspGDID:ASPL0000102357 COORDS:Chr1_A_fumigatus_Af293:3406505-3407674W, translated using codon table 1 (300 amino acids) Uncharacterized ORF	Putative 60S Ribosomal protein L5		32	0.133333	40	6	6	0	300	34.8	8.94	393	2649.55	15.1	0	41.238	280919	304857	576179	407551	69757.7	1.21992e+06	Y	Y	Y	?	Y	Y
Afu7g01830	ugp1 AspGDID:ASPL0000109978 COORDS:Chr7_A_fumigatus_Af293:488718-487183C, translated using codon table 1 (511 amino acids) Verified ORF	UTP-glucose-1-phosphate uridylyltransferase; induced by hydrogen peroxide; hypoxia repressed protein		12	0.0763209	39	6	6	0	511	56.9	6.87	256	2244.06	17.76	0	21.268	1.80314e+07		228242	426601	47682.7		Y	N	Y	Y	Y	N
Afu2g07810	Afu2g07810 AspGDID:ASPL0000103501 COORDS:Chr2_A_fumigatus_Af293:1998025-1999850W, translated using codon table 1 (537 amino acids) Uncharacterized ORF	Putative cytosolic hydroxymethyltransferase	Oxidation [M455(100)]	11	0.0707635	38	6	5	0	537	58.8	8.85	330	2379.95	19.14	0	24.033	5.51551e+06	62431.1	40095.8	59755.5	9140.33	69469.6	Y	Y	?	Y	?	?
Afu3g08380	ipp1 AspGDID:ASPL0000105241 COORDS:Chr3_A_fumigatus_Af293:2149763-2148296C, translated using codon table 1 (396 amino acids) Uncharacterized ORF	Putative inorganic diphosphatase; reacts with rabbit immunosera exposed to A. fumigatus conidia	Carbamidomethyl [C331]	17	0.0909091	36	6	6	0	396	43.6	7.77	234	2083.93	14.58	0	27.776	4.11209e+06	105613	157009		118365	20848.4	Y	Y	Y	N	Y	?
Afu2g09790	Afu2g09790 AspGDID:ASPL0000103695 COORDS:Chr2_A_fumigatus_Af293:2503042-2501287C, translated using codon table 1 (553 amino acids) Uncharacterized ORF	Putative glucose-6-phosphate isomerase		13	0.0650995	36	6	6	0	553	61.3	6.35	220	2018.72	14.19	0	26.686	2.11133e+07	616407	123715	154566	92081.1		Y	Y	Y	?	Y	N
Afu7g02140	Afu7g02140 AspGDID:ASPL0000110009 COORDS:Chr7_A_fumigatus_Af293:573601-574445W, translated using codon table 1 (133 amino acids) Uncharacterized ORF	40S ribosomal protein S24		37	0.263158	35	6	5	1	133	15.3	10.74	210	1517.98	7.8	0	15.899	1.15433e+06	425673	603953	4.58198e+06	827956	1.24866e+07	Y	?	Y	N	N	Y
Afu1g14850	Afu1g14850 AspGDID:ASPL0000102552 COORDS:Chr1_A_fumigatus_Af293:3980051-3981525W, translated using codon table 1 (437 amino acids) Uncharacterized ORF	Putative acyl-coA dehydrogenase with a predicted role in beta oxidation of fatty acids; transcript up-regulated in conidia exposed to neutrophils	Oxidation [M66(100)]	18	0.0800915	35	6	6	0	437	47.4	6.95	177	1687.87	11.91	0	22.059	1.36197e+07	876748	13714.4	1.29134e+06	680012	70886	Y	Y	?	?	Y	?
Afu1g14200	Afu1g14200 AspGDID:ASPL0000102488 COORDS:Chr1_A_fumigatus_Af293:3795841-3794154C, translated using codon table 1 (479 amino acids) Verified ORF	Putative mitochondrial processing peptidase beta subunit; induced by gliotoxin exposure	Oxidation [M316(100)]	16	0.0688935	33	6	6	0	479	53.2	6.3	271	2290.58	11.34	0	35.776	541158	249637	780972	42507.2	52492	1.53368e+06	Y	Y	Y	?	Y	?
Afu6g11310	Afu6g11310 AspGDID:ASPL0000109481 COORDS:Chr6_A_fumigatus_Af293:2801160-2808052W, translated using codon table 1 (2256 amino acids) Uncharacterized ORF	Ortholog(s) have GMP synthase (glutamine-hydrolyzing) activity, aspartate carbamoyltransferase activity, carbamoyl-phosphate synthase (glutamine-hydrolyzing) activity	Carbamidomethyl [C2176]	3	0.010195	23	6	6	0	2256	248.3	6.58	192	1583.19	9.99	0	25.735	1.30414e+06	23254.9		113008			Y	?	N	Y	N	Y
Afu6g00770	Afu6g00770 AspGDID:ASPL0000108631 COORDS:Chr6_A_fumigatus_Af293:190922-189433C, translated using codon table 1 (416 amino acids) Uncharacterized ORF	Putative extracellular arabinanase; transcript downregulated in response to voriconazole	Oxidation [M299(100)]	20	0.502404	209	5	5	0	416	45	5.62	2454	21932.7	241.95	0	75.318	7.78606e+08	23781.1	25051.8	6.88282e+06		60637.8	Y	Y	?	Y	N	?
Afu2g16880	Afu2g16880 AspGDID:ASPL0000104407 COORDS:Chr2_A_fumigatus_Af293:4516963-4516332C, translated using codon table 1 (92 amino acids) Uncharacterized ORF	60S ribosomal protein L37a	Carbamidomethyl [C39; C42; C57]	48	1.34783	124	5	5	0	92	10.1	10.45	1309	10248.9	99.65	0	36.143	1.64981e+07		2.16864e+06	3.3279e+06	32545.2	1.31956e+07	Y	N	Y	Y	?	Y
Afu1g13790	hhtA AspGDID:ASPL0000102447 COORDS:Chr1_A_fumigatus_Af293:3681876-3682468W, translated using codon table 1 (136 amino acids) Uncharacterized ORF	Histone H3	Carbamidomethyl [C111]	43	0.830882	113	5	5	0	136	15.3	11.15	963	7195.84	72.01	0	50.364	4.05962e+08	813931	1.93605e+06	4.89042e+07	418830	2.00859e+07	Y	?	Y	Y	Y	Y
Afu1g04320	Afu1g04320 AspGDID:ASPL0000101600 COORDS:Chr1_A_fumigatus_Af293:1226288-1226942W, translated using codon table 1 (201 amino acids) Uncharacterized ORF	Ribosomal protein S8		32	0.497512	100	5	5	0	201	22.8	11.18	785	6529.29	39.58	0	38.314	1.35064e+06	92647.2	3.83965e+06	74897.5	88753.5	2.10888e+07	Y	Y	Y	?	?	Y
Afu1g13780	Afu1g13780 AspGDID:ASPL0000102446 COORDS:Chr1_A_fumigatus_Af293:3681048-3680611C, translated using codon table 1 (103 amino acids) Uncharacterized ORF	Has domain(s) with predicted DNA binding, protein heterodimerization activity, role in DNA-templated transcription, initiation, nucleosome assembly and nucleosome, nucleus localization	Oxidation [M50(100)]	50	0.970874	100	5	5	0	103	11.4	11.36	858	6147.7	40.4	0	37.591	5.64453e+06	245703	2.70057e+06	3.10675e+06	172405	6.72095e+06	Y	?	Y	Y	Y	Y
Afu5g14210	grg1 AspGDID:ASPL0000108471 COORDS:Chr5_A_fumigatus_Af293:3706130-3705868C, translated using codon table 1 (69 amino acids) Uncharacterized ORF	Glucose-repressible gene; transcript up-regulated in conidia exposed to neutrophils	NHS-LC-Biotin [K32(100); K46(100)]	68	1.21739	84	5	5	0	69	7.4	7.58	494	4870.05	40.24	0	32.134	1.11949e+06	468695	6.68393e+06	1.18016e+06	1.55359e+06	752532	Y	Y	Y	Y	Y	Y
Afu6g00510	Afu6g00510 AspGDID:ASPL0000108606 COORDS:Chr6_A_fumigatus_Af293:125045-126049W, translated using codon table 1 (334 amino acids) Uncharacterized ORF	Has domain(s) with predicted oxidoreductase activity, transferase activity, transferring acyl groups other than amino-acyl groups, zinc ion binding activity and role in oxidation-reduction process	Carbamidomethyl [C186]; Oxidation [M184(100)]	18	0.248503	83	5	5	0	334	36	7.06	756	5636.25	48.83	0	34.505	2.76267e+07	745371	33074.6	986909	2.24541e+06	355844	Y	Y	?	Y	Y	Y
Afu1g04530	Afu1g04530 AspGDID:ASPL0000101621 COORDS:Chr1_A_fumigatus_Af293:1282636-1283216W, translated using codon table 1 (148 amino acids) Uncharacterized ORF	Ribosomal L18ae protein family	Oxidation [M84(100)]	28	0.560811	83	5	5	0	148	17.4	10.7	324	5119.61	18.21	0	17.963	5.83498e+06	62852.2	1.05148e+07	540749	13063.3	9.7906e+06	Y	?	Y	?	?	Y
Afu2g07970	Afu2g07970 AspGDID:ASPL0000103517 COORDS:Chr2_A_fumigatus_Af293:2047985-2048981W, translated using codon table 1 (191 amino acids) Uncharacterized ORF	60S ribosomal protein L19	Carbamidomethyl [C17]; Oxidation [M29(100)]	25	0.434555	83	5	5	0	191	22.6	11.56	689	5142.29	39.47	0	21.591	168928	7348.47	613852	15268.8		7.32916e+06	Y	?	Y	?	N	Y
Afu5g01290	Afu5g01290 AspGDID:ASPL0000107309 COORDS:Chr5_A_fumigatus_Af293:324793-325785W, translated using codon table 1 (330 amino acids) Verified ORF	Putative zinc-binding oxidoreductase	Carbamidomethyl [C69; C187]	23	0.221212	73	5	5	0	330	36.1	6.1	729	5305.37	46.44	0	33.61	1.85198e+07	1.03766e+06		276674	1.71729e+06	27381.8	Y	Y	N	?	Y	?
Afu2g04620	bipA AspGDID:ASPL0000103288 COORDS:Chr2_A_fumigatus_Af293:1260682-1258486C, translated using codon table 1 (672 amino acids) Uncharacterized ORF	Hsp70 chaperone; protein enriched in dormant conidia		8	0.0803571	54	5	4	0	672	73.3	5.03	281	2958.01	10.63	0	17.871	207104	83479	263415	230838	65656.6	192690	Y	Y	Y	Y	Y	Y
Afu6g06370	Afu6g06370 AspGDID:ASPL0000108998 COORDS:Chr6_A_fumigatus_Af293:1367479-1369026W, translated using codon table 1 (386 amino acids) Uncharacterized ORF	NAD(+)-isocitrate dehydrogenase subunit I		19	0.134715	52	5	5	0	386	41.9	8.75	369	3339.05	21.4	0	32.258		129510	659353	38493.7	24607	2.34793e+06	N	Y	Y	?	?	Y
Afu6g10260	akr1 AspGDID:ASPL0000109382 COORDS:Chr6_A_fumigatus_Af293:2540226-2538892C, translated using codon table 1 (334 amino acids) Verified ORF	Putative aldehyde reductase; abundant protein in conidia; transcript up-regulated in conidia exposed to neutrophils and to human airway epithelial cells	Carbamidomethyl [C206]; NHS-LC-Biotin [K299(100)]	17	0.116766	39	5	5	0	334	37.2	6.47	297	2985.5	24.19	0	22.842	4.89265e+06	624512			63565.3	134893	Y	Y	N	N	Y	?
Afu5g04210	Afu5g04210 AspGDID:ASPL0000107600 COORDS:Chr5_A_fumigatus_Af293:1122054-1123659W, translated using codon table 1 (460 amino acids) Uncharacterized ORF	Putative ubiquinol-cytochrome C reductase complex core protein 2; hypoxia induced protein		16	0.0717391	33	5	5	0	460	48.1	8.91	131	1782.15	0	0	26.501	81479.4	87210.9	828177		167450	143107	?	Y	Y	N	Y	Y
Afu3g08470	Afu3g08470 AspGDID:ASPL0000105250 COORDS:Chr3_A_fumigatus_Af293:2171618-2174019W, translated using codon table 1 (511 amino acids) Verified ORF	Glucose-6-phosphate 1-dehydrogenase		9	0.0587084	30	5	5	0	511	58.9	7.01	218	1723	10.8	0	20.674	2.5284e+06	321827	884184		168295	112070	Y	Y	Y	N	Y	Y
Afu4g06140	Afu4g06140 AspGDID:ASPL0000106331 COORDS:Chr4_A_fumigatus_Af293:1576220-1573718C, translated using codon table 1 (780 amino acids) Uncharacterized ORF	Ortholog(s) have dipeptidyl-peptidase activity		7	0.0320513	25	5	5	0	780	87.2	6.68	159	1214.29	5.44	0	18.344	2.57165e+06	462170	84131		64678.5	47381.4	Y	Y	?	N	Y	?
Afu1g10630	Afu1g10630 AspGDID:ASPL0000102127 COORDS:Chr1_A_fumigatus_Af293:2776408-2774958C, translated using codon table 1 (387 amino acids) Uncharacterized ORF	Putative S-adenosylmethionine synthetase; higher expression in 48 h biofilm vs planktonic cells; hypoxia induced protein		17	0.0620155	24	5	5	0	387	42.2	6.01	281	1590.1	10.62	0	26.287	2.30607e+06		812137		167845	17979.7	Y	N	Y	N	?	?
Afu5g08900	Afu5g08900 AspGDID:ASPL0000107961 COORDS:Chr5_A_fumigatus_Af293:2286011-2284725C, translated using codon table 1 (362 amino acids) Uncharacterized ORF	Putative d-arabitinol dehydrogenase		14	0.0607735	22	5	5	0	362	39.4	7.24	180	1294.61	14.59	0	17.449	8.21132e+06	71365.7		1.36042e+06	24633.3		Y	Y	N	?	?	N
Afu7g01920	Afu7g01920 AspGDID:ASPL0000109987 COORDS:Chr7_A_fumigatus_Af293:514850-518697W, translated using codon table 1 (1255 amino acids) Uncharacterized ORF	Ortholog(s) have DNA binding, DNA-directed 5'-3' RNA polymerase activity, RNA binding activity and role in chromatin silencing by small RNA, transcription by RNA polymerase II		4	0.0175299	22	5	5	0	1255	141.8	6.61	134	1115.68	10	0	19.285	3.05563e+06		72492.4	226320	145959		Y	N	?	Y	Y	N
Afu4g09140	car2 AspGDID:ASPL0000106629 COORDS:Chr4_A_fumigatus_Af293:2388283-2389697W, translated using codon table 1 (450 amino acids) Uncharacterized ORF	L-ornithine aminotransferase; induced by growth on BSA as a sole nitrogen source; SrbA-regulated during hypoxia	Carbamidomethyl [C163]	13	0.04	18	5	5	0	450	49.1	6.54	213	1314.89	10.7	0	29.42	3.59246e+06	40339			33465.8		Y	Y	N	N	Y	N
Afu4g08710	Afu4g08710 AspGDID:ASPL0000106586 COORDS:Chr4_A_fumigatus_Af293:2256334-2255247C, translated using codon table 1 (287 amino acids) Uncharacterized ORF	Putative short chain dehydrogenase; transcriptionally up-regulated in conidia exposed to neutrophils; induced by gliotoxin exposure		18	0.0627178	18	5	5	0	287	30.9	5.39	97	1027.42	8.03	0	14.712	2.45265e+06	20952.3	85767.8	37515.4	33780.6	7805.17	Y	?	Y	?	?	?
Afu2g07520	Afu2g07520 AspGDID:ASPL0000363027 COORDS:Chr2_A_fumigatus_Af293:1926201-1928684W, translated using codon table 1 (614 amino acids) Uncharacterized ORF	Ortholog(s) have aminopeptidase activity, epoxide hydrolase activity and role in cellular lipid metabolic process, protein catabolic process, protein localization by the NVT pathway	Carbamidomethyl [C151]	9	0.029316	18	5	5	0	614	69.7	6.21	124	1172.97	10.77	0	20.197	4.78759e+06	168208	27458.8		4931.58		Y	Y	?	N	?	N
Afu2g14210	ilv3 AspGDID:ASPL0000104136 COORDS:Chr2_A_fumigatus_Af293:3721264-3723226W, translated using codon table 1 (606 amino acids) Verified ORF	Putative mitochondrial dihydroxy acid dehydratase; hypoxia induced protein; induced by exposure to human airway epithelial cells; required for virulence		13	0.0264026	16	5	5	0	606	64.7	7.65	72	844.22	6.73	0	16.146	898912		51179.8	154527	43868.7	14450.5	Y	N	Y	Y	Y	?
Afu6g11260	Afu6g11260 AspGDID:ASPL0000109476 COORDS:Chr6_A_fumigatus_Af293:2786302-2787411W, translated using codon table 1 (266 amino acids) Uncharacterized ORF	Ribosomal protein L26; transcript induced by exposure to human airway epithelial cells	Oxidation [M164(100)]	12	1.7594	468	4	4	0	266	29.6	10.98	3362	27042.3	153.13	0	21.894	7.2525e+06	150258	2.7154e+07	1.01692e+06	123976	1.02338e+08	Y	?	Y	Y	?	Y
Afu1g06770	Afu1g06770 AspGDID:ASPL0000101845 COORDS:Chr1_A_fumigatus_Af293:1933600-1932735C, translated using codon table 1 (119 amino acids) Uncharacterized ORF	40S ribosomal protein S26	Oxidation [M44(100)]	28	2.23529	266	4	4	0	119	13.5	10.87	1430	15197.5	78.15	0	26.38	6.90171e+06	25922.3	7.7948e+06	535900	255574	5.33497e+07	Y	?	Y	?	?	Y
Afu2g03040	Afu2g03040 AspGDID:ASPL0000103133 COORDS:Chr2_A_fumigatus_Af293:787407-788437W, translated using codon table 1 (192 amino acids) Uncharacterized ORF	Ribosomal protein L34		18	0.828125	159	4	4	0	192	21.4	9.5	1392	7925.57	69.59	0	15.374	5.03102e+07	9067.96	2.5005e+06	6.05506e+06	15048	1.49194e+07	Y	?	Y	Y	?	Y
Afu6g03830	Afu6g03830 AspGDID:ASPL0000108838 COORDS:Chr6_A_fumigatus_Af293:842693-842009C, translated using codon table 1 (149 amino acids) Uncharacterized ORF	Ribosomal protein L14		28	0.838926	125	4	4	0	149	16.7	10.29	1063	7844.69	24.17	0	31.228	8829.87	5893.27	961525	50054.7		2.10415e+06	?	?	Y	Y	N	Y
Afu5g03490	ndk1 AspGDID:ASPL0000107527 COORDS:Chr5_A_fumigatus_Af293:944280-943353C, translated using codon table 1 (153 amino acids) Uncharacterized ORF	Putative nucleoside diphosphate kinase; induced by L-tyrosine		38	0.666667	102	4	4	0	153	16.9	7.97	1056	7290.62	50.42	0	28.595	2.54426e+07	1.55499e+06	2.33788e+06	228205	880631	3.96196e+06	Y	Y	Y	Y	Y	Y
Afu6g03210	conJ AspGDID:ASPL0000108776 COORDS:Chr6_A_fumigatus_Af293:683093-682787C, translated using codon table 1 (83 amino acids) Uncharacterized ORF	Protein of unknown function; conidia-enriched protein; ortholog of Neurospora crassa CON-10	NHS-LC-Biotin [K48(100)]; NHS-LC-Biotin [N-Term]	70	1.14458	95	4	4	0	83	8.8	6.55	403	6412.28	14.68	0	39.111	771332	1.15988e+06		79116.4	2.67448e+06		Y	Y	N	Y	Y	N
Afu5g11320	aspf29 AspGDID:ASPL0000108191 COORDS:Chr5_A_fumigatus_Af293:2903022-2902611C, translated using codon table 1 (110 amino acids) Verified ORF	Allergen Asp f 29; putative thioredoxin		47	0.609091	67	4	4	0	110	12	5.22	489	4183.13	19.17	0	37.161	1.83912e+06	550144	2.79024e+06		288068		Y	Y	Y	N	Y	Y
Afu3g08460	Afu3g08460 AspGDID:ASPL0000105249 COORDS:Chr3_A_fumigatus_Af293:2169117-2168265C, translated using codon table 1 (109 amino acids) Uncharacterized ORF	60S ribosomal protein L35Ae		36	0.550459	60	4	4	0	109	12.3	11.22	487	4145.86	23.38	0	18.759	7.19997e+06		779753	188453		6.04368e+06	Y	N	Y	Y	N	Y
Afu2g15290	Afu2g15290 AspGDID:ASPL0000104246 COORDS:Chr2_A_fumigatus_Af293:4053500-4054061W, translated using codon table 1 (136 amino acids) Verified ORF	Conidia-enriched protein of unknown function; transcript downregulated in response to voriconazole; hypoxia repressed protein	Carbamidomethyl [C75; C78]; Oxidation [M73(100)]	35	0.426471	58	4	4	0	136	14.8	6.76	279	3154.63	29.34	0	28.135	2.85804e+07	595887	2.84622e+06	1.48826e+06	1.54888e+06	1.77782e+06	Y	Y	Y	Y	Y	?
Afu3g11550	Afu3g11550 AspGDID:ASPL0000105553 COORDS:Chr3_A_fumigatus_Af293:3035974-3035498C, translated using codon table 1 (140 amino acids) Uncharacterized ORF	Ortholog of <i>A. nidulans FGSC A4</i> : AN2894, <i>A. niger CBS 513.88</i> : An02g07350, <i>A. oryzae RIB40</i> : AO090003000710, <i>Aspergillus wentii</i> : Aspwe1_0025131 and <i>Aspergillus sydowii</i> : Aspsy1_0775782	NHS-LC-Biotin [K113(100); K120(100); K124(100)]	20	0.4	56	4	4	0	140	14.9	9.67	178	3186.94	10.64	0	19.45	4.08809e+06	2.93595e+06	3494908	165625	1.53791e+06	50167.3	Y	Y	Y	Y	Y	?
Afu4g08410	Afu4g08410 AspGDID:ASPL0000106556 COORDS:Chr4_A_fumigatus_Af293:2176353-2174970C, translated using codon table 1 (404 amino acids) Uncharacterized ORF	Putative Mannose-6-phosphate isomerase, class I with a predicted role in GDP-mannose and dolichol-phosphate-mannose synthesis; repressed by exposure to artemisinin		8	0.138614	56	4	4	0	404	44.7	6.54	358	3162.9	23.86	0	12.698	1.50038e+07	754055	96838.7	640261	2.00841e+06	459996	Y	Y	?	Y	Y	?
Afu2g03720	cyp4 AspGDID:ASPL0000103198 COORDS:Chr2_A_fumigatus_Af293:995026-995900W, translated using codon table 1 (205 amino acids) Uncharacterized ORF	Putative cyclophilin; peptidyl-prolyl cis-trans isomerase; allergen Asp f 11; transcript induced by growth on hydrogen peroxide	Oxidation [M98(100)]	23	0.24878	51	4	4	0	205	22.3	8.57	339	2922.17	18.34	0	16.157	4.31077e+06	1.1016e+06	487602	41418.4	323334	364279	Y	Y	Y	Y	Y	Y
Afu6g10700	Afu6g10700 AspGDID:ASPL0000109425 COORDS:Chr6_A_fumigatus_Af293:2643846-2644318W, translated using codon table 1 (122 amino acids) Uncharacterized ORF	Ortholog(s) have chaperone binding, unfolded protein binding activity, role in chaperone-mediated protein complex assembly, protein import into mitochondrial intermembrane space, protein refolding and mitochondrial matrix localization		34	0.418033	51	4	4	0	122	13.4	8.16	247	2615.01	10.86	0	18.202	847131	482787	86840.3	30090.7	2.08978e+06		Y	Y	Y	?	Y	N
Afu3g04170	Afu3g04170 AspGDID:ASPL0000104933 COORDS:Chr3_A_fumigatus_Af293:1175521-1176878W, translated using codon table 1 (377 amino acids) Uncharacterized ORF	Ortholog(s) have pyruvate dehydrogenase (acetyl-transferring) activity, role in acetyl-CoA biosynthetic process from pyruvate and mitochondrial nucleoid, mitochondrial pyruvate dehydrogenase complex localization		14	0.124668	47	4	4	0	377	40.5	7.24	457	3437.48	22.32	0	28.571	1.4218e+07	255909	130548	2.08959e+06	556448	101647	Y	Y	Y	?	Y	?
Afu7g04520	dprC AspGDID:ASPL0000110145 COORDS:Chr7_A_fumigatus_Af293:1032279-1031334C, translated using codon table 1 (294 amino acids) Verified ORF	Dehydrin-like protein; repressed upon conidial germination; acts downstream of SakA to confer cold tolerance		23	0.156463	46	4	4	0	294	29.9	6.9	254	2285.13	8.48	0	14.324	1.67264e+06	63110.1	237756	24884.2	172679		Y	Y	Y	?	Y	N
Afu6g03285	Afu6g03285 AspGDID:ASPL0000435976 COORDS:Chr6_A_fumigatus_Af293:698378-697995C, translated using codon table 1 (114 amino acids) Uncharacterized ORF	Protein of unknown function		39	0.368421	42	4	4	0	114	12.9	6.18	577	4008.7	24.4	0	27.908	6.38178e+07	171205	78559.4	136544	248357	45100.6	Y	Y	?	?	?	?
Afu8g07130	Afu8g07130 AspGDID:ASPL0000111039 COORDS:Chr8_A_fumigatus_Af293:1747018-1747937W, translated using codon table 1 (267 amino acids) Verified ORF	AhpC/TSA family thioredoxin peroxidase; conidia-enriched protein; transcript up-regulated in conidia exposed to neutrophils and to human airway epithelial cells	Oxidation [M197(100)]	14	0.134831	36	4	4	0	267	29.6	9.25	292	2255.45	21.31	0	16.68	9.0276e+06	186294	744783	70027.3	323532	137896	Y	Y	?	?	Y	Y
Afu5g12180	Afu5g12180 AspGDID:ASPL0000108274 COORDS:Chr5_A_fumigatus_Af293:3157322-3158399W, translated using codon table 1 (247 amino acids) Uncharacterized ORF	Ortholog(s) have GTPase activator activity, Ran GTPase binding activity	Oxidation [M63(100)]	32	0.137652	34	4	4	0	247	27.6	4.98	173	2101.3	9.24	0	25.236	1.61377e+06	274607	165810		155458		Y	Y	Y	N	Y	N
Afu2g10300	Afu2g10300 AspGDID:ASPL0000103745 COORDS:Chr2_A_fumigatus_Af293:2636570-2637526W, translated using codon table 1 (198 amino acids) Uncharacterized ORF	40S ribosomal protein S17	Oxidation [M173(100)]	20	0.156566	31	4	4	0	198	22.7	9.99	295	2588.71	17.81	0	36.634	430906	48494.7	80394		43006.5	3.50231e+06	Y	Y	Y	N	?	Y
Afu1g16840	Afu1g16840 AspGDID:ASPL0000102749 COORDS:Chr1_A_fumigatus_Af293:4595884-4595128C, translated using codon table 1 (179 amino acids) Uncharacterized ORF	TCTP family protein	Oxidation [M67(100)]	35	0.173184	31	4	4	0	179	20.2	4.97	265	2344.28	19.37	0	33.39	3.4701e+06	135038	27584.4	722342	467962	980835	Y	Y	?	Y	Y	Y
Afu1g15780	leu2A AspGDID:ASPL0000102641 COORDS:Chr1_A_fumigatus_Af293:4264889-4263452C, translated using codon table 1 (366 amino acids) Uncharacterized ORF	3-isopropylmalate dehydrogenase with a predicted role in leucine biosynthesis; SrbA-regulated during hypoxia		12	0.0737705	27	4	4	0	366	39	5.49	176	1636.52	6.41	0	15.364	3.14847e+06	47655.4	77256.1	92083.3	515213	54480.7	Y	Y	?	?	Y	?
Afu3g00370	Afu3g00370 AspGDID:ASPL0000104558 COORDS:Chr3_A_fumigatus_Af293:75582-78020W, translated using codon table 1 (812 amino acids) Uncharacterized ORF	Putative phosphoketolase; calcium downregulated		5	0.0332512	27	4	3	0	812	91.9	6.83	312	1677.44	15.91	0	20.933	4.02751e+06			97460.2			Y	N	Y	?	N	Y
Afu8g05530	osm1 AspGDID:ASPL0000110883 COORDS:Chr8_A_fumigatus_Af293:1293416-1295561W, translated using codon table 1 (630 amino acids) Verified ORF	Putative fumarate reductase; conidia-enriched protein; hypoxia repressed protein; transcript up-regulated in conidia exposed to neutrophils; transcript downregulated in response to hypoxia		7	0.0380952	24	4	4	0	630	67.9	7.52	163	1655.81	11.34	0	17.359	4.7901e+06	68303.5	22580.5	109353			Y	Y	?	Y	N	N
Afu6g08960	pre9 AspGDID:ASPL0000109252 COORDS:Chr6_A_fumigatus_Af293:2134144-2133139C, translated using codon table 1 (255 amino acids) Uncharacterized ORF	Putative proteasome component		22	0.0901961	23	4	4	0	255	28.2	6.15	181	1491.78	17.13	0	19.093	7.28628e+06		330891	462082		84322.3	Y	N	Y	Y	N	?
Afu3g10480	Afu3g10480 AspGDID:ASPL0000105446 COORDS:Chr3_A_fumigatus_Af293:2712116-2713911W, translated using codon table 1 (516 amino acids) Uncharacterized ORF	Ortholog(s) have role in reciprocal meiotic recombination and mitochondrion, nuclear envelope, plasma membrane localization		6	0.0445736	23	4	4	0	516	57.5	9.38	95	1072.62	6.95	0	8.343	3.12627e+06	1.08095e+06		53193	370567	148084	Y	Y	N	?	Y	?
Afu6g06670	Afu6g06670 AspGDID:ASPL0000109028 COORDS:Chr6_A_fumigatus_Af293:1452866-1450043C, translated using codon table 1 (876 amino acids) Uncharacterized ORF	Ortholog of <i>A. nidulans FGSC A4</i> : AN5764, <i>A. niger CBS 513.88</i> : An18g06390, <i>A. oryzae RIB40</i> : AO090003000043, <i>Aspergillus wentii</i> : Aspwe1_0170253 and <i>Aspergillus sydowii</i> : Aspsy1_0030199		7	0.0251142	22	4	4	0	876	95.9	6.61	206	1400.59	4.13	0	16.932		53745.1		20368.3	237929		N	Y	N	Y	Y	N
Afu1g04900	Afu1g04900 AspGDID:ASPL0000101659 COORDS:Chr1_A_fumigatus_Af293:1389643-1388632C, translated using codon table 1 (258 amino acids) Uncharacterized ORF	Proliferating cell nuclear antigen (PCNA); conidia-enriched protein	Carbamidomethyl [C171]	19	0.0813953	21	4	4	0	258	28.3	4.72	290	1741.34	19.96	0	26.897	6.26696e+06	25305.1		173698		6340.95	Y	Y	N	Y	N	?
Afu1g14300	Afu1g14300 AspGDID:ASPL0000102498 COORDS:Chr1_A_fumigatus_Af293:3822599-3824153W, translated using codon table 1 (499 amino acids) Uncharacterized ORF	Putative fasciclin domain family protein with a predicted role in cell adhesion; transcript downregulated in response to amphotericin B; induced by exposure to artemisinin		6	0.0400802	20	4	4	0	499	55.3	6.2	158	1098.08	12.67	0	10.952	1.76544e+07	76472.6		45258.5	88779		Y	Y	N	Y	?	N
Afu5g02470	nmt1 AspGDID:ASPL0000107427 COORDS:Chr5_A_fumigatus_Af293:638154-636920C, translated using codon table 1 (342 amino acids) Uncharacterized ORF	Thiamine biosynthesis protein, phoB-regulated; protein induced by H2O2; reacts with rabbit immunosera exposed to conidia; hypoxia induced protein; transcript induced by exposure to human airway epithelial cells; induced by gliotoxin	Oxidation [M165(100)]	23	0.0526316	18	4	4	0	342	38.3	6.44	68	1145.4	5.53	0	16.7	291430		390444		5355.97	464825	Y	N	Y	N	?	Y
Afu6g07390	lysB AspGDID:ASPL0000109101 COORDS:Chr6_A_fumigatus_Af293:1667162-1668427W, translated using codon table 1 (358 amino acids) Verified ORF	Putative homoisocitrate dehydrogenase with a role in lysine metabolism; hypoxia induced protein		13	0.0502793	18	4	4	0	358	38.1	6.21	93	1094.2	3.59	0	15.095	301874	77293.6	13932.6	22182.1	425083		Y	Y	?	?	Y	N
Afu7g05660	Afu7g05660 AspGDID:ASPL0000110259 COORDS:Chr7_A_fumigatus_Af293:1376127-1379437W, translated using codon table 1 (1065 amino acids) Uncharacterized ORF	Putative translation elongation factor eEF-3; protein induced by heat shock and hypoxia	Oxidation [M531(100)]	9	0.0150235	16	4	4	0	1065	117.7	6.18	59	948.51	7.23	0	17.368	531405	55556.3	446499				?	Y	Y	N	N	N
Afu2g12530	Afu2g12530 AspGDID:ASPL0000103967 COORDS:Chr2_A_fumigatus_Af293:3220825-3222938W, translated using codon table 1 (644 amino acids) Uncharacterized ORF	Putative carnitine acetyl transferase with a predicted role in acetate metabolism; transcript up-regulated in conidia exposed to neutrophils	Carbamidomethyl [C497]	7	0.0232919	15	4	4	0	644	73.1	8.53	67	782.18	5.58	0	11.986	1.5254e+06	80905.5	2.44798e+06	14903.1			Y	Y	?	?	N	N
Afu5g04370	Afu5g04370 AspGDID:ASPL0000107616 COORDS:Chr5_A_fumigatus_Af293:1179535-1181640W, translated using codon table 1 (666 amino acids) Uncharacterized ORF	Putative NADH-quinone oxidoreductase, subunit G		8	0.018018	12	4	4	0	666	73.3	6.16	104	673.4	5.96	0	14.424	879200	101738				26719.5	Y	Y	N	N	N	?
Afu1g03740	Afu1g03740 AspGDID:ASPL0000101544 COORDS:Chr1_A_fumigatus_Af293:1085180-1082722C, translated using codon table 1 (774 amino acids) Uncharacterized ORF	Has domain(s) with predicted peptidase activity and role in proteolysis	NHS-LC-Biotin [K661(100)]	8	0.0155039	12	4	4	0	774	86.1	5.41	92	893.7	6.59	0	16.25	3.03044e+06		211881			229696	Y	N	Y	N	N	?
Afu3g10660	erg13 AspGDID:ASPL0000105464 COORDS:Chr3_A_fumigatus_Af293:2760689-2762268W, translated using codon table 1 (460 amino acids) Uncharacterized ORF	Putative hydroxymethyl glutaryl-coenzyme A synthase with a predicted role in ergosterol biosynthesis; SrbA-regulated during hypoxia	Oxidation [M170(100); M277(100)]	16	0.023913	11	4	4	0	460	50.8	6.55	33	521.79	1.72	0	12.492	727866		70819.1			52843.4	Y	N	Y	N	N	?
Afu1g17250	rodB AspGDID:ASPL0000102790 COORDS:Chr1_A_fumigatus_Af293:4715931-4715328C, translated using codon table 1 (183 amino acids) Uncharacterized ORF	Conidial cell wall hydrophobin involved in conidial cell wall composition; not required for normal rodlet layer; protein repressed by amphotericin B; upregulated in biofilm vs planktonic culture; repressed by exposure to artemisinin	Carbamidomethyl [C107; C113; C114]	20	0.786885	144	3	3	0	183	19.6	8.43	1428	10338.8	99.83	0	25.662	1.22259e+08	1.15733e+06	1.80245e+07	230127	401433	161411	Y	Y	Y	Y	Y	?
Afu5g13100	Afu5g13100 AspGDID:ASPL0000108363 COORDS:Chr5_A_fumigatus_Af293:3439899-3439399C, translated using codon table 1 (128 amino acids) Uncharacterized ORF	Ortholog of <i>A. nidulans FGSC A4</i> : AN6856, <i>A. niger CBS 513.88</i> : An14g06050, <i>A. oryzae RIB40</i> : AO090120000435, <i>Aspergillus wentii</i> : Aspwe1_0107169 and <i>Aspergillus sydowii</i> : Aspsy1_0040420		37	0.71875	92	3	3	0	128	14.1	6.55	702	5280.98	36.99	0	19.273		279339	3.7991e+06		49457.9		N	Y	Y	N	?	N
Afu3g06640	Afu3g06640 AspGDID:ASPL0000105075 COORDS:Chr3_A_fumigatus_Af293:1644938-1644430C, translated using codon table 1 (82 amino acids) Uncharacterized ORF	Ortholog(s) have structural constituent of ribosome activity	Carbamidomethyl [C77]	38	0.939024	77	3	3	0	82	8.9	9.26	784	5446.23	3.27	0	19.645	4.68933e+06	488030	8.66135e+06	24046.3	1.20533e+06	1.84781e+07	?	Y	Y	?	Y	Y
Afu2g12630	aspf13 AspGDID:ASPL0000103977 COORDS:Chr2_A_fumigatus_Af293:3247611-3247153C, translated using codon table 1 (152 amino acids) Uncharacterized ORF	Allergen Asp f 13; putative alkaline serine protease; higher expression in biofilm vs planktonic cells; transcript induced by growth on hydrogen peroxide	Carbamidomethyl [C90; C148]	30	0.473684	72	3	3	0	152	15.9	4.75	509	5371.03	36.19	0	23.903	6.7839e+06	236755	3.77377e+06		94233	50511.9	Y	Y	Y	N	?	?
Afu6g05200	Afu6g05200 AspGDID:ASPL0000108975 COORDS:Chr6_A_fumigatus_Af293:1248660-1249485W, translated using codon table 1 (157 amino acids) Uncharacterized ORF	60S ribosomal protein L28		21	0.458599	72	3	3	0	157	17	10.83	338	3957.33	24.6	0	8.861	171984	19007.6	1.03443e+06	73512.8	47788.5	6.22602e+06	Y	?	Y	Y	?	Y
Afu1g17370	scf1 AspGDID:ASPL0000102801 COORDS:Chr1_A_fumigatus_Af293:4752232-4752608W, translated using codon table 1 (89 amino acids) Uncharacterized ORF	Putative heat shock protein; enriched in dormant conidia	NHS-LC-Biotin [K81(100)]	44	0.808989	72	3	3	0	89	9.6	6.55	462	3660.51	9.39	0	16.283		415869	951713		443714	32431.2	N	Y	Y	N	Y	?
Afu1g13670	Afu1g13670 AspGDID:ASPL0000102435 COORDS:Chr1_A_fumigatus_Af293:3635355-3636111W, translated using codon table 1 (235 amino acids) Uncharacterized ORF	Protein of unkwown function; abundant in conidia	Carbamidomethyl [C38; C60]	17	0.208511	49	3	3	0	235	25.5	5.14	394	3378.69	30.27	0	15.59	7622210		3.25758e+06		13995		Y	N	Y	N	Y	N
Afu4g11580	sod2 AspGDID:ASPL0000106866 COORDS:Chr4_A_fumigatus_Af293:3060251-3061236W, translated using codon table 1 (229 amino acids) Verified ORF	Putative manganese-superoxide dismutase; contains a putative mitochondrial targeting signal; conidia-enriched protein; transcript induced by menadione, by growth at high temperature and by exposure of conidia to neutrophils		17	0.187773	43	3	3	0	229	25.1	8.98	275	3166.92	28.76	0	21.913	1.39645e+07	494133	913704	135544	300231		Y	Y	Y	Y	Y	N
Afu6g13250	Afu6g13250 AspGDID:ASPL0000109666 COORDS:Chr6_A_fumigatus_Af293:3354774-3355600W, translated using codon table 1 (123 amino acids) Uncharacterized ORF	60S ribosomal protein L31e; transcript induced by exposure to human airway epithelial cells		24	0.341463	42	3	3	0	123	14	10.49	290	2285.81	13.6	0	9.556		78216.9	591188	678724	106017	9.48811e+06	N	Y	Y	?	Y	Y
Afu4g00860	dprA AspGDID:ASPL0000106005 COORDS:Chr4_A_fumigatus_Af293:239341-240186W, translated using codon table 1 (246 amino acids) Verified ORF	Dehydrin-like protein; plays a role in oxidative, osmotic and pH stress responses; conserved DPR motif; constitutively transcribed and expressed in dormant conidia; expression dependent on sakA and cAMP pathways; germination downregulated	Oxidation [M240(100)]	11	0.158537	39	3	3	0	246	25.3	6.81	261	2930.72	9.93	0	19.205	835348	353770	105415	39865.7	591946	18692.2	Y	Y	?	Y	Y	?
Afu2g04130	Afu2g04130 AspGDID:ASPL0000103239 COORDS:Chr2_A_fumigatus_Af293:1132624-1131702C, translated using codon table 1 (160 amino acids) Uncharacterized ORF	40S ribosomal protein S11	Carbamidomethyl [C132]	18	0.2375	38	3	3	0	160	18.6	10.83	211	2036.59	14.7	0	12.992	200527	55710.1	178153	90194.3		2.92107e+06	?	Y	Y	?	N	Y
Afu6g12170	fkbp1 AspGDID:ASPL0000109562 COORDS:Chr6_A_fumigatus_Af293:3060448-3061084W, translated using codon table 1 (112 amino acids) Verified ORF	Putative peptidyl-prolyl cis-trans isomerase; binds FK506 and inhibits calcineurin; transcript induced by exposure to human airway epithelial cells		29	0.330357	37	3	3	0	112	12.1	7.25	230	2115.09	6.84	0	19.845	10314.4	602828	109081	12661.5	270322		?	Y	Y	?	Y	N
Afu6g04920	fdh AspGDID:ASPL0000108946 COORDS:Chr6_A_fumigatus_Af293:1161764-1163212W, translated using codon table 1 (418 amino acids) Verified ORF	Putative NAD-dependent formate dehydrogenase; protein more abundant in conidia than mycelia; transcript up-regulated in conidia exposed to neutrophils; protein induced by heat shock; SrbA-regulated during hypoxia		7	0.0885167	37	3	3	0	418	45.7	8.27	240	2265.51	24.14	0	15.749	2.16168e+07	416106		417657	26322.4		Y	Y	N	Y	?	N
Afu1g06340	Afu1g06340 AspGDID:ASPL0000101802 COORDS:Chr1_A_fumigatus_Af293:1821569-1822486W, translated using codon table 1 (186 amino acids) Uncharacterized ORF	Putative 60S ribosomal protein L27		19	0.177419	33	3	3	0	186	21.4	10.49	106	1828.93	11.49	0	12.854	3.44956e+06		354922	430837		1.23628e+06	Y	N	Y	Y	N	Y
Afu8g04570	Afu8g04570 AspGDID:ASPL0000110792 COORDS:Chr8_A_fumigatus_Af293:1042481-1044659W, translated using codon table 1 (613 amino acids) Uncharacterized ORF	Ortholog of <i>A. nidulans FGSC A4</i> : AN1466, <i>A. niger CBS 513.88</i> : An16g08410, <i>A. oryzae RIB40</i> : AO090023000322, <i>Aspergillus wentii</i> : Aspwe1_0641353 and <i>Aspergillus sydowii</i> : Aspsy1_0143626		5	0.050571	31	3	3	0	613	67.2	5.29	152	1446.15	4.97	0	9.392			125427	45423.3	23049.2	964053	Y	N	Y	Y	?	Y
Afu5g07000	Afu5g07000 AspGDID:ASPL0000107775 COORDS:Chr5_A_fumigatus_Af293:1735022-1736346W, translated using codon table 1 (360 amino acids) Uncharacterized ORF	Puttaive NAD binding Rossmann fold oxidoreductase; transcript up-regulated in conidia exposed to neutrophils		9	0.0833333	30	3	2	0	360	39.9	7.03	203	2751.26	9.36	0	14.207	1.82372e+06				21747.5		Y	N	Y	N	Y	Y
Afu5g10570	Afu5g10570 AspGDID:ASPL0000108121 COORDS:Chr5_A_fumigatus_Af293:2705752-2704997C, translated using codon table 1 (154 amino acids) Verified ORF	Cofilin		29	0.175325	27	3	3	0	154	17	5.66	211	1652.69	4.94	0	17.755	879919	214051		48931.1	580537	221527	Y	Y	N	?	Y	?
Afu5g06680	gatA AspGDID:ASPL0000107744 COORDS:Chr5_A_fumigatus_Af293:1641603-1643263W, translated using codon table 1 (499 amino acids) Uncharacterized ORF	4-aminobutyrate aminotransferase; transcript downregulated in response to voriconazole; calcium induced	Carbamidomethyl [C272]	6	0.0541082	27	3	3	0	499	55.2	8.94	170	1279.23	6.21	0	10.503	2.66796e+06	362736	22753.2	62082.8	258351		Y	Y	?	?	Y	N
Afu1g12070	Afu1g12070 AspGDID:ASPL0000102273 COORDS:Chr1_A_fumigatus_Af293:3197608-3198304W, translated using codon table 1 (175 amino acids) Uncharacterized ORF	Ortholog(s) have glycine dehydrogenase (decarboxylating) activity, role in glycine catabolic process, one-carbon metabolic process, protein lipoylation and mitochondrion localization	NHS-LC-Biotin [K71(100)]	14	0.148571	26	3	3	0	175	18.6	4.86	170	1483.58	9.61	0	10.73	2.37344e+06	769283	82368.8		220302	139308	Y	Y	Y	N	Y	?
Afu1g16523	Afu1g16523 AspGDID:ASPL0000361786 COORDS:Chr1_A_fumigatus_Af293:4479906-4479286C, translated using codon table 1 (93 amino acids) Uncharacterized ORF	Ortholog(s) have structural constituent of ribosome activity and cytosolic small ribosomal subunit localization		29	0.27957	26	3	3	0	93	10.3	10.18	238	1894.84	13.51	0	15.717	6.87073e+07	63477.9	5.23565e+06	2.53294e+07	380040	8.37373e+06	Y	?	Y	?	?	Y
Afu3g05360	Afu3g05360 AspGDID:ASPL0000104952 COORDS:Chr3_A_fumigatus_Af293:1291520-1292443W, translated using codon table 1 (265 amino acids) Uncharacterized ORF	Has domain(s) with predicted DNA binding, protein heterodimerization activity, role in nucleosome assembly and nucleosome, nucleus localization		17	0.090566	24	3	2	0	265	29.8	10.15	311	2526.68	23.75	0	25.616	87643.7		498842	7833911	4738.72	4.13341e+06	?	N	Y	Y	?	Y
Afu1g13330	Afu1g13330 AspGDID:ASPL0000102401 COORDS:Chr1_A_fumigatus_Af293:3546428-3548027W, translated using codon table 1 (388 amino acids) Uncharacterized ORF	Ortholog(s) have ATP binding, ATPase activity	Carbamidomethyl [C54]	13	0.056701	22	3	3	0	388	43.6	6.1	152	1285.33	5.3	0	13.118	386414	47030.4		30160.3	285018		Y	Y	N	Y	Y	N
Afu6g04570	Afu6g04570 AspGDID:ASPL0000108911 COORDS:Chr6_A_fumigatus_Af293:1060589-1062452W, translated using codon table 1 (482 amino acids) Uncharacterized ORF	Putative translational elongation factor eEF-1 gamma subunit; protein induced by heat shock; transcript induced by exposure to human airway epithelial cells; snoRNA Afu-328 encoded within intron 2	Oxidation [M382(100)]	9	0.0456432	22	3	3	0	482	54.1	7.64	207	1341.13	8	0	16.605	2.70039e+06	51051	871233	825599	109243	84644.4	?	Y	Y	?	Y	Y
Afu1g15730	Afu1g15730 AspGDID:ASPL0000102636 COORDS:Chr1_A_fumigatus_Af293:4254406-4255080W, translated using codon table 1 (130 amino acids) Uncharacterized ORF	40S ribosomal protein S22	Carbamidomethyl [C72]	28	0.153846	20	3	3	0	130	14.7	9.66	149	1329.33	12.22	0	17.871	68144.7	284825	265994		39109.1	1.146e+06	?	Y	Y	N	Y	Y
Afu4g06910	Afu4g06910 AspGDID:ASPL0000106405 COORDS:Chr4_A_fumigatus_Af293:1790067-1791391W, translated using codon table 1 (284 amino acids) Uncharacterized ORF	Putative outer mitochondrial membrane protein porin; hypoxia induced protein		21	0.0633803	18	3	3	0	284	30	9	71	959.2	2.13	0	12.936	51481.4	35060.1	352730		256084		?	Y	Y	N	Y	N
Afu6g14200	erg10 AspGDID:ASPL0000109759 COORDS:Chr6_A_fumigatus_Af293:3615449-3614026C, translated using codon table 1 (433 amino acids) Uncharacterized ORF	Putative acetyl-CoA acetyltransferase; transcript up-regulated in conidia exposed to neutrophils; SrbA-regulated during hypoxia		13	0.0415704	18	3	3	0	433	45.7	8.95	219	1425.21	14.81	0	24.8	4.07177e+06	14904	413984	132455		20881.6	Y	Y	?	Y	N	?
Afu2g14270	Afu2g14270 AspGDID:ASPL0000104142 COORDS:Chr2_A_fumigatus_Af293:3742174-3739906C, translated using codon table 1 (603 amino acids) Uncharacterized ORF	Putative actin-binding protein; hypoxia repressed protein	Carbamidomethyl [C24]	7	0.0298507	18	3	3	0	603	65.9	5.62	202	1473.88	12.27	0	14.843	2.14831e+06			274715			Y	N	Y	Y	N	N
Afu2g17560	arp2 AspGDID:ASPL0000104473 COORDS:Chr2_A_fumigatus_Af293:4685574-4684753C, translated using codon table 1 (273 amino acids) Verified ORF	1,3,6,8-tetrahydroxynaphthalene reductase involved in conidial pigment biosynthesis; conidia-enriched protein		11	0.0659341	18	3	3	0	273	28.8	5.92	107	967.53	8.34	0	7.104	5.1346e+06	19522.3		42094.9	14029.5		Y	Y	N	?	?	N
Afu2g09310	Afu2g09310 AspGDID:ASPL0000103649 COORDS:Chr2_A_fumigatus_Af293:2382162-2382540W, translated using codon table 1 (71 amino acids) Uncharacterized ORF	Has domain(s) with predicted proton-transporting ATP synthase activity, rotational mechanism, proton-transporting ATPase activity, rotational mechanism activity and role in ATP synthesis coupled proton transport		41	0.239437	17	3	3	0	71	7.9	10.42	128	832.14	8.36	0	6.759	4.49836e+06	1.45957e+06	21122.6	42519.4	4.8683e+06	348876	?	Y	?	?	Y	Y
Afu6g03590	mcsA AspGDID:ASPL0000108814 COORDS:Chr6_A_fumigatus_Af293:783347-784866W, translated using codon table 1 (465 amino acids) Verified ORF	Methylcitrate synthase; catalyses the condensation of propionyl-CoA and oxaloacetate to methylcitrate; conidia-enriched protein; mutants killed more readily by alveolar macrophages and show decreased virulence in mice	Oxidation [M73(100)]	9	0.0344086	16	3	3	0	465	51.4	8.94	110	1555.57	8.4	0	18.466	7.62475e+06	49802.9	98664.1	423810	57839.8	296496	Y	Y	?	Y	?	?
Afu5g04330	Afu5g04330 AspGDID:ASPL0000107612 COORDS:Chr5_A_fumigatus_Af293:1164058-1160457C, translated using codon table 1 (967 amino acids) Verified ORF	Putative aminopeptidase; conidia-enriched protein; protein induced by heat shock; repressed by gliotoxin exposure		4	0.0155119	15	3	3	0	967	108.6	6.71	115	1007.15	6.41	0	15.42	1.47706e+06	122222		106481	21730		Y	Y	N	?	?	N
Afu3g10000	pkaR AspGDID:ASPL0000105398 COORDS:Chr3_A_fumigatus_Af293:2570161-2571402W, translated using codon table 1 (413 amino acids) Verified ORF	cAMP-dependent protein kinase regulatory subunit; induced by endothelial cells and human airway epithelial cells; mutants sensitive to storage in water and contain more nuclei than wild-type; up-regulated in neutrophil-exposed conidia		9	0.031477	13	3	3	0	413	44.5	5.19	49	731.94	1.87	0	8.751	2.29585e+06	139918					Y	Y	N	N	N	N
Afu7g05870	pre8 AspGDID:ASPL0000110279 COORDS:Chr7_A_fumigatus_Af293:1438165-1439254W, translated using codon table 1 (282 amino acids) Uncharacterized ORF	Putative proteasome subunit; immunoreactive protein; reacts with rabbit immunosera exposed to A. fumigatus conidia		15	0.0425532	12	3	3	0	282	30.4	5.55	89	931.72	11.02	0	15.073	2.84645e+06		305712			15985.7	Y	N	Y	N	N	?
Afu4g12450	Afu4g12450 AspGDID:ASPL0000106952 COORDS:Chr4_A_fumigatus_Af293:3270803-3272689W, translated using codon table 1 (541 amino acids) Uncharacterized ORF	Putative PH domain protein; conserved lysine-rich protein; Yap1-dependent induction in response to hydrogen peroxide; hypoxia repressed protein		12	0.0221811	12	3	3	0	541	57	5.03	89	696.44	5.46	0	17.749	358866		119203		7350.58	8900.35	Y	N	Y	N	?	?
Afu4g06900	Afu4g06900 AspGDID:ASPL0000106404 COORDS:Chr4_A_fumigatus_Af293:1787004-1789272W, translated using codon table 1 (573 amino acids) Uncharacterized ORF	Ortholog(s) have asparagine synthase (glutamine-hydrolyzing) activity and role in asparagine biosynthetic process	Oxidation [M226(100)]	8	0.0209424	12	3	3	0	573	64.7	6.29	200	1221.97	11.82	0	21.129	1.34036e+06		469421		36921.8	21552.6	Y	N	Y	N	?	?
Afu2g10070	Afu2g10070 AspGDID:ASPL0000103722 COORDS:Chr2_A_fumigatus_Af293:2576586-2580364W, translated using codon table 1 (1175 amino acids) Uncharacterized ORF	Putative carbamoyl-phosphate synthetase, large subunit	Oxidation [M194(100)]	5	0.00851064	10	3	3	0	1175	129.1	6.21	125	1116.65	6.92	0	15.18	77358.3		387946			68378.8	Y	N	Y	N	N	?
Afu1g11730	Afu1g11730 AspGDID:ASPL0000102237 COORDS:Chr1_A_fumigatus_Af293:3087288-3088069W, translated using codon table 1 (183 amino acids) Uncharacterized ORF	Ortholog(s) have GTPase activity, role in ER to Golgi vesicle-mediated transport, Golgi to plasma membrane transport, cellular response to drug, filamentous growth, macroautophagy and Golgi apparatus, glyoxysome localization		25	0.0437158	8	3	3	0	183	21	5.71	74	526.65	2.48	0	11.992	1408006	110527	241603				?	Y	Y	N	N	N
Afu8g00550	Afu8g00550 AspGDID:ASPL0000110495 COORDS:Chr8_A_fumigatus_Af293:130427-129558C, translated using codon table 1 (271 amino acids) Verified ORF	Putative methyl transferase; member of the pseurotin A gene cluster; conidia-enriched protein; hypoxia induced protein		10	0.586716	159	2	2	0	271	29.5	5.38	96	5713.77	5.06	0	7.663	1.14797e+08	1.44519e+06	2.84385e+07	1.67535e+07	6.50122e+06	6.92354e+07	Y	Y	Y	Y	Y	Y
Afu3g13480	Afu3g13480 AspGDID:ASPL0000105743 COORDS:Chr3_A_fumigatus_Af293:3565478-3566600W, translated using codon table 1 (308 amino acids) Uncharacterized ORF	Translation initiation factor 2 alpha subunit		6	0.165584	51	2	1	0	308	35	5.82	340	3033.74	11.98	0	7.07	76670.1				6167.08	6569.23	Y	N	Y	N	?	Y
Afu1g02820	pst2 AspGDID:ASPL0000101452 COORDS:Chr1_A_fumigatus_Af293:809705-810503W, translated using codon table 1 (203 amino acids) Verified ORF	Putative NADH-quinone oxidoreductase; conidia-enriched protein; induced by L-tyrosine; transcript up-regulated in conidia exposed to neutrophils		11	0.162562	33	2	2	0	203	21.8	6.38	194	1919.19	10.68	0	11.777	5.21501e+06	1.19663e+06			699431		Y	Y	N	N	Y	N
Afu2g13040	grpE AspGDID:ASPL0000104018 COORDS:Chr2_A_fumigatus_Af293:3347479-3346582C, translated using codon table 1 (250 amino acids) Uncharacterized ORF	Mitochondrial co-chaperone; protein level decreases upon heat shock	NHS-LC-Biotin [K99(100)]	10	0.12	30	2	2	0	250	28.4	8.25	26	293.4	14.77	0	6.677	1.32904e+08	1.43666e+06	2901447	3.18108e+08	6.76822e+06	2.41669e+07	Y	Y	Y	Y	Y	Y
Afu2g08190	Afu2g08190 AspGDID:ASPL0000103539 COORDS:Chr2_A_fumigatus_Af293:2119285-2119740W, translated using codon table 1 (120 amino acids) Uncharacterized ORF	Has domain(s) with predicted beta-tubulin binding, unfolded protein binding activity, role in post-chaperonin tubulin folding pathway, tubulin complex assembly and microtubule localization		18	0.241667	29	2	2	0	120	13.6	5.43	195	1882.6	9.57	0	7.358		85134.8	225836		94273.6	260812	N	Y	Y	N	Y	?
Afu1g15270	Afu1g15270 AspGDID:ASPL0000102593 COORDS:Chr1_A_fumigatus_Af293:4111044-4114037W, translated using codon table 1 (997 amino acids) Uncharacterized ORF	Ortholog(s) have ATPase activity, misfolded protein binding activity, role in cellular heat acclimation, cellular response to misfolded protein, protein refolding, protein unfolding and cytoplasm, nucleus localization		2	0.0270812	27	2	2	0	997	111	5.71	106	1375.63	10.08	0	7.632	512453	345014		292957	473298	94290.4	?	Y	N	Y	Y	Y
Afu5g06130	Afu5g06130 AspGDID:ASPL0000107690 COORDS:Chr5_A_fumigatus_Af293:1465997-1464574C, translated using codon table 1 (331 amino acids) Uncharacterized ORF	Succinyl-CoA synthetase alpha subunit; hypoxia induced protein		6	0.0725076	24	2	2	0	331	34.6	8.63	99	1291.78	6.29	0	9.106	722569	244766	24341.7		310030	9001.43	Y	Y	?	N	Y	?
Afu6g12000	Afu6g12000 AspGDID:ASPL0000109545 COORDS:Chr6_A_fumigatus_Af293:3001453-3001787W, translated using codon table 1 (94 amino acids) Verified ORF	Protein of unknown function; abundant in conidia		19	0.234043	22	2	2	0	94	10.4	4.78	167	1416.96	9.69	0	8.804	1.9079e+06	560408	46810.3	138066	552344	50722.1	Y	Y	Y	Y	Y	?
Afu6g13300	Afu6g13300 AspGDID:ASPL0000109671 COORDS:Chr6_A_fumigatus_Af293:3377042-3376007C, translated using codon table 1 (215 amino acids) Uncharacterized ORF	GTP-Binding nuclear protein Ran		10	0.0976744	21	2	2	0	215	24.1	7.39	167	1085.53	6.64	0	9.98	3.40625e+06	43617.1	167434	125532	210604	758871	Y	Y	Y	Y	Y	Y
Afu8g01530	Afu8g01530 AspGDID:ASPL0000110592 COORDS:Chr8_A_fumigatus_Af293:395869-395115C, translated using codon table 1 (227 amino acids) Uncharacterized ORF	Ortholog of <i>A. nidulans FGSC A4</i> : AN8638/cetJ, <i>A. fumigatus Af293</i> : Afu2g14320, Afu3g13130, Afu4g00730, <i>A. niger CBS 513.88</i> : An12g10710, An01g01230 and <i>A. oryzae RIB40</i> : AO090113000154		11	0.092511	21	2	2	0	227	26.1	6.37	221	1697.95	12.78	0	11.797	2.535e+06	599058	453814	33993.8	232636		Y	Y	Y	?	Y	N
Afu6g12660	Afu6g12660 AspGDID:ASPL0000109609 COORDS:Chr6_A_fumigatus_Af293:3198955-3199723W, translated using codon table 1 (155 amino acids) Uncharacterized ORF	40S ribosomal protein S10b; protein level decreases upon heat shock		13	0.135484	21	2	2	0	155	17.8	9.73	159	776.58	0	0	4.818	5.75001e+06	5595.25	413808	1.15925e+06	221902	1.06933e+06	Y	?	Y	Y	?	Y
Afu1g09440	rps23 AspGDID:ASPL0000102010 COORDS:Chr1_A_fumigatus_Af293:2441556-2442180W, translated using codon table 1 (145 amino acids) Uncharacterized ORF	40S ribosomal protein S23		15	0.110345	16	2	2	0	145	15.9	10.45	91	773.59	6.81	0	11.787	1.00851e+06		64767.9	112281		3.1763e+06	Y	N	Y	Y	N	Y
Afu5g09860	Afu5g09860 AspGDID:ASPL0000108054 COORDS:Chr5_A_fumigatus_Af293:2552613-2551525C, translated using codon table 1 (287 amino acids) Uncharacterized ORF	Putative esterase		7	0.0557491	16	2	2	0	287	31.5	6.73	49	661.72	6.14	0	4.905	1.69395e+06	155602	36214.8	55002.8	125285	28745.9	Y	Y	?	?	Y	?
Afu5g08830	hexA AspGDID:ASPL0000107954 COORDS:Chr5_A_fumigatus_Af293:2265787-2268175W, translated using codon table 1 (537 amino acids) Verified ORF	Putative woronin body protein; hypoxia repressed protein		3	0.0297952	16	2	2	0	537	61.4	8.79	146	882.31	5.96	0	7.142	453986	56154	942909	30528.5	52852.2	639806	Y	?	Y	?	?	Y
Afu6g13500	Afu6g13500 AspGDID:ASPL0000109691 COORDS:Chr6_A_fumigatus_Af293:3436533-3434815C, translated using codon table 1 (521 amino acids) Uncharacterized ORF	Ortholog of <i>A. nidulans FGSC A4</i> : AN5446, <i>A. niger CBS 513.88</i> : An08g08820, <i>A. oryzae RIB40</i> : AO090103000340, <i>Neosartorya fischeri NRRL 181</i> : NFIA_059450 and <i>Aspergillus versicolor</i> : Aspve1_0084095		5	0.0307102	16	2	2	0	521	52.7	4.89	95	1032.71	2.16	0	9.733	124611	116810	25162	132307	298921	6017.08	?	Y	?	Y	Y	?
Afu6g06350	Afu6g06350 AspGDID:ASPL0000108996 COORDS:Chr6_A_fumigatus_Af293:1349712-1348557C, translated using codon table 1 (298 amino acids) Uncharacterized ORF	Proteasome subunit alpha type 3; reacts with rabbit immunosera exposed to A. fumigatus conidia		5	0.0503356	15	2	2	0	298	31.8	5.21	65	702.29	1.69	0	4.853	320559	54049.1			55032.9		Y	Y	N	N	Y	N
Afu5g02180	Afu5g02180 AspGDID:ASPL0000107398 COORDS:Chr5_A_fumigatus_Af293:559098-560286W, translated using codon table 1 (371 amino acids) Uncharacterized ORF	Cysteine synthase (o-acetylserine (thiol)-lyase); transcript induced by exposure to human airway epithelial cells		6	0.0404313	15	2	2	0	371	40.1	8.06	126	1066.2	11.68	0	9.674	3.76365e+06	73150.2	45965.6	535902	4480.82		Y	Y	?	Y	?	N
Afu1g04540	Afu1g04540 AspGDID:ASPL0000101622 COORDS:Chr1_A_fumigatus_Af293:1284032-1285205W, translated using codon table 1 (323 amino acids) Uncharacterized ORF	NADH-cytochrome b5 reductase involved in oxidative phosphorylation; hypoxia induced protein; induced by exposure to artemisinin		8	0.0464396	15	2	2	0	323	36.2	9.04	193	1198.93	8.69	0	10.413	680414	184120	44651.1	63981.4			Y	Y	?	?	N	N
Afu3g13320	rps0 AspGDID:ASPL0000105727 COORDS:Chr3_A_fumigatus_Af293:3533778-3534743W, translated using codon table 1 (297 amino acids) Uncharacterized ORF	Putative 40S ribosomal protein S0		8	0.043771	13	2	2	0	297	32.1	4.91	175	894.77	7.31	0	10.511	9.34277e+06	94636.1	120506			107374	Y	Y	Y	N	N	Y
Afu1g09030	Afu1g09030 AspGDID:ASPL0000101969 COORDS:Chr1_A_fumigatus_Af293:2341463-2342225W, translated using codon table 1 (144 amino acids) Uncharacterized ORF	Protein of unknown function; calcium downregulated; transcript up-regulated in conidia exposed to neutrophils		17	0.0833333	12	2	2	0	144	16.2	8.05	59	578.83	2.08	0	6.93		65470.9	97325.3		108504		N	Y	Y	N	Y	N
Afu6g02230	glkA AspGDID:ASPL0000108678 COORDS:Chr6_A_fumigatus_Af293:395467-393918C, translated using codon table 1 (493 amino acids) Verified ORF	Putative glucokinase; conidia-enriched protein; transcripts extremely abundant in resting conidia, levels decline during germination; transcript induced by exposure to human airway epithelial cells		4	0.0243408	12	2	2	0	493	54.4	5.5	111	714.59	3.11	0	7.736	1.76035e+06	159072			22234.3		Y	Y	N	N	Y	N
Afu1g15960	Afu1g15960 AspGDID:ASPL0000102659 COORDS:Chr1_A_fumigatus_Af293:4331468-4333260W, translated using codon table 1 (554 amino acids) Uncharacterized ORF	Ortholog(s) have flavin adenine dinucleotide binding, glutathione transferase activity, glutathione-disulfide reductase activity		3	0.0216606	12	2	2	0	554	60.1	8.7	92	711.12	4.35	0	7.71	442732	365939			25485.6		Y	Y	N	N	Y	N
Afu8g03930	hscA AspGDID:ASPL0000110728 COORDS:Chr8_A_fumigatus_Af293:839316-841607W, translated using codon table 1 (614 amino acids) Verified ORF	Putative Hsp70 chaperone; Yap1-dependent induction in response to hydrogen peroxide; hypoxia induced protein		5	0.019544	12	2	2	0	614	66.9	5.39	94	766.01	5.05	0	11.857		17720.2	115064		8301.64	239027	N	Y	Y	N	?	Y
Afu7g02230	Afu7g02230 AspGDID:ASPL0000110018 COORDS:Chr7_A_fumigatus_Af293:599410-600869W, translated using codon table 1 (398 amino acids) Uncharacterized ORF	Ortholog(s) have mRNA binding activity, role in arginine catabolic process, positive regulation of cellular response to oxidative stress, positive regulation of nuclear-transcribed mRNA poly(A) tail shortening and cytosol localization		6	0.0301508	12	2	2	0	398	42.7	6.79	106	740.71	6.18	0	8.543	1.8987e+06		241593				Y	N	Y	N	N	N
Afu2g03590	Afu2g03590 AspGDID:ASPL0000103186 COORDS:Chr2_A_fumigatus_Af293:956883-956337C, translated using codon table 1 (88 amino acids) Uncharacterized ORF	Putative ribosomal protein S21e; transcript induced by exposure to human airway epithelial cells		19	0.125	11	2	2	0	88	10	8.31	94	626.98	2.95	0	7.912	2.51316e+06	33664.6	32403.8	87482.8		1.09195e+06	Y	?	Y	?	N	Y
Afu1g02980	Afu1g02980 AspGDID:ASPL0000101468 COORDS:Chr1_A_fumigatus_Af293:854826-855623W, translated using codon table 1 (265 amino acids) Uncharacterized ORF	Putative 6-phosphogluconolactonase; calcium downregulated	Oxidation [M107(100)]	9	0.0415094	11	2	2	0	265	28.8	6.28	25	618.87	0	0	4.501	1.72071e+06	129340			140886		Y	Y	N	N	Y	N
Afu2g06000	Afu2g06000 AspGDID:ASPL0000103423 COORDS:Chr2_A_fumigatus_Af293:1696635-1700101W, translated using codon table 1 (1093 amino acids) Uncharacterized ORF	Putative NAD+ dependent glutamate dehydrogenase; transcript induced during conidial germination		3	0.00823422	9	2	2	0	1093	123.3	6.55	24	353.48	0	0	5.231		16736.5			29205.1		Y	Y	N	N	Y	N
Afu2g05910	hxkA AspGDID:ASPL0000103414 COORDS:Chr2_A_fumigatus_Af293:1662852-1664600W, translated using codon table 1 (490 amino acids) Verified ORF	Putative hexokinase; protein induced by heat shock	Oxidation [M301(100)]	4	0.0183673	9	2	2	0	490	54.2	5.17	95	483.79	6.25	0	7.854	1.221e+06	84381.2					Y	?	Y	?	N	N
Afu6g12680	Afu6g12680 AspGDID:ASPL0000109611 COORDS:Chr6_A_fumigatus_Af293:3202825-3203845W, translated using codon table 1 (135 amino acids) Uncharacterized ORF	Ortholog(s) have adenosine 5'-monophosphoramidase activity and role in nucleotide metabolic process		18	0.0444444	6	2	2	0	135	15	6.87	36	366.54	1.94	0	6.328	358900	33408.9			35374.4		Y	Y	N	N	?	N
Afu5g11380	Afu5g11380 AspGDID:ASPL0000108197 COORDS:Chr5_A_fumigatus_Af293:2924786-2923943C, translated using codon table 1 (197 amino acids) Uncharacterized ORF	Putative Rho-GDP dissociation inhibitor; transcript and protein levels increased in response to amphotericin B		18	0.0304569	6	2	2	0	197	22.3	5.91	80	473.49	4.7	0	12.022	113034		69231.1		6459.09		Y	N	Y	N	?	N
Afu2g11290	Afu2g11290 AspGDID:ASPL0000103844 COORDS:Chr2_A_fumigatus_Af293:2910595-2909789C, translated using codon table 1 (246 amino acids) Uncharacterized ORF	Orotate phosphoribosyltransferase 1; role in pyrimidine base biosynthesis; no human homolog		7	0.0243902	6	2	2	0	246	26	6.57	57	339.24	1.85	0	5.728	233981						Y	Y	?	N	N	?
Afu3g09030	Afu3g09030 AspGDID:ASPL0000105302 COORDS:Chr3_A_fumigatus_Af293:2303487-2302210C, translated using codon table 1 (310 amino acids) Uncharacterized ORF	Ortholog(s) have translation activator activity, role in aerobic respiration, penicillin biosynthetic process, positive regulation of mitochondrial translation and mitochondrial matrix localization		6	0.0193548	6	2	2	0	310	34.9	4.65	43	256.03	2.07	0	4.441	1.11466e+06	253242					Y	Y	N	N	N	N
Afu4g09110	ccp1 AspGDID:ASPL0000106626 COORDS:Chr4_A_fumigatus_Af293:2379568-2378394C, translated using codon table 1 (366 amino acids) Uncharacterized ORF	Putative cytochrome c peroxidase; protein induced by heat shock and by hydrogen peroxide; transcript up-regulated in conidia exposed to neutrophils	Oxidation [M236(100)]	10	0.0163934	6	2	2	0	366	40.4	8.56	98	663.96	5.5	0	16.228		22261.8	265705				N	Y	Y	N	N	N
Afu2g02050	cyp7 AspGDID:ASPL0000103035 COORDS:Chr2_A_fumigatus_Af293:509986-508618C, translated using codon table 1 (373 amino acids) Uncharacterized ORF	Putative peptidyl-prolyl cis-trans isomerase		6	0.0160858	6	2	2	0	373	41.3	5.99	46	302.24	1.74	0	6.178	159392	43498.4					Y	Y	N	N	N	N
Afu3g11710	Afu3g11710 AspGDID:ASPL0000105567 COORDS:Chr3_A_fumigatus_Af293:3077527-3075881C, translated using codon table 1 (374 amino acids) Uncharacterized ORF	Ortholog(s) have mRNA binding, saccharopine dehydrogenase (NAD+, L-lysine-forming) activity and role in lysine biosynthetic process via aminoadipic acid	Carbamidomethyl [C26]	6	0.0160428	6	2	2	0	374	41.2	5.34	61	378.03	2.15	0	8.272	428744	36782.7	16649.1			35410.2	Y	Y	?	N	N	?
Afu3g11400	pep2 AspGDID:ASPL0000105538 COORDS:Chr3_A_fumigatus_Af293:2990626-2992029W, translated using codon table 1 (398 amino acids) Verified ORF	Aspartic acid endopeptidase; conidia-enriched protein; conidial surface associated; predicted signal secretion sequence; hypoxia induced protein; transcript up-regulated in conidia exposed to neutrophils and by growth on BSA		9	0.0150754	6	2	2	0	398	43.3	5	100	683.49	6.59	0	15.669	658824		182480		6150.13		Y	N	Y	N	?	N
Afu2g04320	Afu2g04320 AspGDID:ASPL0000103258 COORDS:Chr2_A_fumigatus_Af293:1190799-1192150W, translated using codon table 1 (421 amino acids) Verified ORF	Ortholog(s) have role in cell redox homeostasis		7	0.0142518	6	2	2	0	421	45.8	8.48	24	254.31	0	0	4.744	41118.1	52350.3					Y	Y	N	N	N	N
Afu3g07790	Afu3g07790 AspGDID:ASPL0000105183 COORDS:Chr3_A_fumigatus_Af293:1963894-1965412W, translated using codon table 1 (464 amino acids) Uncharacterized ORF	Argininosuccinate lyase; hypoxia induced protein		7	0.012931	6	2	2	0	464	51.8	6.28	27	210.23	0	0	4.644		53335.8	76253.3				N	Y	Y	N	N	N
Afu2g07500	pepP AspGDID:ASPL0000103473 COORDS:Chr2_A_fumigatus_Af293:1922270-1923825W, translated using codon table 1 (468 amino acids) Uncharacterized ORF	Putative prolidase; transcript induced by exposure to human airway epithelial cells; induced by growth on BSA as a sole nitrogen source		5	0.0128205	6	2	2	0	468	51.9	5.73	64	380.25	2.75	0	5.676	424442	23149			9028.12		Y	Y	N	N	?	N
Afu2g11150	Afu2g11150 AspGDID:ASPL0000103830 COORDS:Chr2_A_fumigatus_Af293:2856083-2857872W, translated using codon table 1 (468 amino acids) Uncharacterized ORF	Putative secretory-pathway GDP dissociation inhibitor; transcript and protein levels increase upon exposure to amphotericin B	Oxidation [M261(100)]	7	0.0128205	6	2	2	0	468	52.2	5.5	40	318.68	2.47	0	8.417			84510.5			92705	Y	N	Y	N	N	?
Afu4g07580	Afu4g07580 AspGDID:ASPL0000106473 COORDS:Chr4_A_fumigatus_Af293:1969969-1971642W, translated using codon table 1 (516 amino acids) Uncharacterized ORF	Translation initiation factor EF-2 gamma subunit		7	0.0116279	6	2	2	0	516	56.1	7.09	26	272.78	1.61	0	5.512	149403	29113.9					Y	Y	N	N	N	N
Afu3g06530	sC AspGDID:ASPL0000105064 COORDS:Chr3_A_fumigatus_Af293:1618981-1616721C, translated using codon table 1 (574 amino acids) Uncharacterized ORF	Putative ATP sulfurylase; sulfate adenylyltransferase; reacts with rabbit immunosera exposed to A. fumigatus conidia; hypoxia repressed protein		4	0.010453	6	2	2	0	574	64.3	7.06	74	458.51	3.04	0	11.095	261675		49691.6		11896.5		Y	N	Y	N	?	N
Afu5g07020	Afu5g07020 AspGDID:ASPL0000107777 COORDS:Chr5_A_fumigatus_Af293:1738915-1740843W, translated using codon table 1 (622 amino acids) Uncharacterized ORF	Ribosome biogenesis ABC transporter		4	0.0096463	6	2	2	0	622	69.7	6.65	45	334.76	1.7	0	7.996		19719	52895.6			10534.4	N	Y	Y	N	N	?
Afu2g04820	Afu2g04820 AspGDID:ASPL0000103307 COORDS:Chr2_A_fumigatus_Af293:1326025-1323818C, translated using codon table 1 (716 amino acids) Uncharacterized ORF	Putative translation release factor eRF3; transcript induced by exposure to human airway epithelial cells		4	0.00837989	6	2	2	0	716	77.3	8.05	52	340.87	1.7	0	6.596	90478.1	22260.1			17972.6		Y	Y	N	N	?	N
Afu2g08130	Afu2g08130 AspGDID:ASPL0000103533 COORDS:Chr2_A_fumigatus_Af293:2111022-2110081C, translated using codon table 1 (106 amino acids) Uncharacterized ORF	60S ribosomal protein L44		8	0.792453	84	1	1	0	106	12.1	10.45	706	4654.68	41.32	0.002	3.563	1.31051e+07		6.91126e+06	1.9689e+06		2.90014e+07	Y	N	Y	Y	N	Y
Afu5g09180	Afu5g09180 AspGDID:ASPL0000107987 COORDS:Chr5_A_fumigatus_Af293:2354975-2353999C, translated using codon table 1 (308 amino acids) Uncharacterized ORF	Ortholog(s) have extracellular region localization	NHS-LC-Biotin [K144(100)]	3	0.178571	55	1	1	0	308	32.4	9.06	182	4053.38	38.95	0	8.49	1.73184e+08	1.91683e+06	338973	198529	50532.6	292165	Y	Y	?	?	?	?
Afu5g06390	Afu5g06390 AspGDID:ASPL0000107715 COORDS:Chr5_A_fumigatus_Af293:1536841-1538186W, translated using codon table 1 (338 amino acids) Uncharacterized ORF	Putative adenosine kinase		4	0.0532544	18	1	1	0	338	36.8	5.17	179	1162.25	7.14	0	6.275	1.7239e+06	101304		162437	126134		Y	Y	N	Y	Y	N
Afu3g05730	Afu3g05730 AspGDID:ASPL0000104987 COORDS:Chr3_A_fumigatus_Af293:1399574-1398507C, translated using codon table 1 (313 amino acids) Uncharacterized ORF	Nicotinate mononucleotide pyrophosphorylase; no human homolog		7	0.057508	18	1	1	0	313	33.3	6.54	267	1590.06	9.19	0	16.656	249628	70980.1		25607.9	27443.2		Y	Y	N	?	Y	N
Afu5g02480	Afu5g02480 AspGDID:ASPL0000107428 COORDS:Chr5_A_fumigatus_Af293:641874-639550C, translated using codon table 1 (713 amino acids) Uncharacterized ORF	Putative glycogen sythase; transcript up-regulated in conidia exposed to neutrophils		2	0.0252454	18	1	1	0	713	81.1	6.61	185	1486.46	14.28	0	15.24	1.22509e+06			86245.1	30250.5		Y	N	N	Y	Y	N
Afu7g04540	Afu7g04540 AspGDID:ASPL0000110147 COORDS:Chr7_A_fumigatus_Af293:1034708-1035840W, translated using codon table 1 (358 amino acids) Uncharacterized ORF	Has domain(s) with predicted oxidoreductase activity and role in metabolic process		2	0.0418994	15	1	1	0	358	39.1	8.6	109	746.9	3.9	0	4.098	2.85604e+06	165755	60237.7	4637.17	520644	49544.1	Y	Y	?	?	Y	?
Afu3g03060	aspf34 AspGDID:ASPL0000104827 COORDS:Chr3_A_fumigatus_Af293:817842-817221C, translated using codon table 1 (185 amino acids) Uncharacterized ORF	Allergen Asp f 34; putative phiA family cell wall protein; induced calcium; repressed by exposure to artemisinin	Carbamidomethyl [C181]	8	0.0810811	15	1	1	0	185	19.4	5.45	0	511.29	1.65	0.008	2.594	187925		34419.8				Y	N	Y	N	N	N
Afu2g15810	Afu2g15810 AspGDID:ASPL0000104298 COORDS:Chr2_A_fumigatus_Af293:4178484-4179079W, translated using codon table 1 (160 amino acids) Uncharacterized ORF	Ortholog of <i>A. nidulans FGSC A4</i> : AN12198, <i>A. niger CBS 513.88</i> : An15g06100, <i>Aspergillus wentii</i> : Aspwe1_0026874 and <i>Aspergillus sydowii</i> : Aspsy1_0026968		8	0.0875	14	1	1	0	160	17.8	9.55	55	740.29	1.93	0	3.955	102549	31774.4	281014	41014.9	92671.2		Y	?	Y	?	Y	N
Afu4g04318	Afu4g04318 AspGDID:ASPL0000366886 COORDS:Chr4_A_fumigatus_Af293:1217563-1217111C, translated using codon table 1 (111 amino acids) Uncharacterized ORF	Ortholog(s) have role in cellular copper ion homeostasis and yeast-form cell wall localization		10	0.108108	12	1	1	0	111	11.3	7.39	93	698.55	6.23	0	5.314	346360	148571			258300	29269.5	Y	Y	N	N	Y	?
Afu4g09280	Afu4g09280 AspGDID:ASPL0000106643 COORDS:Chr4_A_fumigatus_Af293:2435825-2435322C, translated using codon table 1 (167 amino acids) Uncharacterized ORF	Ortholog of <i>A. niger CBS 513.88</i> : An02g00330, <i>Neosartorya fischeri NRRL 181</i> : NFIA_106720, <i>Aspergillus niger ATCC 1015</i> : 36613-mRNA and <i>Aspergillus carbonarius ITEM 5010</i> : Acar5010_203109		10	0.0658683	11	1	1	0	167	18.5	4.54	242	978.93	10.46	0	14.161	1.84929e+07	19978.6				73693.3	Y	Y	N	N	N	?

## Sheet: D-PBS-Pep
Accession	Description	Coverage [%]	# PSMs	# Peptides	# Unique Peptides	# Razor Peptides	# AAs	MW [kDa]	calc. pI	Score Mascot: Mascot	Score MS Amanda 2.0: MS Amanda 2.0	Score Sequest HT: Sequest HT	Exp. q-value: Combined	Sum PEP Score	Abundance Ratio: (Biotin) / (Control)	Abundance Ratio Adj. P-Value: (Biotin) / (Control)	Abundance Ratio Variability [%]: (Biotin) / (Control)	Abundances (Grouped): Biotin	Abundances (Grouped): Control	Abundances (Grouped) CV [%]: Biotin	Abundances (Grouped) CV [%]: Control	Abundances (Normalized): F1: Sample, BR1, Biotin	Abundances (Normalized): F2: Sample, BR2, Biotin	Abundances (Normalized): F3: Sample, BR3, Biotin	Abundances (Normalized): F4: Control, BR1, Control	Abundances (Normalized): F5: Control, BR2, Control	Abundances (Normalized): F6: Control, BR3, Control	Abundance: F1: Sample, BR1, Biotin	Abundance: F2: Sample, BR2, Biotin	Abundance: F3: Sample, BR3, Biotin	Abundance: F4: Control, BR1, Control	Abundance: F5: Control, BR2, Control	Abundance: F6: Control, BR3, Control	Abundances Count: F1: Sample, BR1, Biotin	Abundances Count: F2: Sample, BR2, Biotin	Abundances Count: F3: Sample, BR3, Biotin	Abundances Count: F4: Control, BR1, Control	Abundances Count: F5: Control, BR2, Control	Abundances Count: F6: Control, BR3, Control	Found in Sample: [S1] F1: Sample, BR1, Biotin	Found in Sample: [S2] F2: Sample, BR2, Biotin	Found in Sample: [S3] F3: Sample, BR3, Biotin	Found in Sample: [S4] F4: Control, BR1, Control	Found in Sample: [S5] F5: Control, BR2, Control	Found in Sample: [S6] F6: Control, BR3, Control	Modifications
Afu4g07710	Afu4g07710 AspGDID:ASPL0000106486 COORDS:Chr4_A_fumigatus_Af293:2014380-2018024W, translated using codon table 1 (1193 amino acids) Uncharacterized ORF; Putative pyruvate carboxylase; protein induced by heat shock	76	7892	88	87	1	1193	131.2	6.7	81916	674808	5728.68	0	1394.31	0.326	0.450302	7.61	43.4	156.6	71.77	41.12	9.97248e+09	2.60409e+09	3.88178e+09	7.01735e+09	1.4025e+10	1.73091e+10	9.97211e+09	5.45911e+06	2.93163e+07	3.02836e+08	5.28408e+08	1.03449e+10	93	37	46	73	67	88	High	High	High	High	High	High
	Sequence	Annotated Sequence	Modifications	Modifications in Master Proteins	Qvality PEP	Qvality q-value	# Proteins	# PSMs	Master Protein Accessions	Positions in Master Proteins	# Missed Cleavages	Theo. MH+ [Da]	# Razor Quan Results	Abundance Ratio: (Biotin) / (Control)	Abundance Ratio (log2): (Biotin) / (Control)	Abundance Ratio P-Value: (Biotin) / (Control)	Abundance Ratio Adj. P-Value: (Biotin) / (Control)	Abundance Ratio Variability [%]: (Biotin) / (Control)	Abundance Ratios (by Bio. Rep.): (Biotin,BR1) / (Control,BR1)	Abundance Ratios (by Bio. Rep.): (Biotin,BR2) / (Control,BR2)	Abundance Ratios (by Bio. Rep.): (Biotin,BR3) / (Control,BR3)	Abundance Ratios (log2) (by Bio. Rep.): (Biotin,BR1) / (Control,BR1)	Abundance Ratios (log2) (by Bio. Rep.): (Biotin,BR2) / (Control,BR2)	Abundance Ratios (log2) (by Bio. Rep.): (Biotin,BR3) / (Control,BR3)	Abundances (Grouped): Biotin	Abundances (Grouped): Control	Abundances (Grouped) CV [%]: Biotin	Abundances (Grouped) CV [%]: Control	Abundances (by Bio. Rep.): Biotin,BR1	Abundances (by Bio. Rep.): Biotin,BR2	Abundances (by Bio. Rep.): Biotin,BR3	Abundances (by Bio. Rep.): Control,BR1	Abundances (by Bio. Rep.): Control,BR2	Abundances (by Bio. Rep.): Control,BR3	Abundances (by Bio. Rep.) Count: Biotin,BR1	Abundances (by Bio. Rep.) Count: Biotin,BR2	Abundances (by Bio. Rep.) Count: Biotin,BR3	Abundances (by Bio. Rep.) Count: Control,BR1	Abundances (by Bio. Rep.) Count: Control,BR2	Abundances (by Bio. Rep.) Count: Control,BR3	Abundance: F1: Sample, BR1, Biotin	Abundance: F2: Sample, BR2, Biotin	Abundance: F3: Sample, BR3, Biotin	Abundance: F4: Control, BR1, Control	Abundance: F5: Control, BR2, Control	Abundance: F6: Control, BR3, Control	Abundances Count: F1: Sample, BR1, Biotin	Abundances Count: F2: Sample, BR2, Biotin	Abundances Count: F3: Sample, BR3, Biotin
	NAGTAEFLVDQQNR	[R].NAGTAEFLVDQQNR.[Y]			7.73704e-09	0	1	396	Afu4g07710	Afu4g07710 [313-326]	0	1562.76	0	0.039	-4.69	0.0523221	0.101234	0.11	1.499	0.039	0.02	0.58	-4.69	-5.65	9.7	190.3	152.93	70	117.5	4.3	5.7	78.4	110.7	283.5	1	1	1	1	1	1	3.70273e+08	105823	532356	1.184e+07	1.48396e+07	5.43748e+08	7	3	4
	ITTEDPANGFRPDTGK	[R].ITTEDPANGFRPDTGK.[I]			1.60005e-07	0	1	31	Afu4g07710	Afu4g07710 [385-400]	0	1718.83	0	0.001	-9.97	1e-17	2.14511e-17	0	0.001	0.001	0.001	-9.97	-9.97	-9.97		200		133.23				1.3	95.9	502.8				1	1	1				21631.8	1.3997e+06	1.05056e+08
	LTPEDVVAR	[K].LTPEDVVAR.[A]			0.000604508	0	1	302	Afu4g07710	Afu4g07710 [939-947]	0	999.547	2	0.046	-4.45	0.0642872	0.122572	0.04	7.55	0.04	0.046	2.92	-4.63	-4.45	17.9	182.1	101.07	98.76	57.1	6.6	16	7.6	163.1	349.7	1	1	1	1	1	1	4.39222e+08	397315	3.67685e+06	2.78798e+06	5.33319e+07	1.63701e+09	21	4	9
	QPEEAVDDTHFIDDHHEHHR	[R].QPEEAVDDTHFIDDHHEHHR.[D]			0.000160142	0	1	3	Afu4g07710	Afu4g07710 [7-26]	0	2464.07	0	1000	9.97	1e-17	2.14511e-17	0	1000	1000	1000	9.97	9.97	9.97	200		41.45		157.3	147.1	295.5				1	1	1				63732.1						1
	QIIDREGPAAFAK	[K].QIIDREGPAAFAK.[A]			3.4829e-07	0	1	37	Afu4g07710	Afu4g07710 [559-571]	1	1415.76	0	0.001	-9.97	1e-17	2.14511e-17	0	0.808	0.001	0.001	-0.31	-9.97	-9.97	-27.1	227.1	415.65	15.47	153.3	-51	-22.4	189.8	142.4	187.9	1	1	1	1	1	1	81609756				3.22273e+06		3
	QKADEAYMIGHR	[R].QKADEAYMIGHR.[G]			0.00044592	0	1	3	Afu4g07710	Afu4g07710 [83-94]	1	1418.68	0	1000	9.97	1e-17	2.14511e-17	0	1000	1000	1000	9.97	9.97	9.97	200		11.66		173.3	210.6	216.1				1	1	1				3.0483e+06						1
	SAFGNGTVFVER	[R].SAFGNGTVFVER.[F]			2.14219e-06	0	1	30	Afu4g07710	Afu4g07710 [233-244]	0	1283.64	0	0.812	-0.3	0.677437	0.824453	15.13	0.938	0.812	0.109	-0.09	-0.3	-3.2	79.6	120.4	73.49	23.1	87.7	121.8	14.5	93.5	150	132.6	1	1	1	1	1	1	1.17367e+07	127676	57754.9	599742	853735	1.08023e+07	4	3	3
	QVTVDDNK	[R].QVTVDDNK.[A]			0.00191655	0	1	30	Afu4g07710	Afu4g07710 [1099-1106]	0	918.453	0	1.171	0.23	0.918875	0.967917	35.66	0.89	1.668	1.171	-0.17	0.74	0.23	108.6	91.4	38.77	10.73	68.9	155.4	110.6	77.4	93.2	94.4	1	1	1	1	1	1	3.59255e+06					2.99739e+06	2
	QVTVDDNKASVDNTARPK	[R].QVTVDDNKASVDNTARPK.[A]			2.10539e-10	0	1	80	Afu4g07710	Afu4g07710 [1099-1116]	1	1957.99	0	2.131	1.09	0.948038	0.978539	140.77	23.865	0.108	2.131	4.58	-3.22	1.09	182.6	17.4	101.58	170.06	107.5	47.2	1.8	4.5	438.2	0.9	1	1	1	1	1	1	20920064		10731.4	42009.7	3.62599e+06	102663	3		1
	RPGLYLEPLDLAK	[K].RPGLYLEPLDLAK.[I]			3.96059e-08	0	1	16	Afu4g07710	Afu4g07710 [990-1002]	0	1484.85	0	78.559	6.3	0.0302909	0.0608401	125.54	8.445	145.08	78.559	3.08	7.18	6.3	197.5	2.5	44.21	119.78	131.2	291	158.3	15.5	2	2	1	1	1	1	1	1	5.46248e+07			309962	35508.5	510521	5
	LDGGNGFAGAIISPHYDSMLVK	[R].LDGGNGFAGAIISPHYDSMLVK.[C]			1.2986e-05	0	1	4	Afu4g07710	Afu4g07710 [414-435]	0	2262.12	0
	LDGGNGFAGAIISPHYDSMLVK	[R].LDGGNGFAGAIISPHYDSMLVK.[C]	1xOxidation [M19(100)]		0.00136052	0	1	3	Afu4g07710	Afu4g07710 [414-435]	0	2278.12	0	1000	9.97	1e-17	2.14511e-17	0	1000	1000	1000	9.97	9.97	9.97	200		9.5		221.8	186.7	191.5				1	1	1				154012						1
	LDKRPGLYLEPLDLAK	[K].LDKRPGLYLEPLDLAK.[I]			1.16893e-12	0	1	21	Afu4g07710	Afu4g07710 [987-1002]	1	1841.05	0	12.111	3.6	0.246888	0.39415	94.05	21.81	12.111	4.428	4.45	3.6	2.15	184.7	15.3	55.61	22.5	292	172.2	88.3	13.4	14.2	19.9	1	1	1	1	1	1	4.69084e+07		423256	103069	97061.2	1.94853e+06	7		1
	KVENAGIVFVGPTPETIEALGDKVSAR	[R].KVENAGIVFVGPTPETIEALGDKVSAR.[Q]			7.11451e-20	0	1	16	Afu4g07710	Afu4g07710 [137-163]	2	2797.51	0	1.227	0.3	0.938887	0.974034	57.46	1.227	1.703	0.09	0.3	0.77	-3.47	100.4	99.6	77.21	28.8	147.7	121.4	11.5	120.4	71.3	127.7	1	1	1	1	1	1	4.55944e+07			1.78034e+06			4
	KYNLEYYLALVDK	[K].KYNLEYYLALVDK.[I]			2.04524e-10	0	1	15	Afu4g07710	Afu4g07710 [732-744]	1	1631.87	0	0.034	-4.87	0.044564	0.0872269	0.17	0.147	0.034	0.001	-2.77	-4.87	-9.97	7.1	192.9	196.42	9.63	28.3	7.1	-7.7	192.7	208.1	171.5	1	1	1	1	1	1	1.96038e+06					7.22334e+06	2
	KVENAGIVFVGPTPETIEALGDK	[R].KVENAGIVFVGPTPETIEALGDK.[V]			5.66885e-15	0	1	77	Afu4g07710	Afu4g07710 [137-159]	1	2384.27	0	0.048	-4.39	0.0674153	0.127984	0.05	0.716	0.048	0.041	-0.48	-4.39	-4.62	8.8	191.2	159.96	52.21	163.6	4.7	4.1	228.5	98	101.1	1	1	1	1	1	1	1.26688e+08	28305.7	95203.3	8.47912e+06	3.22747e+06	4.76664e+07	7	1	1
	KKYNLEYYLALVDK	[K].KKYNLEYYLALVDK.[I]			0.000346877	0	1	6	Afu4g07710	Afu4g07710 [731-744]	2	1759.96	0	1.003	0	0.717619	0.849099	3.97	1.003	0.976	2.842	0	-0.04	1.51	130.8	69.2	36.06	50.29	68.7	129.4	148.5	68.5	132.6	52.3	1	1	1	1	1	1	551890		35606			255417	2		2
	KLDKRPGLYLEPLDLAK	[R].KLDKRPGLYLEPLDLAK.[I]			6.09379e-05	0	1	16	Afu4g07710	Afu4g07710 [986-1002]	2	1969.15	0	1.156	0.21	0.791219	0.892333	69.58	4.332	0.614	1.156	2.12	-0.7	0.21	107.3	92.7	19.89	61.94	125.4	84.9	119.3	28.9	138.3	103.2	1	1	1	1	1	1	377858					189133	3
	IAQEHGVHLIHPGYGFLSENAEFAR	[K].IAQEHGVHLIHPGYGFLSENAEFAR.[K]			1.89499e-12	0	1	69	Afu4g07710	Afu4g07710 [112-136]	0	2792.39	0	0.188	-2.41	0.22551	0.365137	1.91	5.653	0.188	0.12	2.5	-2.41	-3.06	31.7	168.3	94.53	141.72	11.8	11.9	54.6	2.1	63.3	456.3	1	1	1	1	1	1	2.46285e+06	19469.8	340196	20879.7		5.79449e+07	9	2	3
	LNPHILGIK	[K].LNPHILGIK.[D]			0.00283269	0	1	22	Afu4g07710	Afu4g07710 [748-756]	0	1004.63	0	24.67	4.62	0.188747	0.31589	117.11	50.446	24.67	5.184	5.66	4.62	2.37	180.2	19.8	116.47	46.27	451.7	81	46.2	9	3.3	8.9	1	1	1	1	1	1	9.45972e+07	132768	288764	89866.2	29226.9	1.13551e+06	6	3	3
	LNLAHVR	[K].LNLAHVR.[A]			0.00408575	0	1	68	Afu4g07710	Afu4g07710 [841-847]	0	822.494	0	2.117	1.08	0.827918	0.914645	147.62	2.117	0.009	174.83	1.08	-6.78	7.45	111.4	88.6	109.25	91.94	277.8	0.8	105.6	131.2	84	0.6	1	1	1	1	1	1	206374459	4432.15		4.67147e+06	2.65194e+06	272881	7	1
	LLYSPFEAGLTGPDPEVYEHEIPGGQLTNLLFQASQLGLGQQWAETKK	[R].LLYSPFEAGLTGPDPEVYEHEIPGGQLTNLLFQASQLGLGQQWAETKK.[A]			4.06182e-15	0	1	18	Afu4g07710	Afu4g07710 [858-905]	1	5270.67	0	0.319	-1.65	0.421702	0.60197	7.82	3.028	0.319	0.153	1.6	-1.65	-2.7	48.4	151.6	30.49	77.07	70.4	54.3	37.5	23.3	170.3	244.2	1	1	1	1	1	1	3.27026e+06					6.8986e+06	2
	LLYSPFEAGLTGPDPEVYEHEIPGGQLTNLLFQASQLGLGQQWAETK	[R].LLYSPFEAGLTGPDPEVYEHEIPGGQLTNLLFQASQLGLGQQWAETK.[K]			5.83558e-15	0	1	21	Afu4g07710	Afu4g07710 [858-904]	0	5142.57	0	0.802	-0.32	0.759743	0.875178	73.47	3.132	0.802	0.185	1.65	-0.32	-2.44	95.5	104.5	44.53	142.23	38.7	34	73.8	12.4	42.3	398.9	1	1	1	1	1	1	4446513			68041.2		2.7884e+07	1
	LLAIGPLSEQTGQR	[K].LLAIGPLSEQTGQR.[E]			1.4153e-08	0	1	195	Afu4g07710	Afu4g07710 [1074-1087]	0	1482.83	0	1.425	0.51	0.996798	0.999061	143.24	3.712	0.048	1.425	1.89	-4.37	0.51	116.5	83.5	83.36	48.71	149.4	5.2	175.2	40.2	107	122.9	1	1	1	1	1	1	5.31489e+08	143943		6.86132e+06	1.61841e+07	2.66082e+08	17	3
	LLAYLGDVAVNGSSIK	[K].LLAYLGDVAVNGSSIK.[G]			2.40554e-06	0	1	9	Afu4g07710	Afu4g07710 [507-522]	0	1619.9	0	0.001	-9.97	1e-17	2.14511e-17	0	0.001	0.001	0.001	-9.97	-9.97	-9.97		200		70				193.7	343	63.2				1	1	1					293881	775509
	LKGEIIKPTLLDDAGKPIDVSVPCAQGWK	[K].LKGEIIKPTLLDDAGKPIDVSVPCAQGWK.[Q]	1xCarbamidomethyl [C24]		6.68032e-10	0	1	26	Afu4g07710	Afu4g07710 [530-558]	1	3148.71	0	10.896	3.45	0.270933	0.424482	22.47	10.896	9.244	15.424	3.45	3.21	3.95	183.8	16.2	10.41	33.18	169.2	205.3	176.3	15.5	22.2	11.4	1	1	1	1	1	1	2.03876e+07			89669.3			6
	ILADAVK	[R].ILADAVK.[L]			0.00469819	0	1	379	Afu4g07710	Afu4g07710 [298-304]	0	729.451	1	0.119	-3.08	0.181218	0.306044	1.24	0.817	0.048	0.119	-0.29	-4.38	-3.08	21.2	178.8	92.67	44.64	70.4	11.1	21.2	86.2	232.5	178.6	1	1	1	1	1	1	4.31679e+08	533861	3.87554e+06	2.5311e+07	6.05686e+07	6.66271e+08	19	17	14
	ILVANRGEIPIR	[K].ILVANRGEIPIR.[I]			0.00308949	0	1	29	Afu4g07710	Afu4g07710 [45-56]	1	1350.82	0	8.589	3.1	0.330745	0.497566	114.89	1.933	8.589	84.377	0.95	3.1	6.4	179.1	20.9	8.14	124.92	171.7	170	147.9	88.8	19.8	1.8	1	1	1	1	1	1	5.75553e+07			1.42669e+06	281977	357498	4
	VHEGSEVK	[R].VHEGSEVK.[K]			0.00474365	0	1	25	Afu4g07710	Afu4g07710 [1138-1145]	0	884.447	0	0.001	-9.97	1e-17	2.14511e-17	0	0.001	0.001	0.001	-9.97	-9.97	-9.97		200		23.89				146.9	213.6	239.5				1	1	1						2.53265e+08
	VFDALNDVDQLEVGIK	[R].VFDALNDVDQLEVGIK.[A]			2.37567e-10	0	1	138	Afu4g07710	Afu4g07710 [692-707]	0	1774.92	0	0.07	-3.83	0.105108	0.191121	0.65	1.652	0.07	0.008	0.72	-3.83	-7.06	15.4	184.6	160.16	25.79	214.4	10.8	0.7	129.8	154	90.3	1	1	1	1	1	1	2.03757e+08	80265.7	19213.8	5.91033e+06	6.21955e+06	52203360	8	3	1
	VENAGIVFVGPTPETIEALGDKVSAR	[K].VENAGIVFVGPTPETIEALGDKVSAR.[Q]			1.19641e-15	0	1	18	Afu4g07710	Afu4g07710 [138-163]	1	2669.41	0	0.916	-0.13	0.814722	0.906302	14.45	0.916	0.81	160.827	-0.13	-0.3	7.33	95.6	104.4	4.2	87.1	109.6	117.1	108.4	119.6	144.6	0.7	1	1	1	1	1	1	23877392				1.33895e+06	89372	2
	VENAGIVFVGPTPETIEALGDK	[K].VENAGIVFVGPTPETIEALGDK.[V]			5.7737e-13	0	1	140	Afu4g07710	Afu4g07710 [138-159]	0	2256.18	0	0.073	-3.78	0.109331	0.197376	0.74	2.059	0.073	0.004	1.04	-3.78	-8.1	13.5	186.5	107.09	110.65	29.6	9.4	1.5	14.4	129.9	415.2	1	1	1	1	1	1	3.36854e+07		51513	784089	6.28772e+06	2.87796e+08	4		1
	YFLAKPEIGEEFHVELEQGK	[R].YFLAKPEIGEEFHVELEQGK.[V]			1.76766e-13	0	1	81	Afu4g07710	Afu4g07710 [1049-1068]	0	2363.19	0	0.333	-1.59	0.435452	0.614365	10.26	2.467	0.333	0.125	1.3	-1.59	-3	51.4	148.6	93.95	42.73	155.6	52.6	19	63.1	157.8	151.9	1	1	1	1	1	1	9.67225e+07		353370	1.87865e+06		5.74759e+07	9		3
	YGSATEYDVASYAMYPK	[K].YGSATEYDVASYAMYPK.[V]			8.10447e-10	0	1	79	Afu4g07710	Afu4g07710 [1011-1027]	0	1915.84	0	1.864	0.9	0.881811	0.948937	148.18	9.935	1.864	0.001	3.31	0.9	-9.97	112.2	87.8	118.3	80.85	138.3	201.6	-32.6	13.9	108.2	170.6	1	1	1	1	1	1	7.21616e+07			348069	2.4003e+06	5.41861e+07	4
	YGSATEYDVASYAMYPK	[K].YGSATEYDVASYAMYPK.[V]	1xOxidation [M14(100)]		1.78304e-11	0	1	306	Afu4g07710	Afu4g07710 [1011-1027]	0	1931.84	0	0.975	-0.04	0.84093	0.92382	138.81	3.936	0.975	0.015	1.98	-0.04	-6.06	98.7	101.3	74.53	149.93	51.9	31.8	7	13.2	32.6	463.4	1	1	1	1	1	1	3.2233e+07		128736	392476	860975	1.74981e+08	6		3
	YYFIEINPR	[R].YYFIEINPR.[I]			3.85092e-05	0	1	89	Afu4g07710	Afu4g07710 [327-335]	0	1214.62	0	0.102	-3.29	0.156784	0.270559	0.2	0.945	0.102	0.089	-0.08	-3.29	-3.49	18.6	181.4	155.02	62.94	205.7	8.9	6.6	217.8	86.5	74.5	1	1	1	1	1	1	1.53796e+08	51853.8	147964	7.80236e+06	2.74941e+06	3.38986e+07	10	2	1
	YNLEYYLALVDK	[K].YNLEYYLALVDK.[I]			1.14312e-06	0	1	18	Afu4g07710	Afu4g07710 [733-744]	0	1503.77	0	0.393	-1.35	0.489376	0.66807	15.67	2.689	0.393	0.124	1.43	-1.35	-3.02	58.2	141.8	89.68	45.15	156.4	61.3	18.4	58.2	156.2	149.4	1	1	1	1	1	1	2.13697e+07		75231			1.24159e+07	4		2
	YNLEYYLALVDKIVK	[K].YNLEYYLALVDKIVK.[L]			0.00540209	0	1	3	Afu4g07710	Afu4g07710 [733-747]	1	1844.02	0	0.001	-9.97	1e-17	2.14511e-17	0	0.001	0.001	0.001	-9.97	-9.97	-9.97		200		42.55				239.1	258.5	102.4				1	1	1						103237
	VSGLLVKEGDSVDGQDLICK	[K].VSGLLVKEGDSVDGQDLICK.[I]	1xCarbamidomethyl [C19]		4.99469e-13	0	1	34	Afu4g07710	Afu4g07710 [1170-1189]	1	2132.09	0	1.862	0.9	0.923543	0.970806	35.69	2.31	0.007	1.862	1.21	-7.21	0.9	133	67	62.82	172.58	1.5	4	1.4	0.7	591.6	0.8	1	1	1	1	1	1		7586.84	10351	7669.04	6.08567e+06	113342		1	1
	VSGLLVK	[K].VSGLLVK.[E]			0.00517307	0	1	133	Afu4g07710	Afu4g07710 [1170-1176]	0	715.471	0	0.073	-3.77	0.110022	0.198321	0.23	0.61	0.073	0.052	-0.71	-3.77	-4.26	24.1	175.9	102.18	46.8	67.1	18.9	7.2	110	258.8	138.1	1	1	1	1	1	1	4.56424e+08	1.00756e+06	1.45997e+06	3.58708e+07	7.48852e+07	5.72044e+08	10	4	5
	VVEIAPAK	[K].VVEIAPAK.[D]			0.000625293	0	1	322	Afu4g07710	Afu4g07710 [281-288]	0	826.503	0	0.096	-3.38	0.147192	0.255506	0.14	1.178	0.087	0.096	0.24	-3.53	-3.38	52.4	147.6	70.53	100.42	53.9	8.5	34.6	45.7	97.5	359.8	1	1	1	1	1	1	3.12586e+08	384212	5.99777e+06	1.27123e+07	2.40538e+07	1.27031e+09	19	4	14
	VVEIAPAKDLPNDVR	[K].VVEIAPAKDLPNDVR.[D]			9.43193e-09	0	1	45	Afu4g07710	Afu4g07710 [281-295]	1	1635.91	0	1.59	0.67	0.949707	0.978924	57.46	0.974	1.59	12.091	-0.04	0.67	3.6	145.3	54.7	27.96	96.95	145.1	86.8	152	149	54.6	12.6	1	1	1	1	1	1	5.35801e+07			2.63631e+06	857288	2.82414e+06	5
	VVEIAPAKDLPNDVRDR	[K].VVEIAPAKDLPNDVRDR.[I]			5.22623e-07	0	1	156	Afu4g07710	Afu4g07710 [281-297]	2	1907.03	0	0.732	-0.45	0.722199	0.850124	76.77	0.732	0.024	1000	-0.45	-5.37	9.97	101.4	98.6	102.67	116.9	185	1.9	81.3	252.7	79	0	1	1	1	1	1	1	1.60177e+08	12959.7		1.04895e+07	2.90854e+06	19531.3	10	1
	VVGDLAQFMVSNK	[K].VVGDLAQFMVSNK.[L]			3.62015e-07	0	1	108	Afu4g07710	Afu4g07710 [926-938]	0	1407.73	0	5.437	2.44	0.467841	0.645405	147.73	52.444	0.019	5.437	5.71	-5.68	2.44	168.9	31.1	91.23	156.26	174.5	5.9	97.2	3.3	301.2	17.9	1	1	1	1	1	1	2.68532e+08	70634		245383	1.97059e+07	1.67466e+07	16	2
	VVGDLAQFMVSNK	[K].VVGDLAQFMVSNK.[L]	1xOxidation [M9(100)]		5.43218e-07	0	1	205	Afu4g07710	Afu4g07710 [926-938]	0	1423.72	0	0.696	-0.52	0.701893	0.836918	17.82	1.763	0.523	0.696	0.82	-0.94	-0.52	116.3	83.7	46.45	54.35	114.8	43.2	120.7	65.1	82.6	173.5	1	1	1	1	1	1	8.65352e+07	254821		2.35248e+06	2.64623e+06	7.95822e+07	8	10
	TNIPFLTSLLSHPTFIDGTCWTTFIDDTPELFALIGSQNR	[K].TNIPFLTSLLSHPTFIDGTCWTTFIDDTPELFALIGSQNR.[A]	1xCarbamidomethyl [C20]		3.1078e-11	0	1	6	Afu4g07710	Afu4g07710 [464-503]	0	4539.25	0	4.033	2.01	0.696936	0.835139	75.09	1.466	6.075	4.033	0.55	2.6	2.01	164.1	35.9	53.06	14.58	62.1	217.7	193.9	42.4	35.8	48.1	1	1	1	1	1	1	855602	23460.8				402961	1	1
	TIDLLNIAK	[R].TIDLLNIAK.[E]			0.00210055	0	1	89	Afu4g07710	Afu4g07710 [600-608]	0	1000.6	0	0.193	-2.38	0.282313	0.438038	3.02	2.464	0.193	0.087	1.3	-2.38	-3.52	32.3	167.7	144.08	11.77	243.1	20.1	10.7	98.7	104.3	123.1	1	1	1	1	1	1	3.65033e+08	236256	479888	7.10001e+06	6.65836e+06	1.12482e+08	12	3	3
	TAHELSLQTVAIYSYEDR	[R].TAHELSLQTVAIYSYEDR.[L]			6.70652e-13	0	1	50	Afu4g07710	Afu4g07710 [60-77]	0	2096.03	0	0.804	-0.31	0.760779	0.875801	87.9	0.804	2.144	0.068	-0.31	1.1	-3.89	30.8	169.2	108.91	79.41	140.1	31.7	15.1	174.1	14.8	224.2	1	1	1	1	1	1	5.23344e+07	92731.4	168825	3.11758e+06	234940	5.09768e+07	6	3	2
	CGVDIFR	[K].CGVDIFR.[V]	1xCarbamidomethyl [C1]		0.00372836	0	1	22	Afu4g07710	Afu4g07710 [685-691]	0	866.419	0	0.772	-0.37	0.744082	0.865604	88.32	0.001	3.111	0.772	-9.97	1.64	-0.37	137.5	62.5	29.92	164.21	101.3	182.2	129	-38.1	58.6	167	1	1	1	1	1	1	1.12295e+07				276146	1.127e+07	4
	CGVPVVPGTPGPVER	[K].CGVPVVPGTPGPVER.[Y]	1xCarbamidomethyl [C1]		1.6203e-08	0	1	212	Afu4g07710	Afu4g07710 [169-183]	0	1520.79	0	0.076	-3.72	0.114245	0.205096	0.21	1.571	0.057	0.076	0.65	-4.13	-3.72	105.2	94.8	80.32	145.61	37.4	1.8	35.5	23.8	32	469.4	1	1	1	1	1	1	5.26015e+07	20179.1	1.49034e+06	1.60468e+06	1.91321e+06	4.01601e+08	7	1	6
	FLYEDPWDR	[R].FLYEDPWDR.[L]			0.000562264	0	1	42	Afu4g07710	Afu4g07710 [634-642]	0	1240.56	0	5.77	2.53	0.448401	0.627532	58.93	3.476	5.77	9.122	1.8	2.53	3.19	174.4	25.6	31.45	48.36	167	117	223.3	48	20.3	24.5	1	1	1	1	1	1	9.46372e+07			1.30457e+06	488586	8.44216e+06	3
	AYESANDLLGDIVK	[K].AYESANDLLGDIVK.[V]			2.06303e-08	0	1	50	Afu4g07710	Afu4g07710 [906-919]	0	1507.76	0	0.039	-4.7	0.0520964	0.100853	0.22	1.399	0.039	0.001	0.48	-4.7	-9.97	8.6	191.4	151.58	73.37	41.9	10.9	-5.3	30	281.8	240.7	1	1	1	1	1	1	5.76066e+07	116986		1.97285e+06	1.64618e+07	2.01306e+08	5	3
	FGDLSILPTR	[K].FGDLSILPTR.[Y]			4.87021e-06	0	1	84	Afu4g07710	Afu4g07710 [1039-1048]	0	1118.62	0	3.837	1.94	0.590518	0.752444	146.45	3.837	0.047	31.962	1.94	-4.42	5	158.7	41.3	84.14	93.62	195.3	5.3	227.6	50.9	113.8	7.1	1	1	1	1	1	1	2.9672e+08	63339.8		3.70572e+06	7.34749e+06	6.58302e+06	9	2
	DAHQSLLATR	[R].DAHQSLLATR.[V]			5.58626e-05	0	1	128	Afu4g07710	Afu4g07710 [588-597]	0	1111.59	0	0.569	-0.81	0.623139	0.780968	44.77	5.562	0.569	0.038	2.48	-0.81	-4.72	81.2	118.8	145.36	65.06	385	47.4	0.6	69.2	83.2	14.7	1	1	1	1	1	1	5.03136e+08	484391	21649.2	4.33493e+06	4.62487e+06	1.16514e+07	13	2	2
	AVQAAEGVVEATICYSGDMLNPK	[K].AVQAAEGVVEATICYSGDMLNPK.[K]	1xCarbamidomethyl [C14]; 1xOxidation [M19(100)]		1.42642e-14	0	1	94	Afu4g07710	Afu4g07710 [708-730]	0	2439.15	0	0.984	-0.02	0.844845	0.92667	22.65	0.984	3.282	0.829	-0.02	1.71	-0.27	99.2	100.8	62.74	97.8	74.5	54.2	171.8	75.7	16.5	207.2	1	1	1	1	1	1	2.00534e+07			976419	189120	3.39494e+07	4
	AVQAAEGVVEATICYSGDMLNPK	[K].AVQAAEGVVEATICYSGDMLNPK.[K]	1xCarbamidomethyl [C14]		4.6727e-15	0	1	36	Afu4g07710	Afu4g07710 [708-730]	0	2423.16	0	3.831	1.94	0.591073	0.75258	87.72	3.831	6.663	1.565	1.94	2.74	0.65	169.1	30.9	58.46	41.06	231.7	190.3	54.3	60.5	28.6	34.7	1	1	1	1	1	1	7.76538e+07			971263	406820	7.0776e+06	6
	AVPNIPFQMLLR	[K].AVPNIPFQMLLR.[G]	1xOxidation [M9(100)]		1.43034e-05	0	1	11	Afu4g07710	Afu4g07710 [649-660]	0	1414.79	0	0.512	-0.96	0.606307	0.765576	4.3	1.946	0.512	0.456	0.96	-0.96	-1.13	62.6	137.4	122.43	47.65	264.5	25.8	38.7	135.9	50.3	84.8	1	1	1	1	1	1	1.66416e+07		72641.5	409823		3.24801e+06	3		1
	ASVDNTARPK	[K].ASVDNTARPK.[A]			8.61256e-06	0	1	190	Afu4g07710	Afu4g07710 [1107-1116]	0	1058.56	0	0.098	-3.35	0.149617	0.259244	1.27	0.631	0.098	0.011	-0.66	-3.35	-6.57	19.1	180.9	75.61	65.03	28.8	25.3	2.5	45.6	258.8	239	1	1	1	1	1	1	7.88876e+07		205969	5.99006e+06		3.98608e+08	4		4
	GCLIMDTTWR	[K].GCLIMDTTWR.[D]	1xCarbamidomethyl [C2]; 1xOxidation [M5(100)]		0.00079992	0	1	9	Afu4g07710	Afu4g07710 [578-587]	0	1268.58	0	15.978	4	0.191084	0.319497	110.01	4.122	15.978	457.064	2.04	4	8.84	178.7	21.3	43.41	95.69	130.7	275.2	144.9	31.7	17.2	0.3	1	1	1	1	1	1	2.13213e+07			247857		31468.4	3
	GCLIMDTTWR	[K].GCLIMDTTWR.[D]	1xCarbamidomethyl [C2]		0.00161871	0	1	18	Afu4g07710	Afu4g07710 [578-587]	0	1252.58	0	11.491	3.52	0.258644	0.40922	95.76	4.069	11.491	232.176	2.02	3.52	7.86	184	16	36.3	97.06	128.2	166.3	258.4	31.5	14.5	1.1	1	1	1	1	1	1	6.59051e+07			776132	316164	347986	3
	AVPNIPFQMLLR	[K].AVPNIPFQMLLR.[G]			0.000933586	0	1	18	Afu4g07710	Afu4g07710 [649-660]	0	1398.79	0	7.304	2.87	0.376034	0.550115	148.24	7.304	35.117	0.001	2.87	5.13	-9.97	194.5	5.5	38.17	183.38	112.5	213.9	257	15.4	6.1	-4.9	1	1	1	1	1	1	92662696			607962	213384		2
	EGDSVDGQDLICK	[K].EGDSVDGQDLICK.[I]	1xCarbamidomethyl [C12]		3.77379e-08	0	1	401	Afu4g07710	Afu4g07710 [1177-1189]	0	1435.64	0	0.123	-3.03	0.187205	0.313947	2.07	0.294	0.009	0.123	-1.77	-6.85	-3.03	28.1	171.9	81.51	33.35	34.8	1.6	29.1	118.6	178.4	237.5	1	1	1	1	1	1	9.09679e+07	31712.1	2.26921e+06	1.48403e+07	1.98019e+07	3.77224e+08	20	2	7
	EGPAAFAK	[R].EGPAAFAK.[A]			0.000881027	0	1	256	Afu4g07710	Afu4g07710 [564-571]	0	790.409	0	0.113	-3.14	0.173307	0.294655	1.28	1.483	0.037	0.113	0.57	-4.76	-3.14	37.4	162.6	103.41	69.31	90.2	5	31.3	60.8	136.3	276.4	1	1	1	1	1	1	2.66273e+08	115940	2.7594e+06	8.60587e+06	1.71032e+07	4.96566e+08	15	2	9
	EKYGSATEYDVASYAMYPK	[R].EKYGSATEYDVASYAMYPK.[V]			6.41421e-06	0	1	12	Afu4g07710	Afu4g07710 [1009-1027]	1	2172.98	0	1.934	0.95	0.866197	0.939157	58.51	0.001	1.934	2.697	-9.97	0.95	1.43	145.9	54.1	2.46	131.41	154.4	161.4	160.8	-19.7	83.5	59.6	1	1	1	1	1	1	6.38487e+06				146768		1
	EKYGSATEYDVASYAMYPK	[R].EKYGSATEYDVASYAMYPK.[V]	1xOxidation [M16(100)]		0.00016565	0	1	3	Afu4g07710	Afu4g07710 [1009-1027]	1	2188.97	0	1.821	0.86	0.891707	0.952934	148.18	4.65	0.001	1.821	2.22	-9.97	0.86	164.6	35.4	64.02	226.4	150.2	312.4	85.4	32.3	-27.2	46.9	1	1	1	1	1	1	2683186					509756	1
	EVFYEVNGEVR	[R].EVFYEVNGEVR.[Q]			1.93921e-05	0	1	39	Afu4g07710	Afu4g07710 [1088-1098]	0	1340.65	0	1.668	0.74	0.929329	0.971913	100.11	1.668	0.542	3.623	0.74	-0.88	1.86	128	72	5.35	92.49	99.1	105.6	110.3	59.5	195	30.5	1	1	1	1	1	1	4.64732e+07			1.33546e+06	3.88531e+06	8.6857e+06	4
	DMAGVLKPQAAR	[K].DMAGVLKPQAAR.[L]			0.000276424	0	1	48	Afu4g07710	Afu4g07710 [757-768]	0	1256.68	0	32.713	5.03	0.0903015	0.166823	46.45	32.713	22.463	52.246	5.03	4.49	5.71	193.3	6.7	37.84	17.3	155.1	148.9	279.3	4.7	6.6	5.3	1	1	1	1	1	1	1.43869e+08				261390	3.01753e+06	6
	DMAGVLKPQAAR	[K].DMAGVLKPQAAR.[L]	1xOxidation [M2(100)]		1.83885e-05	0	1	39	Afu4g07710	Afu4g07710 [757-768]	0	1272.67	0	0.802	-0.32	0.759558	0.875178	1.23	0.565	0.812	0.802	-0.82	-0.3	-0.32	72.8	127.2	43.39	33.3	62.9	126.7	63.7	111.3	156	79.4	1	1	1	1	1	1	40918765					3.14426e+07	4
	ETSHAYANAYSLECWGGATFDVAMR	[K].ETSHAYANAYSLECWGGATFDVAMR.[F]	1xCarbamidomethyl [C14]; 1xOxidation [M24(100)]		2.8298e-12	0	1	12	Afu4g07710	Afu4g07710 [609-633]	0	2823.21	0	0.272	-1.88	0.37434	0.548545	10	1.249	0.272	0.025	0.32	-1.88	-5.33	23.5	176.5	97.77	77.12	27.6	72.5	5.1	22.1	266	206.8	1	1	1	1	1	1	1.91165e+06			73374.2		8.71829e+06	1
	ETSHAYANAYSLECWGGATFDVAMR	[K].ETSHAYANAYSLECWGGATFDVAMR.[F]	1xCarbamidomethyl [C14]		6.36578e-15	0	1	9	Afu4g07710	Afu4g07710 [609-633]	0	2807.22	0	2.736	1.45	0.722129	0.850124	98.4	2.736	10.168	0.92	1.45	3.35	-0.12	148.9	51.1	71.69	34.74	149.6	270.4	47.3	54.7	26.6	51.4	1	1	1	1	1	1	6.78223e+06					1.4174e+06	2
	AFTDTYGFPIIIK	[K].AFTDTYGFPIIIK.[A]			2.981e-05	0	1	51	Afu4g07710	Afu4g07710 [189-201]	0	1485.8	0	0.036	-4.81	0.0471824	0.0921479	0.07	1.193	0.036	0.023	0.25	-4.81	-5.47	6.9	193.1	167.92	62.13	237.7	3.7	1.2	199.3	104.7	53.4	1	1	1	1	1	1	2.64058e+08	32492	39995.9	1.06115e+07	4.94541e+06	3.60884e+07	5	1	1
	AGELDFPGSVLEFLEGLMGQPFGGFPEPLR	[R].AGELDFPGSVLEFLEGLMGQPFGGFPEPLR.[S]			5.03353e-14	0	1	15	Afu4g07710	Afu4g07710 [948-977]	0	3206.59	0	1.275	0.35	0.955118	0.982075	84.49	1.275	0.548	2.618	0.35	-0.87	1.39	108.3	91.7	53.01	53.7	72.8	79.9	177	57.1	145.7	67.6	1	1	1	1	1	1	13123093			493411		7.42138e+06	2
	AGELDFPGSVLEFLEGLMGQPFGGFPEPLR	[R].AGELDFPGSVLEFLEGLMGQPFGGFPEPLR.[S]	1xOxidation [M18(100)]		7.54546e-12	0	1	24	Afu4g07710	Afu4g07710 [948-977]	0	3222.58	0	0.134	-2.9	0.203222	0.335037	1.04	0.134	0.393	0.081	-2.9	-1.35	-3.62	23.6	176.4	44.56	32.7	26	42.2	17.2	194.8	107.5	212.1	1	1	1	1	1	1	2.21623e+06		43702.6	794607		1.09858e+07	2		1
	GQYTPVAAYLAIDEIVK	[R].GQYTPVAAYLAIDEIVK.[I]			6.47057e-09	0	1	99	Afu4g07710	Afu4g07710 [95-111]	0	1850.99	0	1.193	0.25	0.926808	0.971893	145.45	1.193	5.654	0.023	0.25	2.5	-5.47	105.1	94.9	83.96	65.09	154.2	143.2	3.3	129.3	25.3	144.7	1	1	1	1	1	1	1.82297e+08		115337	7.32158e+06	1.27219e+06	1.04087e+08	12		2
	HIEVQLLGDNHGNVIHLFER	[K].HIEVQLLGDNHGNVIHLFER.[D]			9.69155e-15	0	1	57	Afu4g07710	Afu4g07710 [251-270]	0	2340.22	0	0.015	-6.05	0.0143116	0.0295689	0.02	0.004	0.015	0.138	-7.85	-6.05	-2.86	3	197	134.13	16.43	1	3	21.7	220.3	196.1	157.9	1	1	1	1	1	1	879680		599016			8.86937e+07	4		3
	KAYESANDLLGDIVK	[K].KAYESANDLLGDIVK.[V]			3.51028e-13	0	1	56	Afu4g07710	Afu4g07710 [905-919]	1	1635.86	0	1.019	0.03	0.859425	0.934517	85.96	1.019	0.428	36.919	0.03	-1.22	5.21	75	125	35.35	86.88	136.4	74.1	80.4	133.9	173.1	2.2	1	1	1	1	1	1	8.29402e+07			3.90157e+06	4.47509e+06	805948	6
	KAVPNIPFQMLLR	[R].KAVPNIPFQMLLR.[G]	1xOxidation [M10(100)]		0.000399034	0	1	6	Afu4g07710	Afu4g07710 [648-660]	1	1542.88	0	10.574	3.4	0.278028	0.432528	115.71	2.322	21.022	10.574	1.22	4.39	3.4	177.3	22.7	28.73	86	126.2	165.8	224.5	54.4	7.9	21.2	1	1	1	1	1	1	3.7945e+06					388379	1
	KAVPNIPFQMLLR	[R].KAVPNIPFQMLLR.[G]			1.18244e-06	0	1	12	Afu4g07710	Afu4g07710 [648-660]	1	1526.89	0	1000	9.97	1e-17	2.14511e-17	0	1000	1000	1000	9.97	9.97	9.97	200		61.53		297.8	61.8	240.4				1	1	1				3.21222e+07						4
	ADEAYMIGHR	[K].ADEAYMIGHR.[G]			6.29145e-06	0	1	87	Afu4g07710	Afu4g07710 [85-94]	0	1162.53	0	0.033	-4.91	0.0431509	0.0847898	0.07	1.244	0.02	0.033	0.31	-5.65	-4.91	3.9	196.1	170.06	82.01	250.7	2.6	0.5	201.6	130.6	14.1	1	1	1	1	1	1	3.29746e+08	26815.3	18398.3	1.27066e+07	7.30543e+06	1.12698e+07	9	4	2
	ADEAYMIGHR	[K].ADEAYMIGHR.[G]	1xOxidation [M6(100)]		5.99472e-06	0	1	97	Afu4g07710	Afu4g07710 [85-94]	0	1178.53	0	1.358	0.44	0.982445	0.993819	30.17	1.082	2.443	1.358	0.11	1.29	0.44	141.9	58.1	52.51	76.9	166.6	138.9	48.2	154	56.9	35.5	1	1	1	1	1	1	1.25465e+08			5.5579e+06	1.82058e+06	1.62689e+07	10
	ADIGDSSQIGAPMSGVVVEIR	[K].ADIGDSSQIGAPMSGVVVEIR.[V]			1.67785e-15	0	1	141	Afu4g07710	Afu4g07710 [1117-1137]	0	2101.06	0	0.027	-5.19	0.0335235	0.0668767	0.03	2.599	0.02	0.027	1.38	-5.63	-5.19	28	172	157.32	137.17	128.3	8.1	0.4	49.4	398.2	15.6	1	1	1	1	1	1	1.97203e+08	96856	19710.1	3.63636e+06	2.60122e+07	1.4628e+07	7	3	1
	ADIGDSSQIGAPMSGVVVEIR	[K].ADIGDSSQIGAPMSGVVVEIR.[V]	1xOxidation [M13(100)]		4.99469e-13	0	1	395	Afu4g07710	Afu4g07710 [1117-1137]	0	2117.05	0	0.043	-4.54	0.0597041	0.114328	0.26	0.787	0.043	0.003	-0.35	-4.54	-8.32	12.7	187.3	152.27	33	110	9.5	0.4	139.8	220	120.4	1	1	1	1	1	1	7.05664e+07	47594.3	7218.92	4.29731e+06	5.99918e+06	4.69815e+07	8	3	1
	ANSAIMQFQK	[R].ANSAIMQFQK.[I]			0.00013393	0	1	66	Afu4g07710	Afu4g07710 [35-44]	0	1137.57	0	0.079	-3.66	0.100012	0.183269	0.82	5.483	0.079	0.009	2.45	-3.66	-6.81	12.6	187.4	168.6	84.11	299.7	3.7	1.7	54.7	46.6	193.6	1	1	1	1	1	1	1.64211e+08	15775.5	28253.5	1.43538e+06	1.08436e+06	6.45488e+07	3	2	2
	GEIIKPTLLDDAGKPIDVSVPCAQGWK	[K].GEIIKPTLLDDAGKPIDVSVPCAQGWK.[Q]	1xCarbamidomethyl [C22]		3.68403e-13	0	1	25	Afu4g07710	Afu4g07710 [532-558]	0	2907.53	0	2.463	1.3	0.764929	0.878574	11.92	2.265	3.515	2.463	1.18	1.81	1.3	155.7	44.3	80.68	88.02	222.8	205.7	10.4	98.4	58.5	4.2	1	1	1	1	1	1	6.02318e+07		83559.9	1.27427e+06		691536	5		1
	ANSAIMQFQK	[R].ANSAIMQFQK.[I]	1xOxidation [M6(100)]		0.000129476	0	1	279	Afu4g07710	Afu4g07710 [35-44]	0	1153.57	1	3.963	1.99	0.578541	0.744892	94.35	3.963	6.486	0.036	1.99	2.7	-4.78	142.6	57.4	73.03	151.89	100	62.6	14.2	25.2	9.7	388.4	1	1	1	1	1	1	5.205e+07		220031	629375	213703	1.23029e+08	10		11
	AIDSYWQQLR	[R].AIDSYWQQLR.[L]			0.00011255	0	1	55	Afu4g07710	Afu4g07710 [848-857]	0	1279.64	0	19.415	4.28	0.157821	0.271859	95.03	31.859	0.235	19.415	4.99	-2.09	4.28	190.2	9.8	78.77	117.28	265	17	225.6	8.3	72.5	11.6	1	1	1	1	1	1	2.33683e+08			351508	2.71687e+06	6.23339e+06	4
	AAFGGGGR	[K].AAFGGGGR.[G]			0.00745599	0.000331407	1	159	Afu4g07710	Afu4g07710 [202-209]	0	692.347	0	0.002	-9.02	0.000371952	0.000795947	0	1.924	0.001	0.002	0.94	-9.97	-9.02	40.8	159.2	140.61	165.44	66.5	8.9	1	34.6	-17.6	506.6	1	1	1	1	1	1	1.25803e+08		55047.3	3133987		5.8292e+08	4		2
	VVRDQADLR	[R].VVRDQADLR.[D]			0.00980328	0.000626458	1	40	Afu4g07710	Afu4g07710 [213-221]	1	1071.59	0	0.14	-2.84	0.211944	0.347309	0.93	0.902	0.14	0.095	-0.15	-2.84	-3.4	29.4	170.6	118.06	57.91	120.4	10	23	133.5	71.4	241.7	1	1	1	1	1	1	8.07397e+07	52384.1	459897	4.28886e+06	2.03508e+06		11	5	1
	GSTYEIAR	[R].GSTYEIAR.[R]			0.0117624	0.000626458	1	146	Afu4g07710	Afu4g07710 [440-447]	0	896.447	0	0.057	-4.12	0.0839736	0.15689	0.11	2.021	0.045	0.057	1.01	-4.49	-4.12	30.1	169.9	139.4	80.6	134.8	4.1	16.4	66.7	92.6	285.4	1	1	1	1	1	1	3.04368e+08	72920.5	1.10413e+06	7.2183e+06	8.88335e+06	3.91984e+08	12	2	4
	GFAIQCR	[R].GFAIQCR.[I]	1xCarbamidomethyl [C6]		0.00980328	0.000626458	1	59	Afu4g07710	Afu4g07710 [378-384]	0	851.419	0	0.032	-4.96	0.0411841	0.081208	0.09	0.622	0.032	0.012	-0.69	-4.96	-6.35	11.6	188.4	146.82	48.3	84.4	8.4	1.3	135.8	261.3	108.7	1	1	1	1	1	1	1.45649e+08	113291	68425.1	1.12305e+07	1.91661e+07	1.14071e+08	6	3	4
	VFEDYKK	[K].VFEDYKK.[F]			0.0197115	0.00118525	1	45	Afu4g07710	Afu4g07710 [1028-1034]	1	928.477	0	2.185	1.13	0.818076	0.908494	147.82	2.185	0.006	52.331	1.13	-7.27	5.71	2.3	197.7	171.11	96.13	263.6	1.4	0.8	120.6	213.7	0	1	1	1	1	1	1	8.9018e+07	3648.29	7709.73	1.95217e+06	3.06782e+06	3003.25	11	1	2
	VHEGSEVKK	[R].VHEGSEVKK.[G]			0.0215796	0.00146809	1	6	Afu4g07710	Afu4g07710 [1138-1146]	1	1012.54	0	0.401	-1.32	0.496267	0.673315	23.74	0.401	0.001	11.002	-1.32	-9.97	3.46	175.1	24.9	49.37	269.07	120.3	65.6	188.6	300.2	-91.7	17.1	1	1	1	1	1	1	7701549			921162		667900	1
	DLPNDVR	[K].DLPNDVR.[D]			0.0494145	0.00207337	1	61	Afu4g07710	Afu4g07710 [289-295]	0	828.421	0	0.356	-1.49	0.457232	0.634486	4.35	0.832	0.356	0.274	-0.27	-1.49	-1.87	52.6	147.4	51.32	11.31	101.3	48	41.8	121.8	134.7	152.5	1	1	1	1	1	1	3.65506e+07		450269	2106119	2.06668e+06	3.3486e+07	7		4
	DLPNDVRDR	[K].DLPNDVRDR.[I]			0.0501157	0.00207337	1	24	Afu4g07710	Afu4g07710 [289-297]	1	1099.55	0	1.119	0.16	0.89948	0.957188	64.62	1.119	0.632	12.763	0.16	-0.66	3.67	77.4	122.6	54.28	82.88	162.8	90.5	53.6	145.5	143.3	4.2	1	1	1	1	1	1	8.59174e+07		844870	3.67837e+06	3.21447e+06	1.34943e+06	9		2
	KCGVDIFR	[K].KCGVDIFR.[V]	1xCarbamidomethyl [C2]		0.0460493	0.00207337	1	3	Afu4g07710	Afu4g07710 [684-691]	1	994.514	0	3.615	1.85	0.612968	0.772331	52.47	3.615	6.563	2.335	1.85	2.71	1.22	162.4	37.6	33.22	32.1	195.9	181.8	98.3	54.2	27.7	42.1	1	1	1	1	1	1	16763454			222258			1
	LLVGSIR	[R].LLVGSIR.[E]			0.0409317	0.00207337	1	82	Afu4g07710	Afu4g07710 [769-775]	0	757.493	0	0.153	-2.7	0.230817	0.371177	2	1.336	0.065	0.153	0.42	-3.93	-2.7	36	164	120.43	82.37	117.2	19.2	10.9	87.7	294.1	70.9	1	1	1	1	1	1	3.08283e+08	395816		1.10553e+07	3.28736e+07	1.13401e+08	10	7
	CGVPVVPGTPGPVERYEEVK	[K].CGVPVVPGTPGPVERYEEVK.[A]	1xCarbamidomethyl [C1]		0.0460493	0.00207337	1	9	Afu4g07710	Afu4g07710 [169-188]	1	2169.1	0	0.001	-9.97	1e-17	2.14511e-17	0	0.001	0.001	0.001	-9.97	-9.97	-9.97		200		49.32				89.2	232.4	278.3				1	1	1					144242
	ALVEFR	[R].ALVEFR.[I]			0.0550433	0.00231893	1	27	Afu4g07710	Afu4g07710 [453-458]	0	734.42	0	0.024	-5.41	0.0272239	0.0550555	0.03	0.287	0.015	0.024	-1.8	-6.09	-5.41	3.5	196.5	48.84	84.62	2	4.7	6.2	7.1	317.4	262.6	1	1	1	1	1	1	589787		53390	98522	3.89988e+06	4.61766e+07	3		1
	DCSVQR	[R].DCSVQR.[R]	1xCarbamidomethyl [C2]		0.0769378	0.00392957	2	13	Afu4g07710; Afu2g08670	Afu4g07710 [271-276]; Afu2g08670 [311-316]	0	764.336	0	0.001	-9.97	1e-17	2.14511e-17	0	0.001	0.001	5.274	-9.97	-9.97	2.4	204.6	-4.6	59.77	-726.29	275.3	267	62.6	-6	-10.8	11.9	1	1	1	1	1	1	2.44714e+06					64144.7	4
	DRILADAVK	[R].DRILADAVK.[L]			0.0820636	0.00441173	1	3	Afu4g07710	Afu4g07710 [296-304]	1	1000.58	0	0.001	-9.97	1e-17	2.14511e-17	0	0.001	0.001	0.001	-9.97	-9.97	-9.97				389.33				-226.6	1098.7	-272.2				1	1	1					163350
	VFEDYK	[K].VFEDYK.[K]			0.0859203	0.00460307	1	47	Afu4g07710	Afu4g07710 [1028-1033]	0	800.383	0	0.06	-4.06	0.0880157	0.163491	0.44	22.097	0.06	0.01	4.47	-4.06	-6.64	8.7	191.3	58.06	90.65	10.6	14	3.4	0.5	233.4	338.2	1	1	1	1	1	1	5.12569e+06	53028.2	49000.7	11116.2	4.81387e+06	9.98642e+07	4	1	1
	DQADLRDAFER	[R].DQADLRDAFER.[A]			0.125665	0.00858717	1	3	Afu4g07710	Afu4g07710 [216-226]	1	1335.63	0	0.001	-9.97	1e-17	2.14511e-17	0	0.001	0.001	0.001	-9.97	-9.97	-9.97		200		93.21				216.4	377.7	5.9				1	1	1					262414	58927.5
Afu5g08910	Afu5g08910 AspGDID:ASPL0000107962 COORDS:Chr5_A_fumigatus_Af293:2290432-2288001C, translated using codon table 1 (756 amino acids) Uncharacterized ORF; Putative 3-methylcrotonyl-CoA carboxylase subunit alpha; transcript up-regulated in conidia exposed to neutrophils	72	5022	56	55	1	756	83	6.96	47110	450095	3332.12	0	1070.03	0.122	0.185684	0.72	33.1	166.9	67.37	66.94	2.52278e+09	7.07056e+08	1.05856e+09	1.38786e+09	5.33522e+09	7.82651e+09	2.5206e+09	1.34364e+06	1.34101e+07	2.90061e+07	2.04609e+08	4.65133e+09	57	23	30	39	48	62	High	High	High	High	High	High
	Sequence	Annotated Sequence	Modifications	Modifications in Master Proteins	Qvality PEP	Qvality q-value	# Proteins	# PSMs	Master Protein Accessions	Positions in Master Proteins	# Missed Cleavages	Theo. MH+ [Da]	# Razor Quan Results	Abundance Ratio: (Biotin) / (Control)	Abundance Ratio (log2): (Biotin) / (Control)	Abundance Ratio P-Value: (Biotin) / (Control)	Abundance Ratio Adj. P-Value: (Biotin) / (Control)	Abundance Ratio Variability [%]: (Biotin) / (Control)	Abundance Ratios (by Bio. Rep.): (Biotin,BR1) / (Control,BR1)	Abundance Ratios (by Bio. Rep.): (Biotin,BR2) / (Control,BR2)	Abundance Ratios (by Bio. Rep.): (Biotin,BR3) / (Control,BR3)	Abundance Ratios (log2) (by Bio. Rep.): (Biotin,BR1) / (Control,BR1)	Abundance Ratios (log2) (by Bio. Rep.): (Biotin,BR2) / (Control,BR2)	Abundance Ratios (log2) (by Bio. Rep.): (Biotin,BR3) / (Control,BR3)	Abundances (Grouped): Biotin	Abundances (Grouped): Control	Abundances (Grouped) CV [%]: Biotin	Abundances (Grouped) CV [%]: Control	Abundances (by Bio. Rep.): Biotin,BR1	Abundances (by Bio. Rep.): Biotin,BR2	Abundances (by Bio. Rep.): Biotin,BR3	Abundances (by Bio. Rep.): Control,BR1	Abundances (by Bio. Rep.): Control,BR2	Abundances (by Bio. Rep.): Control,BR3	Abundances (by Bio. Rep.) Count: Biotin,BR1	Abundances (by Bio. Rep.) Count: Biotin,BR2	Abundances (by Bio. Rep.) Count: Biotin,BR3	Abundances (by Bio. Rep.) Count: Control,BR1	Abundances (by Bio. Rep.) Count: Control,BR2	Abundances (by Bio. Rep.) Count: Control,BR3	Abundance: F1: Sample, BR1, Biotin	Abundance: F2: Sample, BR2, Biotin	Abundance: F3: Sample, BR3, Biotin	Abundance: F4: Control, BR1, Control	Abundance: F5: Control, BR2, Control	Abundance: F6: Control, BR3, Control	Abundances Count: F1: Sample, BR1, Biotin	Abundances Count: F2: Sample, BR2, Biotin	Abundances Count: F3: Sample, BR3, Biotin
	IYAENPDQGFIPDSGR	[R].IYAENPDQGFIPDSGR.[L]			5.08706e-11	0	1	275	Afu5g08910	Afu5g08910 [377-392]	0	1778.83	0	0.032	-4.96	0.0411901	0.081208	0.01	3.485	0.032	0.029	1.8	-4.96	-5.11	8.7	191.3	125.84	80.69	68.4	9.4	5.9	19.6	291.3	205.4	1	1	1	1	1	1	1.31893e+08	141246	342572	1.81351e+06	2.38927e+07	2.41096e+08	6	2	4
	QTGNNVFDIEVGSR	[K].QTGNNVFDIEVGSR.[I]			6.5019e-09	0	1	125	Afu5g08910	Afu5g08910 [557-570]	0	1535.74	0	0.06	-4.06	0.0884086	0.164048	0.15	5.052	0.043	0.06	2.34	-4.55	-4.06	15.7	184.3	100.11	83.91	65.6	8.7	17.5	13	204.5	290.7	1	1	1	1	1	1	4.45484e+07	46438	353619	422546	5.89811e+06	1.20025e+08	8	2	3
	REGCQAIHPGYGFLSENSEFAR	[K].REGCQAIHPGYGFLSENSEFAR.[K]	1xCarbamidomethyl [C4]		1.30631e-12	0	1	9	Afu5g08910	Afu5g08910 [105-126]	1	2525.16	0	1.79	0.84	0.899011	0.957181	52.88	1.152	1.79	2.964	0.2	0.84	1.57	121.7	78.3	16.34	49.85	125.9	144.8	104	109.3	80.9	35.1	1	1	1	1	1	1	3.50493e+06			145845		594775	1
	QANFEGSAVGFSPSYQVR	[K].QANFEGSAVGFSPSYQVR.[E]			4.17294e-11	0	1	184	Afu5g08910	Afu5g08910 [517-534]	0	1943.92	0	0.026	-5.24	0.0317677	0.0635895	0.04	4.202	0.026	0.015	2.07	-5.24	-6.02	5.1	194.9	127.38	86.38	48.8	5.6	4.9	11.6	210.5	318.5	1	1	1	1	1	1	5.19073e+07	46226.4	155647	591948	9.5128e+06	2.06002e+08	10	2	3
	LDSVLIANR	[K].LDSVLIANR.[G]			2.75925e-05	0	1	88	Afu5g08910	Afu5g08910 [38-46]	0	1000.58	0	0.08	-3.64	0.121977	0.216991	0.39	3.744	0.048	0.08	1.9	-4.39	-3.64	18.2	181.8	121.32	71.37	112.1	9.1	19.2	29.9	191.2	238.5	1	1	1	1	1	1	1.19762e+08	76268.6	611507	1.53294e+06	8.68312e+06	1.5504e+08	6	1	1
	LDSVLIANRGEIALR	[K].LDSVLIANRGEIALR.[V]			0.000601595	0	1	9	Afu5g08910	Afu5g08910 [38-52]	1	1639.95	0	0.001	-9.97	1e-17	2.14511e-17	0	0.001	0.001	0.001	-9.97	-9.97	-9.97		200		22.88				238.7	211.7	149.5				1	1	1					266320
	LDTTVIQDGDSVVAFQR	[R].LDTTVIQDGDSVVAFQR.[G]			3.38029e-10	0	1	265	Afu5g08910	Afu5g08910 [595-611]	0	1863.94	0	0.051	-4.28	0.0737134	0.138822	0.33	3.816	0.051	0.008	1.93	-4.28	-7.02	10.4	189.6	143.47	72.06	104.1	12.1	1.7	27.3	235.3	219.5	1	1	1	1	1	1	1.52787e+08	138730	74145.4	1.9189e+06	1.46737e+07	1.95992e+08	10	3	2
	IFEQVTSHSDPASR	[R].IFEQVTSHSDPASR.[V]			6.72555e-09	0	1	131	Afu5g08910	Afu5g08910 [571-584]	0	1573.76	0	0.129	-2.96	0.196201	0.325589	2.23	19.831	0.012	0.129	4.31	-6.4	-2.96	59.5	140.5	162.83	161.62	155.2	5	1.5	7.8	418.8	11.7	1	1	1	1	1	1	1.31877e+08	33016.2	38331.6	318689	1.51329e+07	6.06721e+06	12	1	3
	LAAALEEYEVAGPITNIEFIK	[K].LAAALEEYEVAGPITNIEFIK.[A]			1.50566e-11	0	1	45	Afu5g08910	Afu5g08910 [442-462]	0	2291.22	0	0.026	-5.26	0.0354905	0.070522	0.1	32.625	0.001	0.026	5.03	-9.97	-5.26	13.6	186.4	171.24	107.26	232.2	-5	6.9	7.1	94.4	264.4	1	1	1	1	1	1	5.08824e+07		45149	74742.1	879664	3.52567e+07	7		1
	KLAAALEEYEVAGPITNIEFIK	[R].KLAAALEEYEVAGPITNIEFIK.[A]			3.57163e-09	0	1	3	Afu5g08910	Afu5g08910 [441-462]	1	2419.31	0	0.001	-9.97	1e-17	2.14511e-17	0	0.001	0.001	0.001	-9.97	-9.97	-9.97		200		229.63				507.6	-327.9	420.3				1	1	1						159220
	IDAGFVAGDDVSAHYDPMIAK	[R].IDAGFVAGDDVSAHYDPMIAK.[L]			1.21146e-11	0	1	48	Afu5g08910	Afu5g08910 [407-427]	0	2192.03	0	2.753	1.46	0.71953	0.849791	85.45	2.753	1.166	28.308	1.46	0.22	4.82	146.7	53.3	41.08	91.72	116.7	113.5	222.4	42.4	97.3	7.9	1	1	1	1	1	1	1.15492e+08			2.01015e+06	4.09309e+06	4.73141e+06	4
	IDAGFVAGDDVSAHYDPMIAK	[R].IDAGFVAGDDVSAHYDPMIAK.[L]	1xOxidation [M18(100)]		1.89673e-09	0	1	50	Afu5g08910	Afu5g08910 [407-427]	0	2208.03	1	0.656	-0.61	0.67873	0.825173	32.39	6.675	0.324	0.656	2.74	-1.63	-0.61	113.1	86.9	60.65	82.29	142.9	30.6	123.1	21.4	94.5	187.5	1	1	1	1	1	1	4.15209e+07	69538.8		298102	1.16735e+06	3.31401e+07	4	1
	IMTAAGVPCVPGYHGSNQDVNFLEAEADK	[K].IMTAAGVPCVPGYHGSNQDVNFLEAEADK.[I]	1xCarbamidomethyl [C9]		1.41129e-12	0	1	12	Afu5g08910	Afu5g08910 [155-183]	0	3090.43	0	1.301	0.38	0.977574	0.991624	52.43	0.598	1.301	1.761	-0.74	0.38	0.82	110.2	89.8	32.81	28.09	74.5	99.8	143.1	124.6	76.7	81.3	1	1	1	1	1	1	2244970				98218	1.49026e+06	1
	IMTAAGVPCVPGYHGSNQDVNFLEAEADK	[K].IMTAAGVPCVPGYHGSNQDVNFLEAEADK.[I]	1xCarbamidomethyl [C9]; 1xOxidation [M2(100)]		2.80796e-11	0	1	12	Afu5g08910	Afu5g08910 [155-183]	0	3106.42	0	0.001	-9.97	1e-17	2.14511e-17	0	0.001	0.001	0.001	-9.97	-9.97	-9.97		200		7.94				217.2	185.9	197				1	1	1						9.94836e+06
	IMTAAGVPCVPGYHGSNQDVNFLEAEADKIKYPVLIK	[K].IMTAAGVPCVPGYHGSNQDVNFLEAEADKIKYPVLIK.[A]	1xCarbamidomethyl [C9]		8.62981e-10	0	1	12	Afu5g08910	Afu5g08910 [155-191]	2	4045.06	0	2.219	1.15	0.808139	0.902959	16.42	5.108	1.974	2.219	2.35	0.98	1.15	142.8	57.2	11.03	47.55	144.3	160.1	128.3	28.3	81.1	57.8	1	1	1	1	1	1	7.36316e+06					1.79476e+06	3
	IMTAAGVPCVPGYHGSNQDVNFLEAEADKIKYPVLIK	[K].IMTAAGVPCVPGYHGSNQDVNFLEAEADKIKYPVLIK.[A]	1xCarbamidomethyl [C9]; 1xOxidation [M2(100)]		6.77108e-08	0	1	8	Afu5g08910	Afu5g08910 [155-191]	2	4061.05	0	0.14	-2.83	0.156837	0.270559	0.43	0.12	0.14	0.341	-3.06	-2.83	-1.55	25.6	174.4	16.23	37.23	27.1	25.9	34.6	226.4	184.6	101.5	1	1	1	1	1	1	560752			224449		1.27727e+06	1
	LQVEHPVTEMVTGQDLVHWQIK	[R].LQVEHPVTEMVTGQDLVHWQIK.[V]			8.46533e-15	0	1	21	Afu5g08910	Afu5g08910 [327-348]	0	2587.33	0	7.093	2.83	0.384634	0.560145	29.75	2.295	8.516	7.093	1.2	3.09	2.83	179	21	40.59	103.54	207.6	182.8	85.7	90.4	21.5	12.1	1	1	1	1	1	1	4.56839e+07			953971		1.61804e+06	6
	LQVEHPVTEMVTGQDLVHWQIK	[R].LQVEHPVTEMVTGQDLVHWQIK.[V]	1xOxidation [M10(100)]		2.77841e-14	0	1	15	Afu5g08910	Afu5g08910 [327-348]	0	2603.33	0	0.09	-3.48	0.136923	0.240791	0.21	0.074	0.2	0.09	-3.76	-2.32	-3.48	20.4	179.6	33.89	31.68	18	27.4	14.3	244.7	136.7	158.9	1	1	1	1	1	1	3.50477e+06					1.87875e+07	1
	ILEESPAPHLPDATR	[K].ILEESPAPHLPDATR.[K]			2.08723e-12	0	1	111	Afu5g08910	Afu5g08910 [271-285]	0	1645.85	0	0.137	-2.87	0.208126	0.341528	2.41	9.135	0.137	0.019	3.19	-2.87	-5.75	24.1	175.9	119.33	96.8	97.3	20.3	5.9	10.7	148.2	317.6	1	1	1	1	1	1	5.02272e+07	82102.5	91032.2	263495	3.25231e+06	9.97521e+07	8	2	3
	ILEESPAPHLPDATRK	[K].ILEESPAPHLPDATRK.[D]			7.53793e-10	0	1	57	Afu5g08910	Afu5g08910 [271-286]	1	1773.95	0	2.253	1.17	0.969524	0.988266	111.34	3.945	0.474	2.253	1.98	-1.08	1.17	64.3	135.7	166.46	141.55	455.9	6.6	5.6	115.6	13.9	2.5	1	1	1	1	1	1	8.89341e+07	10064.9	32345.8	1.08033e+06	115390	292652	6	1	2
	VKQTGNNVFDIEVGSR	[R].VKQTGNNVFDIEVGSR.[I]			3.93396e-09	0	1	43	Afu5g08910	Afu5g08910 [555-570]	1	1762.91	0	1.999	1	0.832089	0.918105	145.95	1.999	0.031	41.335	1	-5.01	5.37	32.3	167.7	139.86	118.07	181.1	9.4	17.4	90.6	301.1	0.4	1	1	1	1	1	1	3.17963e+07		91267.8	762094	2.24772e+06	45010.3	4		3
	VAEGAPLPLTQDQVEAEMAHR	[K].VAEGAPLPLTQDQVEAEMAHR.[G]			5.97229e-13	0	1	94	Afu5g08910	Afu5g08910 [349-369]	0	2262.12	1	0.452	-1.15	0.538408	0.711633	27.52	3.835	0.042	0.452	1.94	-4.59	-1.15	62.3	137.7	93.22	75.95	133.8	9.8	57.6	34.9	236.6	127.3	1	1	1	1	1	1	2.54924e+08	146686		3.18584e+06	1.91647e+07	1.47656e+08	8	2
	VAEGAPLPLTQDQVEAEMAHR	[K].VAEGAPLPLTQDQVEAEMAHR.[G]	1xOxidation [M18(100)]		6.8505e-12	0	1	159	Afu5g08910	Afu5g08910 [349-369]	0	2278.11	0	0.515	-0.96	0.585611	0.750059	31.74	4.484	0.515	0.099	2.16	-0.96	-3.34	67.1	132.9	5.06	128.83	36.4	40.1	39.4	8.1	78	398	1	1	1	1	1	1	2.57906e+07			275646	2.346e+06	1.71437e+08	3
	YGNCVALGERDCSIQR	[K].YGNCVALGERDCSIQR.[R]	2xCarbamidomethyl [C4; C12]		7.46463e-05	0	1	9	Afu5g08910	Afu5g08910 [251-266]	1	1897.86	0	0.001	-9.97	1e-17	2.14511e-17	0	0.001	0.001	0.001	-9.97	-9.97	-9.97		200		161.06				-170	352.3	417.7				1	1	1					199807
	YGNCVALGER	[K].YGNCVALGER.[D]	1xCarbamidomethyl [C4]		5.01345e-06	0	1	69	Afu5g08910	Afu5g08910 [251-260]	0	1138.53	0	0.187	-2.42	0.275565	0.430023	5.14	0.425	0.187	0.002	-1.24	-2.42	-8.75	17.1	182.9	132.64	38.57	90.6	17.4	0.4	213.4	92.7	185.5	1	1	1	1	1	1	45661983	68493.4	6479.76		1.98551e+06	56872800	2	2	1
	YAQHALSSPFAFNLGSVSAYLDGDR	[R].YAQHALSSPFAFNLGSVSAYLDGDR.[I]			1.12574e-14	0	1	9	Afu5g08910	Afu5g08910 [74-98]	0	2686.29	0	0.368	-1.44	0.468104	0.645516	14.89	0.001	0.368	0.641	-9.97	-1.44	-0.64	78.1	121.9	11.89	128.93	76.5	95.6	80.8	-38.4	259.4	126	1	1	1	1	1	1	3881431					3.89218e+06	1
	YAQHALSSPFAFNLGSVSAYLDGDRIIEIAK	[R].YAQHALSSPFAFNLGSVSAYLDGDRIIEIAK.[R]			5.97278e-18	0	1	12	Afu5g08910	Afu5g08910 [74-104]	1	3353.72	0	0.021	-5.56	0.0233782	0.0475779	0.06	0.001	0.125	0.021	-9.97	-3	-5.56	26.2	173.8	85.6	113.09	25.5	46.9	3.6	-19.7	375.3	168.6	1	1	1	1	1	1	1.92084e+06					7.74152e+06	1
	VTTLYTDPDR	[K].VTTLYTDPDR.[Y]			7.98697e-05	0	1	160	Afu5g08910	Afu5g08910 [64-73]	0	1180.58	0	0.183	-2.45	0.269419	0.422859	4.52	44.61	0.016	0.183	5.48	-6.01	-2.45	88.2	111.8	84.21	128.36	65.8	1.3	69.1	1.5	83.5	378.7	1	1	1	1	1	1	47258520	7275.93	1.48134e+06	50768.2	2.54875e+06	1.65443e+08	2	1	7
	VTTLYTDPDRYAQHALSSPFAFNLGSVSAYLDGDR	[K].VTTLYTDPDRYAQHALSSPFAFNLGSVSAYLDGDR.[I]			5.88684e-18	0	1	12	Afu5g08910	Afu5g08910 [64-98]	1	3847.86	0	0.124	-3.01	0.188937	0.316057	2.25	1.057	0.124	0.001	0.08	-3.01	-9.97	28.2	171.8	133.36	54.34	72.8	30.9	-10.2	68.9	249.3	188.4	1	1	1	1	1	1	3731946					5.87496e+06	1
	VTTLYTDPDRYAQHALSSPFAFNLGSVSAYLDGDRIIEIAK	[K].VTTLYTDPDRYAQHALSSPFAFNLGSVSAYLDGDRIIEIAK.[R]			3.74124e-10	0	1	3	Afu5g08910	Afu5g08910 [64-104]	2	4515.28	0	0.001	-9.97	1e-17	2.14511e-17	0	0.001	0.001	0.001	-9.97	-9.97	-9.97		200		34.28				253.2	224.2	122.6				1	1	1						2131082
	VVTSFFPHTR	[R].VVTSFFPHTR.[L]			8.42289e-05	0	1	84	Afu5g08910	Afu5g08910 [585-594]	0	1190.63	0	1.169	0.23	0.917969	0.967604	86.93	3.249	1.169	0.483	1.7	0.23	-1.05	125	75	98.53	87.84	264.2	135.5	1	81.3	115.9	2.1	1	1	1	1	1	1	1.52353e+08		17299.9	2.24701e+06	2.84162e+06	729420	9		1
	SPDFIKGEVETGYIEK	[R].SPDFIKGEVETGYIEK.[H]			3.41652e-12	0	1	51	Afu5g08910	Afu5g08910 [467-482]	1	1811.91	0	0.178	-2.49	0.263173	0.414345	2.45	1.944	0.178	0.085	0.96	-2.49	-3.56	71.5	128.5	117.12	96.63	165.9	47.5	2.6	85.4	267.3	31.3	1	1	1	1	1	1	4.47596e+07		21321.2	1.10357e+06	3.06574e+06	5.13328e+06	5		1
	SEAMNSFGDDHVLVEK	[K].SEAMNSFGDDHVLVEK.[Y]			2.63439e-09	0	1	69	Afu5g08910	Afu5g08910 [219-234]	0	1777.81	0	2.862	1.52	0.70405	0.838641	12.97	3.112	0.47	2.862	1.64	-1.09	1.52	151.4	48.6	6.94	115	103.5	107.7	93.9	33.3	228.9	32.8	1	1	1	1	1	1	1.16314e+08			1.79123e+06	1.09338e+07	2.24385e+07	8
	SEAMNSFGDDHVLVEK	[K].SEAMNSFGDDHVLVEK.[Y]	1xOxidation [M4(100)]		4.25827e-08	0	1	92	Afu5g08910	Afu5g08910 [219-234]	0	1793.8	0	0.041	-4.62	0.0559761	0.107714	0.07	1.782	0.041	0.029	0.83	-4.62	-5.12	15.9	184.1	138.57	90.25	90.8	4.5	9.6	51	110.6	333.5	1	1	1	1	1	1	2.9024e+07	11218.7		780659	1.50224e+06	6.48527e+07	3	1
	SKAEFQAQLQSAK	[R].SKAEFQAQLQSAK.[S]			0.00219376	0	1	33	Afu5g08910	Afu5g08910 [206-218]	1	1435.75	0	0.023	-5.42	0.0259512	0.0526626	0.08	0.001	0.023	39.94	-9.58	-5.42	5.32	17.2	182.8	94.93	142.47	0.1	11.9	6.7	71.2	509.9	0.2	1	1	1	1	1	1	9120.25	9141.04	19652.9		2.1277e+06	10030.6	1	1	2
	TPPTSEDVR	[R].TPPTSEDVR.[I]			0.000106725	0	1	202	Afu5g08910	Afu5g08910 [398-406]	0	1001.49	0	2.688	1.43	0.729222	0.855643	37.68	2.688	3.371	0.073	1.43	1.75	-3.77	145.8	54.2	87.18	168.85	22.7	1.9	38.6	8.5	0.6	527.7	1	1	1	1	1	1	4.22201e+07	28356.2	2.1429e+06	752669	45678.5	5.96596e+08	13	1	6
	TPPTSEDVRIDAGFVAGDDVSAHYDPMIAK	[R].TPPTSEDVRIDAGFVAGDDVSAHYDPMIAK.[L]			3.00994e-05	0	1	14	Afu5g08910	Afu5g08910 [398-427]	1	3174.5	0	0.001	-9.97	1e-17	2.14511e-17	0	0.001	0.001	0.001	-9.97	-9.97	-9.97		200		40.47				289.4	178.8	131.7				1	1	1					625296
	TPPTSEDVRIDAGFVAGDDVSAHYDPMIAK	[R].TPPTSEDVRIDAGFVAGDDVSAHYDPMIAK.[L]	1xOxidation [M27(100)]		0.000252183	0	1	15	Afu5g08910	Afu5g08910 [398-427]	1	3190.5	0	0.054	-4.21	0.0554065	0.106793	0.42	0.475	0.054	0.001	-1.08	-4.21	-9.97	14.7	185.3	757.6	70.99	100	16.7	-80.8	210.6	308.8	44.7	1	1	1	1	1	1	1.31331e+06				172471	357327	1
	CTEAGLVFIGPPWK	[K].CTEAGLVFIGPPWK.[A]	1xCarbamidomethyl [C1]		3.85866e-09	0	1	25	Afu5g08910	Afu5g08910 [128-141]	0	1574.8	0	0.001	-9.97	1e-17	2.14511e-17	0	0.001	0.001	0.001	-9.97	-9.97	-9.97		200		61.65				212.7	316.5	70.9				1	1	1				355797	469581	1504912
	DPIEDEVLAQVALACLHHNSESAIGK	[K].DPIEDEVLAQVALACLHHNSESAIGK.[Q]	1xCarbamidomethyl [C15]		5.28708e-06	0	1	3	Afu5g08910	Afu5g08910 [491-516]	0	2816.39	0	0.001	-9.97	1e-17	2.14511e-17	0	0.001	0.001	0.001	-9.97	-9.97	-9.97		200		35.47				140.5	278.5	181				1	1	1						322521
	EMTLAEMTPARK	[R].EMTLAEMTPARK.[D]	2xOxidation [M2(100); M7(100)]		0.00301591	0	1	13	Afu5g08910	Afu5g08910 [535-546]	1	1409.68	0	0.072	-3.8	0.0782786	0.146976	0.66	0.072	0.84	0.009	-3.8	-0.25	-6.76	13.4	186.6	37.29	128.03	6.7	9.5	4.4	93.4	11.3	474.7	1	1	1	1	1	1	60801.4				4370.11	2.62549e+06	1
	EMTLAEMTPARK	[R].EMTLAEMTPARK.[D]	1xOxidation [M2(100)]		0.00232449	0	1	26	Afu5g08910	Afu5g08910 [535-546]	1	1393.68	0	0.003	-8.6	0.000516296	0.00110149	0	0.003	0.001	0.01	-8.6	-9.66	-6.68	0.5	199.5	17.23	68.67	0.5	0.4	0.6	204.7	333.8	60	1	1	1	1	1	1	16750.9				450617	1158887	1
	EMTLAEMTPARK	[R].EMTLAEMTPARK.[D]			3.72287e-05	0	1	58	Afu5g08910	Afu5g08910 [535-546]	1	1377.69	0	0.278	-1.84	0.38068	0.55622	11.45	289.3	0.001	0.278	8.18	-9.97	-1.84	43.6	156.4	174.72	111.93	234.8	-24.9	26.4	0.8	268.4	94.7	1	1	1	1	1	1	54964221		184183	9104.87	2.67086e+06		4		1
	EMTLAEMTPAR	[R].EMTLAEMTPAR.[K]	2xOxidation [M2(100); M7(100)]		2.06491e-05	0	1	481	Afu5g08910	Afu5g08910 [535-545]	0	1281.58	0	0.22	-2.18	0.228066	0.36843	6.26	8.188	0.22	0.028	3.03	-2.18	-5.16	45.8	154.2	108.04	147.48	66.5	9.5	12.8	8.1	43.2	459.8	1	1	1	1	1	1	9.59163e+06	10721.5	55264.2	56137.9	264730	4.03492e+07	5	1	5
	EMTLAEMTPAR	[R].EMTLAEMTPAR.[K]	1xOxidation [M7(100)]		4.45152e-05	0	1	443	Afu5g08910	Afu5g08910 [535-545]	0	1265.59	0	0.053	-4.24	0.054615	0.10544	0.05	2.341	0.046	0.053	1.23	-4.43	-4.24	46.5	153.5	85.32	127.86	43.3	3.5	23.1	18.5	76.2	435.5	1	1	1	1	1	1	1.77808e+07	11355.2		363938	1.33124e+06	1.08916e+08	11	1
	EMTLAEMTPAR	[R].EMTLAEMTPAR.[K]			1.87473e-05	0	1	45	Afu5g08910	Afu5g08910 [535-545]	0	1249.59	0	0.101	-3.31	0.15443	0.266798	0.63	9.598	0.101	0.059	3.26	-3.31	-4.09	75	125	145.76	119.34	239.8	26.4	2.6	25	262.1	44.1	1	1	1	1	1	1	7.45913e+07		23972.3	372453	3.4664e+06	8.34396e+06	3		2
	EGCQAIHPGYGFLSENSEFAR	[R].EGCQAIHPGYGFLSENSEFAR.[K]	1xCarbamidomethyl [C3]		1.36039e-11	0	1	15	Afu5g08910	Afu5g08910 [106-126]	0	2369.06	0	0.001	-9.97	1e-17	2.14511e-17	0	0.001	9.996	0.001	-9.97	3.32	-9.97	191.6	8.4	110.96	149.49	221.8	371.7	-36	-4.4	37.2	9.7	1	1	1	1	1	1	1.22984e+07				87642	326924	3
	DVTNSVLAPMPCK	[K].DVTNSVLAPMPCK.[V]	1xCarbamidomethyl [C12]		5.02809e-07	0	1	66	Afu5g08910	Afu5g08910 [633-645]	0	1431.7	0	0.542	-0.88	0.631371	0.786943	42.83	11.484	0.542	0.009	3.52	-0.88	-6.87	70.3	129.7	110.26	81.21	188.8	67.7	1.7	16.4	124.9	200.6	1	1	1	1	1	1	49791734		13501.4	207787	1.40015e+06	3.21922e+07	2		1
	DVTNSVLAPMPCK	[K].DVTNSVLAPMPCK.[V]	1xCarbamidomethyl [C12]; 1xOxidation [M10(100)]		7.29395e-07	0	1	370	Afu5g08910	Afu5g08910 [633-645]	0	1447.69	0	0.076	-3.71	0.0986535	0.181061	0.3	7.834	0.076	0.05	2.97	-3.71	-4.31	78.1	121.9	90.4	151.7	48.3	2.9	24.2	6.2	37.8	480.6	1	1	1	1	1	1	1.69388e+07	7931.59	253372	103615	563238	1.02538e+08	10	1	8
	AEFQAQLQSAK	[K].AEFQAQLQSAK.[S]			0.000122776	0	1	169	Afu5g08910	Afu5g08910 [208-218]	0	1220.63	0	0.073	-3.77	0.110171	0.198488	0.67	8.604	0.011	0.073	3.1	-6.45	-3.77	16.3	183.7	122.66	82.58	85.6	2.5	19.4	10	218	264.6	1	1	1	1	1	1	2.67339e+08	61126.4	1.80336e+06	1.48912e+06	2.89247e+07	5.0247e+08	3	2	4
	HRDELFVKDPIEDEVLAQVALACLHHNSESAIGK	[K].HRDELFVKDPIEDEVLAQVALACLHHNSESAIGK.[Q]	1xCarbamidomethyl [C23]		6.34143e-17	0	1	9	Afu5g08910	Afu5g08910 [483-516]	2	3840.93	0	0.001	-9.97	1e-17	2.14511e-17	0	0.001	0.001	0.001	-9.97	-9.97	-9.97		200		47.4				110.6	299.4	190.1				1	1	1						1.00888e+07
	HIEVQIFADK	[R].HIEVQIFADK.[Y]			3.94906e-07	0	1	32	Afu5g08910	Afu5g08910 [241-250]	0	1199.64	0	0.156	-2.68	0.251558	0.400521	3.59	1.658	0.001	0.156	0.73	-9.97	-2.68	18.1	181.9	168.14	59.66	285	-2.6	8.4	171.9	83.8	53.5	1	1	1	1	1	1	3.7165e+07		32536.9	1.07451e+06	464578	4.24907e+06	6		1
	AAALAVGYEGAGTVEFIFDNDTGEFFFMEMNTR	[R].AAALAVGYEGAGTVEFIFDNDTGEFFFMEMNTR.[L]			1.22088e-12	0	1	24	Afu5g08910	Afu5g08910 [294-326]	0	3620.63	0	0.001	-9.97	1e-17	2.14511e-17	0	0.001	0.001	0.012	-9.97	-9.97	-6.4	12.8	187.2	159.24	833.98	22.6	-9.3	20.2	-1437.2	297.1	1706.6	1	1	1	1	1	1	81924.1					3.7584e+06	1
	AAALAVGYEGAGTVEFIFDNDTGEFFFMEMNTR	[R].AAALAVGYEGAGTVEFIFDNDTGEFFFMEMNTR.[L]	1xOxidation [M30(100)]		8.50563e-10	0	1	26	Afu5g08910	Afu5g08910 [294-326]	0	3636.63	0	0.001	-9.97	1e-17	2.14511e-17	0	0.001	0.001	0.001	-9.97	-9.97	-9.97		200		21.81				168.7	249.8	181.5				1	1	1						1.88588e+06
	KCTEAGLVFIGPPWK	[R].KCTEAGLVFIGPPWK.[A]	1xCarbamidomethyl [C2]		7.91017e-05	0	1	6	Afu5g08910	Afu5g08910 [127-141]	1	1702.9	0	3.439	1.78	0.655728	0.808186	12.52	3.148	4.516	3.439	1.65	2.18	1.78	154.9	45.1	32.02	46.19	198.3	100.9	166.9	63	22.3	48.6	1	1	1	1	1	1	4218897		106014			628483	1		1
	AAALAVGYEGAGTVEFIFDNDTGEFFFMEMNTR	[R].AAALAVGYEGAGTVEFIFDNDTGEFFFMEMNTR.[L]	2xOxidation [M28(100); M30(100)]		7.01742e-07	0	1	6	Afu5g08910	Afu5g08910 [294-326]	0	3652.62	0	0.001	-9.97	1e-17	2.14511e-17	0	0.001	0.001	0.001	-9.97	-9.97	-9.97		200		51.84				80.3	261.7	258				1	1	1						325618
	GEVETGYIEK	[K].GEVETGYIEK.[H]			2.12564e-05	0	1	172	Afu5g08910	Afu5g08910 [473-482]	0	1124.55	0	0.142	-2.82	0.214459	0.350941	0.44	3.331	0.121	0.142	1.74	-3.05	-2.82	38	162	42.86	97.67	35.9	18.5	47.3	10.8	153.1	334.4	1	1	1	1	1	1	58134284	234484	2.29002e+06	836386	1.05427e+07	3.29729e+08	2	3	5
	AIEDMGDKSQSKK	[K].AIEDMGDKSQSKK.[I]			1.06525e-05	0	1	6	Afu5g08910	Afu5g08910 [142-154]	2	1436.7	0	1000	9.97	1e-17	2.14511e-17	0	1000	1000	1000	9.97	9.97	9.97	200		24.66		186.2	159	254.8				1	1	1				1.751e+06						2
	AIEDMGDKSQSK	[K].AIEDMGDKSQSK.[K]	1xOxidation [M5(100)]		0.00481267	0	1	42	Afu5g08910	Afu5g08910 [142-153]	1	1324.6	0
	AIEDMGDKSQSK	[K].AIEDMGDKSQSK.[K]			9.42251e-07	0	1	49	Afu5g08910	Afu5g08910 [142-153]	1	1308.61	0	2.214	1.15	0.87264	0.943007	6.87	2.214	0.632	2.317	1.15	-0.66	1.21	127.9	72.1	38.81	34.88	161.6	69.7	129.5	73	110.3	55.9	1	1	1	1	1	1	1.40334e+07	47339.7		303768	407016	2.95316e+06	7	1
	AIEDMGDK	[K].AIEDMGDK.[S]			0.00148402	0	1	73	Afu5g08910	Afu5g08910 [142-149]	0	878.392	0	0.412	-1.28	0.505693	0.682414	1.46	0.412	0.436	0.058	-1.28	-1.2	-4.11	60.7	139.3	53.79	143.64	8.4	18.3	28	20.4	41.9	483	1	1	1	1	1	1	8.52942e+06		849216	992536		2.98738e+08	4		4
	AIEDMGDK	[K].AIEDMGDK.[S]	1xOxidation [M5(100)]		0.00432887	0	1	123	Afu5g08910	Afu5g08910 [142-149]	0	894.387	0	0.014	-6.13	0.0148139	0.0305711	0.03	1.441	0.001	0.014	0.53	-9.97	-6.13	0.5	199.5	201.51	92.63	0.5	-1	5.2	0.4	231.4	363.5	1	1	1	1	1	1	608457		176432	20229.2		2.51647e+08	2		5
	ALGMKDVTNSVLAPMPCK	[K].ALGMKDVTNSVLAPMPCK.[V]	1xCarbamidomethyl [C17]		0.000209891	0	1	8	Afu5g08910	Afu5g08910 [628-645]	1	1931.98	0	0.001	-9.97	1e-17	2.14511e-17	0	0.001	0.001	0.001	-9.97	-9.97	-9.97		200		30.62				199.5	139	261.5				1	1	1					153947
	TASQHGIK	[R].TASQHGIK.[V]			0.00836717	0.000331407	1	18	Afu5g08910	Afu5g08910 [56-63]	0	841.453	0	0.005	-7.6	0.00245607	0.0051991	0	0.008	0.005	0.001	-7	-7.6	-9.97	0.7	199.3	101.58	50.49	0.7	1.1	-0.1	90.8	217.7	289.7	1	1	1	1	1	1	212740					52678558	1
	KLDSVLIANR	[R].KLDSVLIANR.[G]			0.0115391	0.000626458	1	12	Afu5g08910	Afu5g08910 [37-46]	1	1128.67	0	3.956	1.98	0.579181	0.744903	44.85	3.956	2.76	11.839	1.98	1.46	3.57	159.6	40.4	71.03	111.45	105.6	281.1	78.2	26.7	101.9	6.6	1	1	1	1	1	1	3661925			44356	150176	139448	1
	GATREEAIRK	[R].GATREEAIRK.[L]			0.0205756	0.00118525	1	3	Afu5g08910	Afu5g08910 [432-441]	2	1130.63	0	1000	9.97	1e-17	2.14511e-17	0	1000	1000	1000	9.97	9.97	9.97	200		48.84		113.8	180.1	306.1				1	1	1				14899705						1
	DGTKFNVR	[K].DGTKFNVR.[V]			0.0323152	0.00189738	1	18	Afu5g08910	Afu5g08910 [547-554]	1	936.49	0	0.085	-3.56	0.128615	0.22754	0.27	0.959	0.063	0.085	-0.06	-3.99	-3.56	15.3	184.7	18.84	82.32	13.6	19	19.5	14.2	303.2	230.5	1	1	1	1	1	1	3.0596e+06			152905	2.89834e+06		3
	IKYPVLIK	[K].IKYPVLIK.[A]			0.0682132	0.00325953	1	9	Afu5g08910	Afu5g08910 [184-191]	1	973.644	0	76.623	6.26	0.0313339	0.0627565	52.03	76.623	8.125	103.513	6.26	3.02	6.69	196.6	3.4	85.63	16.09	198.1	27.6	364.7	2.6	3.4	3.5	1	1	1	1	1	1	2.02253e+07		1.11141e+06			218870	3		1
	SPDFIK	[R].SPDFIK.[G]			0.0707921	0.00371111	1	17	Afu5g08910	Afu5g08910 [467-472]	0	706.377	0	0.073	-3.77	0.110319	0.198653	0.14	0.073	0.047	0.086	-3.77	-4.41	-3.53	9.3	190.7	41.4	30.47	8.9	10.5	18.7	121.5	224	216.3	1	1	1	1	1	1	6.98756e+06		438377		7.47249e+06	1.03312e+08	3		3
	VLRVEVK	[K].VLRVEVK.[A]			0.095446	0.00505405	1	8	Afu5g08910	Afu5g08910 [646-652]	1	842.546	0	0.001	-9.97	1e-17	2.14511e-17	0	0.001	0.001	0.001	-9.97	-9.97	-9.97		200		95.75				10.8	195.5	393.7				1	1	1					1.70515e+06
	YPVLIK	[K].YPVLIK.[A]			0.10643	0.00594178	1	16	Afu5g08910	Afu5g08910 [186-191]	0	732.465	0	0.014	-6.15	0.0139847	0.0289105	0.03	0.014	0.057	0.001	-6.15	-4.14	-9.97	0	200	175.06	114.37	0	8.3	-0.1	1.5	146.3	444	1	1	1	1	1	1	7172.75	21792.3		24326.1	2.09076e+06	90841702	1	1
	IIEIAK	[R].IIEIAK.[ER]			0.118041	0.00820925	2	42	Afu5g07000; Afu5g08910	Afu5g07000 [344-349]; Afu5g08910 [99-104]	0	686.445	0	0.035	-4.82	0.0467805	0.0914134	0.16	0.005	0.114	0.035	-7.56	-3.13	-4.82	2.1	197.9	105.82	78.14	1.3	2.6	11.1	248.9	23	313.1	1	1	1	1	1	1		34086.5	547864		1.61768e+06	3.15108e+08		4	5
Afu8g05320	Afu8g05320 AspGDID:ASPL0000110862 COORDS:Chr8_A_fumigatus_Af293:1239645-1241741W, translated using codon table 1 (556 amino acids) Verified ORF; Putative mitochondrial F1 ATPase subunit alpha; hypoxia induced protein	60	1423	37	37	0	556	59.9	9.07	12218	110151	837.03	0	382.385	1.715	0.93579	32.15	119.5	80.5	91	109.32	1.15199e+09	5.08035e+09	1.19963e+09	8.07301e+08	2.79622e+09	1.63178e+08	1.14825e+09	3.85283e+07	9.94125e+06	3.41528e+07	1.18317e+08	5.2205e+07	38	28	22	30	36	31	High	High	High	High	High	High
	Sequence	Annotated Sequence	Modifications	Modifications in Master Proteins	Qvality PEP	Qvality q-value	# Proteins	# PSMs	Master Protein Accessions	Positions in Master Proteins	# Missed Cleavages	Theo. MH+ [Da]	# Razor Quan Results	Abundance Ratio: (Biotin) / (Control)	Abundance Ratio (log2): (Biotin) / (Control)	Abundance Ratio P-Value: (Biotin) / (Control)	Abundance Ratio Adj. P-Value: (Biotin) / (Control)	Abundance Ratio Variability [%]: (Biotin) / (Control)	Abundance Ratios (by Bio. Rep.): (Biotin,BR1) / (Control,BR1)	Abundance Ratios (by Bio. Rep.): (Biotin,BR2) / (Control,BR2)	Abundance Ratios (by Bio. Rep.): (Biotin,BR3) / (Control,BR3)	Abundance Ratios (log2) (by Bio. Rep.): (Biotin,BR1) / (Control,BR1)	Abundance Ratios (log2) (by Bio. Rep.): (Biotin,BR2) / (Control,BR2)	Abundance Ratios (log2) (by Bio. Rep.): (Biotin,BR3) / (Control,BR3)	Abundances (Grouped): Biotin	Abundances (Grouped): Control	Abundances (Grouped) CV [%]: Biotin	Abundances (Grouped) CV [%]: Control	Abundances (by Bio. Rep.): Biotin,BR1	Abundances (by Bio. Rep.): Biotin,BR2	Abundances (by Bio. Rep.): Biotin,BR3	Abundances (by Bio. Rep.): Control,BR1	Abundances (by Bio. Rep.): Control,BR2	Abundances (by Bio. Rep.): Control,BR3	Abundances (by Bio. Rep.) Count: Biotin,BR1	Abundances (by Bio. Rep.) Count: Biotin,BR2	Abundances (by Bio. Rep.) Count: Biotin,BR3	Abundances (by Bio. Rep.) Count: Control,BR1	Abundances (by Bio. Rep.) Count: Control,BR2	Abundances (by Bio. Rep.) Count: Control,BR3	Abundance: F1: Sample, BR1, Biotin	Abundance: F2: Sample, BR2, Biotin	Abundance: F3: Sample, BR3, Biotin	Abundance: F4: Control, BR1, Control	Abundance: F5: Control, BR2, Control	Abundance: F6: Control, BR3, Control	Abundances Count: F1: Sample, BR1, Biotin	Abundances Count: F2: Sample, BR2, Biotin	Abundances Count: F3: Sample, BR3, Biotin
	LYCIYVAVGQK	[K].LYCIYVAVGQK.[R]	1xCarbamidomethyl [C3]		0.000740441	0	1	15	Afu8g05320	Afu8g05320 [245-255]	0	1313.69	0	2.328	1.22	0.944799	0.976873	36.98	2.328	1.748	19.975	1.22	0.81	4.32	127.2	72.8	116.03	116.86	323.7	73.1	21.3	139	41.9	1.1	1	1	1	1	1	1	1.42486e+07		27966.6	293273	78319	28540.1	2		1
	RTGEIVDVPVGPELLGR	[K].RTGEIVDVPVGPELLGR.[V]			4.82378e-11	0	1	34	Afu8g05320	Afu8g05320 [136-152]	1	1807.01	0	1.452	0.54	0.966888	0.987703	122.02	43.874	0.257	1.452	5.46	-1.96	0.54	118.4	81.6	54.25	111.98	168.4	53.4	98.5	3.8	207.9	67.9	1	1	1	1	1	1	40603878	100823		44350.5	2.13104e+06		4	1
	RSVNQPVQTGLK	[R].RSVNQPVQTGLK.[C]			8.65427e-06	0	1	29	Afu8g05320	Afu8g05320 [186-197]	1	1326.75	0	4.199	2.07	0.557437	0.727269	93.12	1.32	4.199	6.836	0.4	2.07	2.77	161.5	38.5	42.38	41.39	88.3	156.3	219.3	66.9	37.2	32.1	1	1	1	1	1	1	4.68755e+07	649491		1.70201e+06	840060		4	5
	IRGVHEEAGLAETGR	[R].IRGVHEEAGLAETGR.[V]			1.07883e-11	0	1	47	Afu8g05320	Afu8g05320 [62-76]	1	1594.83	0	0.707	-0.5	0.565993	0.73328	27.64	0.97	0.124	0.707	-0.04	-3.01	-0.5	82.8	117.2	83.57	27.51	145.3	10.5	86.9	149.8	84.6	122.9	1	1	1	1	1	1	1.07443e+07	6084.13		530598	265813		2	1
	ILTWESDFLASVK	[K].ILTWESDFLASVK.[S]			1.04792e-06	0	1	9	Afu8g05320	Afu8g05320 [507-519]	0	1508.8	0	927.277	9.86	0.000469717	0.00100333	0.22	927.277	928.672	904.409	9.86	9.86	9.82	199.8	0.2	59.24	58.85	74.1	309.1	216.2	0.1	0.3	0.2	1	1	1	1	1	1	10463320		911083			20535.3	1		3
	VHGMTNVQAEELVEFASGVK	[R].VHGMTNVQAEELVEFASGVK.[G]			1.02803e-16	0	1	24	Afu8g05320	Afu8g05320 [87-106]	0	2145.06	0	1.37	0.45	0.957965	0.983292	23.84	1.15	1.37	2.27	0.2	0.45	1.18	138.8	61.2	70.36	86.12	177	23	159.1	153.9	16.8	70.1	1	1	1	1	1	1	3.95741e+07	40263.1		1.64923e+06	159577		4	1
	VHGMTNVQAEELVEFASGVK	[R].VHGMTNVQAEELVEFASGVK.[G]	1xOxidation [M4(100)]		5.89765e-12	0	1	30	Afu8g05320	Afu8g05320 [87-106]	0	2161.06	0	1.103	0.14	0.924271	0.970993	123.24	0.186	1.103	42.886	-2.43	0.14	5.42	104.9	95.1	80.32	88.42	28.5	105	213.3	153.1	95.2	5	1	1	1	1	1	1	3.58349e+06		800527	922298	508757	380509	2		2
	VLSVGDGIAR	[R].VLSVGDGIAR.[V]			0.000236833	0	1	101	Afu8g05320	Afu8g05320 [77-86]	0	986.563	0	1.373	0.46	0.986983	0.994868	26.42	1.373	1.617	0.583	0.46	0.69	-0.78	115.7	84.3	145.15	139.46	39.3	326.3	1.5	28.7	201.8	2.5	1	1	1	1	1	1	1.06077e+08	6.88604e+06	117464	3.70346e+06	2.31237e+07	4.10698e+06	4	4	2
	VVDALGNPIDGK	[R].VVDALGNPIDGK.[G]			2.16298e-06	0	1	78	Afu8g05320	Afu8g05320 [153-164]	0	1197.65	0	5.606	2.49	0.457756	0.634833	85.17	17.916	2.386	5.606	4.16	1.25	2.49	169.7	30.3	110.73	147.76	31.1	335.3	77.5	1.7	140.5	13.8	1	1	1	1	1	1	33109642	2.79082e+06	2.46089e+06	88565	6.3534e+06	8.94812e+06	1	5	7
	VVDALGNPIDGKGPINTK	[R].VVDALGNPIDGKGPINTK.[A]			3.28371e-10	0	1	76	Afu8g05320	Afu8g05320 [153-170]	1	1807.99	0	2.929	1.55	0.694711	0.834268	127.46	0.411	2.929	8.733	-1.28	1.55	3.13	58.3	141.7	138.73	92.21	28	353.8	26.1	68.2	120.8	3	1	1	1	1	1	1	2.53148e+07	2.50031e+06		2.95143e+06	4.63561e+06	1.6422e+06	3	6
	SNQPEILETIDK	[K].SNQPEILETIDK.[E]			0.00044592	0	1	25	Afu8g05320	Afu8g05320 [520-531]	0	1386.71	1	3.777	1.92	0.721777	0.850124	94.59	1.367	3.777	6.721	0.45	1.92	2.75	147	53	120.9	110.08	31.4	373.5	63.7	23	98.9	9.5	1	1	1	1	1	1	2405160	223795	145609	84313.9	321816	441607	2	4	4
	SNQPEILETIDKEGQVSK	[K].SNQPEILETIDKEGQVSK.[E]			1.90226e-10	0	1	45	Afu8g05320	Afu8g05320 [520-537]	1	2015.03	0	1.036	0.05	0.866744	0.939157	92.53	1.036	1.683	0.084	0.05	0.75	-3.58	101.8	98.2	105.28	76.11	101.1	241.5	1.3	97.5	143.4	15.2	1	1	1	1	1	1	3.86204e+07	722006	14497.3	1.78564e+06	2.32926e+06	3.52853e+06	4	2	1
	SVNQPVQTGLK	[R].SVNQPVQTGLK.[C]			0.000157838	0	1	61	Afu8g05320	Afu8g05320 [187-197]	0	1170.65	0	2.243	1.17	0.803261	0.899372	1.21	2.261	0.931	2.243	1.18	-0.1	1.17	129.9	70.1	60.2	82.83	173.6	142.2	38	76.8	152.6	16.9	1	1	1	1	1	1	43831948	280991	286232	928949	1.63832e+06	2.60143e+06	2	1	2
	STVAQLVK	[R].STVAQLVK.[T]			0.00514823	0	1	50	Afu8g05320	Afu8g05320 [257-264]	0	845.509	0	4.071	2.03	0.568708	0.736257	77.45	1.944	4.071	8.486	0.96	2.03	3.09	132.1	67.9	95.03	83.44	92.4	324.6	49.8	47.5	79.7	5.9	1	1	1	1	1	1	5.56311e+07	1.52931e+06	895222	1.37131e+06	2.04023e+06	2.1504e+06	7	7	6
	TLEENDAMK	[K].TLEENDAMK.[Y]			0.000372942	0	1	36	Afu8g05320	Afu8g05320 [265-273]	0	1050.48	0	1.244	0.31	0.91698	0.967604	131.39	1.244	0.142	8.9	0.31	-2.82	3.15	147.7	52.3	82.66	94.4	199.3	7.9	158.6	160.2	56.1	17.8	1	1	1	1	1	1	2.88456e+07	9000.84	685238	1.11124e+06	345295	1.56948e+06	7	2	3
	TLEENDAMK	[K].TLEENDAMK.[Y]	1xOxidation [M8(100)]		0.00087256	0	1	27	Afu8g05320	Afu8g05320 [265-273]	0	1066.47	0	0.427	-1.23	0.43575	0.614365	27.01	0.001	0.427	1.805	-9.97	-1.23	0.85	118.7	81.3	47.9	180.32	154.8	64.1	191.2	-66	150	106	1	1	1	1	1	1	1.85915e+06		68571.7			774565	4		3
	TAVALDAMLNQKR	[K].TAVALDAMLNQKR.[W]	1xOxidation [M8(100)]		0.000773332	0	1	9	Afu8g05320	Afu8g05320 [222-234]	1	1446.77	0	1.136	0.18	0.742625	0.864576	25.06	0.277	1.136	1.328	-1.85	0.18	0.41	73.2	126.8	191.14	132.63	86.4	170.2	-67.5	311.8	149.8	-50.8	1	1	1	1	1	1		57645.9			275513			1
	TAVALDAMLNQK	[K].TAVALDAMLNQK.[R]			5.33842e-06	0	1	32	Afu8g05320	Afu8g05320 [222-233]	0	1274.68	0	3.294	1.72	0.648428	0.802134	64.8	3.294	1.854	5.506	1.72	0.89	2.46	153.4	46.6	97.35	124.12	113.4	280.7	17	34.4	151.4	3.1	1	1	1	1	1	1	56055450	1.08595e+06	251302	815502	3.18041e+06	930468	2	1	2
	TAVALDAMLNQK	[K].TAVALDAMLNQK.[R]	1xOxidation [M8(100)]		1.40029e-06	0	1	103	Afu8g05320	Afu8g05320 [222-233]	0	1290.67	0	1.207	0.27	0.931685	0.971913	5.87	1.207	1.971	1.159	0.27	0.98	0.21	109.4	90.6	157.5	148.13	14.2	369	9.5	11.8	187.2	8.2	1	1	1	1	1	1	6.74599e+06	1.37078e+06	135241	267873	3.77609e+06	2.37851e+06	4	5	5
	TGEIVDVPVGPELLGR	[R].TGEIVDVPVGPELLGR.[V]			8.81507e-09	0	1	50	Afu8g05320	Afu8g05320 [137-152]	0	1650.91	0	1.38	0.46	0.989268	0.995879	70.16	0.727	1.38	8.37	-0.46	0.46	3.07	122.3	77.7	95.28	113.8	34.9	250.8	75.5	48	181.7	9	1	1	1	1	1	1	2.29032e+07	1.28788e+06	1.47895e+06	1.50991e+06	5.06852e+06	3.60208e+06	3	3	5
	CVDSMVPIGR	[K].CVDSMVPIGR.[G]	1xCarbamidomethyl [C1]		0.000807683	0	1	25	Afu8g05320	Afu8g05320 [198-207]	0	1133.54	0	6.408	2.68	0.546869	0.719051	76.1	3.119	6.408	27.223	1.64	2.68	4.77	151.4	48.6	133.19	114.22	68	430	12.6	21.8	67.1	0.5	1	1	1	1	1	1	5.07307e+06	250977	27992	77951.7	212716	20960.9	4	3	2
	CVDSMVPIGR	[K].CVDSMVPIGR.[G]	1xCarbamidomethyl [C1]; 1xOxidation [M5(100)]		0.00376446	0	1	17	Afu8g05320	Afu8g05320 [198-207]	0	1149.54	0	2.876	1.52	0.847313	0.927994	147.73	0.01	2.876	1000	-6.62	1.52	9.97	156	44	89.48	94.53	0.5	262.9	191.1	53.9	91.4	0.2	1	1	1	1	1	1	62125.3	232419			438830	12487.2	1	3
	ASPTEVSSILEQR	[K].ASPTEVSSILEQR.[I]			2.40094e-07	0	1	109	Afu8g05320	Afu8g05320 [49-61]	0	1416.73	0	1.648	0.72	0.934492	0.972764	43.52	1.164	2.311	1.648	0.22	1.21	0.72	107.6	92.4	137.03	114.34	49.9	345.5	7.6	42.9	149.5	4.6	1	1	1	1	1	1	9.37765e+07	5.08176e+06	427052	3.86073e+06	1.19411e+07	5283291	7	5	4
	EAYPGDVFYLHSR	[R].EAYPGDVFYLHSR.[L]			6.44528e-06	0	1	9	Afu8g05320	Afu8g05320 [338-350]	0	1553.74	0	2.292	1.2	0.794748	0.893934	148.2	21.439	2.292	0.001	4.42	1.2	-9.97	147.4	52.6	3705.66	24.96	2192	391.6	-2396.4	102.2	170.9	139.7	1	1	1	1	1	1	19417794				64336.6		1
	EVIVNFNK	[R].EVIVNFNK.[S]			0.00168243	0	1	52	Afu8g05320	Afu8g05320 [545-552]	0	962.531	0	1.629	0.7	0.939356	0.974034	19.41	1.416	1.629	245.979	0.5	0.7	7.94	161	39	68.06	127.5	46.7	237.5	136.4	33	145.8	0.6	1	1	1	1	1	1	8.58461e+07	3.41352e+06		2.90559e+06	1.13791e+07	619685	4	4
	EVAAFAQFGSDLDASTK	[R].EVAAFAQFGSDLDASTK.[Q]			5.34911e-10	0	1	33	Afu8g05320	Afu8g05320 [445-461]	0	1756.84	0	1.629	0.7	0.924182	0.970993	51.39	7.574	1.629	1.064	2.92	0.7	0.09	166.1	33.9	77.91	79.47	253.3	163.7	25.3	33.4	100.5	23.8	1	1	1	1	1	1	1.91141e+07	96678.3	57009.6	120945	322405	1.09223e+06	3	2	2
	GVHEEAGLAETGR	[R].GVHEEAGLAETGR.[V]			3.52699e-08	0	1	72	Afu8g05320	Afu8g05320 [64-76]	0	1325.64	1	28.469	4.83	0.105477	0.191595	141.37	28.469	1.323	80.224	4.83	0.4	6.33	197.5	2.5	59.65	167.52	53.4	222.8	151.6	1.9	168.4	1.9	1	1	1	1	1	1	3.22956e+07	1.05478e+06		54364.8	4.33097e+06	695429	6	6
	HAVIVYDDLSK	[R].HAVIVYDDLSK.[Q]			1.63127e-07	0	1	23	Afu8g05320	Afu8g05320 [309-319]	0	1259.66	0	1.205	0.27	0.866468	0.939157	30.9	0.954	1.205	3.086	-0.07	0.27	1.63	109.3	90.7	71.54	89.31	169.1	122.3	22.5	177.3	101.5	7.3	1	1	1	1	1	1	2.98885e+07	169142	118893	1.50158e+06	762295	785443	3	1	2
	AQLKAPGILPR	[R].AQLKAPGILPR.[R]			0.00396935	0	1	3	Afu8g05320	Afu8g05320 [175-185]	1	1163.73	0	1000	9.97	1e-17	2.14511e-17	0	1000	1000	1000	9.97	9.97	9.97	200		43.87		114.7	290	195.3				1	1	1				8.32429e+06						1
	GMCMNLEAGQVGVVLFGSDR	[K].GMCMNLEAGQVGVVLFGSDR.[L]	1xCarbamidomethyl [C3]; 2xOxidation [M2(100); M4(100)]		1.00626e-07	0	1	12	Afu8g05320	Afu8g05320 [107-126]	0	2171.99	0	0.001	-9.97	1e-17	2.14511e-17	0	0.001	0.001	0.001	-9.97	-9.97	-9.97		200		55.55				295.4	226.5	78				1	1	1					261818
	GIRPAINVGLSVSR	[K].GIRPAINVGLSVSR.[V]			2.83782e-08	0	1	12	Afu8g05320	Afu8g05320 [406-419]	0	1438.85	0	4.084	2.03	0.561308	0.730155	50.63	2.689	4.084	9.303	1.43	2.03	3.22	152.3	47.7	76.94	83.26	194.6	248.9	20.9	72.4	61	2.2	1	1	1	1	1	1	2.99599e+07		96061.1	533929		210501	3		1
	VGSAAQVK	[R].VGSAAQVK.[A]			0.00633163	0.000331407	1	6	Afu8g05320	Afu8g05320 [420-427]	0	759.436	0	13.968	3.8	0.216877	0.353589	27.26	13.968	16.537	3.689	3.8	4.05	1.88	178	22	87.68	41.37	127.9	366.5	58.4	9.2	22.2	15.8	1	1	1	1	1	1	9495891					715512	2
	APGILPR	[K].APGILPR.[R]			0.00840744	0.000331407	1	33	Afu8g05320	Afu8g05320 [179-185]	0	723.451	0	2.826	1.5	0.708999	0.842701	82.72	2.826	1.249	70.586	1.5	0.32	6.14	177.8	22.2	49.2	135.58	62.8	177.7	192.4	22.2	142.2	2.7	1	1	1	1	1	1	5.85556e+07	1.2975e+06		992835	5.64014e+06	1.5479e+06	3	3
	ELIIGDRQTGK	[R].ELIIGDRQTGK.[T]			0.00630125	0.000331407	1	18	Afu8g05320	Afu8g05320 [211-221]	1	1229.68	0	0.691	-0.53	0.586965	0.750814	70.55	0.003	4.125	0.691	-8.27	2.04	-0.53	88.3	111.7	123.35	21.42	0.3	271.8	70.6	89.3	65.9	102.1	1	1	1	1	1	1	43837.7	321577			423425		1	5
	RSTVAQLVK	[K].RSTVAQLVK.[T]			0.0154514	0.00091844	1	6	Afu8g05320	Afu8g05320 [256-264]	1	1001.61	0	0.001	-9.97	1e-17	2.14511e-17	0	0.001	0.001	0.001	-9.97	-9.97	-9.97		200		143.95				4.3	530.6	65.1				1	1	1				8375.47	908662
	QMSLLLR	[R].QMSLLLR.[R]	1xOxidation [M2(100)]		0.021375	0.00118525	1	13	Afu8g05320	Afu8g05320 [326-332]	0	876.497	0	4.199	2.07	0.557443	0.727269	18.58	4.199	3.672	10.427	2.07	1.88	3.38	157.2	42.8	33.94	61.56	228.4	143.8	122.5	54.4	39.2	11.7	1	1	1	1	1	1	1.11064e+07				80973.8	347740	2
	EIEAQLR	[K].EIEAQLR.[IE]			0.0220997	0.00146809	2	118	Afu8g05320	Afu8g05320 [538-544]	0	858.468	2	1.201	0.26	0.929541	0.971913	43.89	1.201	2.221	0.845	0.26	1.15	-0.24	109.1	90.9	133.2	109.6	60.4	332.4	3.3	50.3	149.7	3.9	1	1	1	1	1	1	6.27906e+07	2.70533e+06	102265	2.50583e+06	6.61549e+06	2.46594e+06	9	4	1
	QVAGSLK	[K].QVAGSLK.[L]			0.0259792	0.00189738	1	4	Afu8g05320	Afu8g05320 [431-437]	0	702.414	0	0.08	-3.64	0.116441	0.208296	0.68	0.023	0.477	0.08	-5.42	-1.07	-3.64	64.6	135.4	85.61	126.44	1	25.8	35.4	42.7	54.1	440.9	1	1	1	1	1	1	7008.85		7437.12	14410.5	16191	1.88755e+06	1		1
	LFLAQYR	[K].LFLAQYR.[E]			0.0276339	0.00189738	1	5	Afu8g05320	Afu8g05320 [438-444]	0	910.515	0	0.052	-4.27	0.0719209	0.135663	0.09	0.041	0.115	0.052	-4.62	-3.12	-4.27	8.6	191.4	13.82	44.55	9.5	10.6	12.5	235	91.9	240.5	1	1	1	1	1	1	38505.7			45418.1	15754.7	590145	1
	ELIIGDR	[R].ELIIGDR.[Q]			0.0491829	0.00207337	1	25	Afu8g05320	Afu8g05320 [211-217]	0	815.462	0	2.569	1.36	0.747608	0.867516	82.02	2.569	1.148	9.577	1.36	0.2	3.26	144	56	115.22	147.82	61	264.9	17.8	23.7	230.7	1.9	1	1	1	1	1	1	9.49482e+07	3227828	825744	1.7709e+06	1.52698e+07	1.7577e+06	4	1	1
	LTELLK	[R].LTELLK.[Q]			0.129642	0.00904634	1	6	Afu8g05320	Afu8g05320 [470-475]	0	716.455	0	2.408	1.27	0.794073	0.893609	148.2	0.001	2.408	60.61	-9.97	1.27	5.92	136	64	89.6	83.65	0	239.4	175.6	82.6	99.4	2.9	1	1	1	1	1	1	11045.7	1.13558e+06			2.56156e+06	1.06857e+06	1	2
Afu1g15520	Afu1g15520 AspGDID:ASPL0000102616 COORDS:Chr1_A_fumigatus_Af293:4202902-4198914C, translated using codon table 1 (1168 amino acids) Uncharacterized ORF; Ortholog(s) have allophanate hydrolase activity, urea carboxylase activity and role in cellular response to alkaline pH, nitrogen utilization, pathogenesis, urea catabolic process	62	1248	46	46	0	1168	128.9	5.74	12986	100607	804.03	0	519.326	0.145	0.218642	1.24	25.1	174.9	37.44	12.83	2.15688e+08	1.34683e+08	1.0587e+08	9.64951e+08	7.55543e+08	9.36908e+08	1.95132e+08	350924	754243	4.29207e+07	2.57578e+07	5.25828e+08	32	12	11	28	29	49	High	High	Peak Found	High	High	High
	Sequence	Annotated Sequence	Modifications	Modifications in Master Proteins	Qvality PEP	Qvality q-value	# Proteins	# PSMs	Master Protein Accessions	Positions in Master Proteins	# Missed Cleavages	Theo. MH+ [Da]	# Razor Quan Results	Abundance Ratio: (Biotin) / (Control)	Abundance Ratio (log2): (Biotin) / (Control)	Abundance Ratio P-Value: (Biotin) / (Control)	Abundance Ratio Adj. P-Value: (Biotin) / (Control)	Abundance Ratio Variability [%]: (Biotin) / (Control)	Abundance Ratios (by Bio. Rep.): (Biotin,BR1) / (Control,BR1)	Abundance Ratios (by Bio. Rep.): (Biotin,BR2) / (Control,BR2)	Abundance Ratios (by Bio. Rep.): (Biotin,BR3) / (Control,BR3)	Abundance Ratios (log2) (by Bio. Rep.): (Biotin,BR1) / (Control,BR1)	Abundance Ratios (log2) (by Bio. Rep.): (Biotin,BR2) / (Control,BR2)	Abundance Ratios (log2) (by Bio. Rep.): (Biotin,BR3) / (Control,BR3)	Abundances (Grouped): Biotin	Abundances (Grouped): Control	Abundances (Grouped) CV [%]: Biotin	Abundances (Grouped) CV [%]: Control	Abundances (by Bio. Rep.): Biotin,BR1	Abundances (by Bio. Rep.): Biotin,BR2	Abundances (by Bio. Rep.): Biotin,BR3	Abundances (by Bio. Rep.): Control,BR1	Abundances (by Bio. Rep.): Control,BR2	Abundances (by Bio. Rep.): Control,BR3	Abundances (by Bio. Rep.) Count: Biotin,BR1	Abundances (by Bio. Rep.) Count: Biotin,BR2	Abundances (by Bio. Rep.) Count: Biotin,BR3	Abundances (by Bio. Rep.) Count: Control,BR1	Abundances (by Bio. Rep.) Count: Control,BR2	Abundances (by Bio. Rep.) Count: Control,BR3	Abundance: F1: Sample, BR1, Biotin	Abundance: F2: Sample, BR2, Biotin	Abundance: F3: Sample, BR3, Biotin	Abundance: F4: Control, BR1, Control	Abundance: F5: Control, BR2, Control	Abundance: F6: Control, BR3, Control	Abundances Count: F1: Sample, BR1, Biotin	Abundances Count: F2: Sample, BR2, Biotin	Abundances Count: F3: Sample, BR3, Biotin
	NAGVFIER	[K].NAGVFIER.[Y]			0.0009564	0	1	30	Afu1g15520	Afu1g15520 [126-133]	0	905.484	0	0.083	-3.58	0.106271	0.192838	0.41	0.825	0.05	0.083	-0.28	-4.32	-3.58	17.4	182.6	134.56	57.11	110.7	12.8	6.7	134.2	255.1	80.5	1	1	1	1	1	1	1.4675e+07	13226.1	26528.2	852402	1.43682e+06	6.48831e+06	3	2	1
	QLALFNSGK	[K].QLALFNSGK.[Y]			0.000290105	0	1	18	Afu1g15520	Afu1g15520 [1010-1018]	0	977.541	0	0.027	-5.23	0.0236334	0.0480695	0.1	0.001	0.027	0.396	-9.97	-5.23	-1.34	8.9	191.1	110.77	69.38	0.2	8.6	24	184.1	322.7	60.5	1	1	1	1	1	1	11384.7		52354.9		1.00424e+06	2.69388e+06	2		1
	QGGDDYLLIDYGHGSFDLNHR	[R].QGGDDYLLIDYGHGSFDLNHR.[C]			4.18094e-10	0	1	6	Afu1g15520	Afu1g15520 [760-780]	0	2392.1	0	0.001	-9.97	1e-17	2.14511e-17	0	0.001	0.001	0.001	-9.97	-9.97	-9.97		200		37.21				122.8	271.3	205.9				1	1	1						2.78832e+06
	NGVEASFLEALPVETPSGAAIEAR	[K].NGVEASFLEALPVETPSGAAIEAR.[V]			4.29961e-08	0	1	9	Afu1g15520	Afu1g15520 [259-282]	0	2428.24	0	0.008	-6.91	0.00346989	0.00730579	0	0.004	0.01	0.008	-8.12	-6.7	-6.91	1.7	198.3	6.02	56.87	1.2	1.3	1.1	329.3	131.6	135.5	1	1	1	1	1	1	38967.5				183621		1
	IEEQGNQPLVSYR	[R].IEEQGNQPLVSYR.[Q]			3.40318e-09	0	1	104	Afu1g15520	Afu1g15520 [747-759]	0	1532.77	0	0.016	-5.94	0.0153766	0.0316767	0.02	0.21	0.016	0.009	-2.25	-5.94	-6.81	4.3	195.7	127.3	33.5	26.6	4.1	1.7	126.4	253.2	188	1	1	1	1	1	1	4.45168e+06	5380.99		1.01358e+06	1.80026e+06	1.91306e+07	2	1
	IEAELLER	[K].IEAELLER.[W]			0.000515448	0	1	50	Afu1g15520	Afu1g15520 [1061-1068]	0	972.536	0	0.269	-1.9	0.370251	0.543456	2.46	0.33	0.076	0.269	-1.6	-3.72	-1.9	49.7	150.3	27.74	108.51	22.1	30.2	17.5	67	398.2	65	1	1	1	1	1	1	2.56441e+06			371922	1.96058e+06	4.5825e+06	3
	IDTWVYR	[R].IDTWVYR.[G]			0.00117141	0	1	18	Afu1g15520	Afu1g15520 [312-318]	0	952.489	0	3.327	1.73	0.644745	0.799819	11.31	3.58	0.847	3.327	1.84	-0.24	1.73	145.8	54.2	46.62	99.42	59.5	138.3	170.9	16.6	163.3	51.4	1	1	1	1	1	1	4.15785e+06			55653.2	485284	2.18577e+06	1
	LDGEPVPMWSR	[K].LDGEPVPMWSR.[V]			2.50512e-05	0	1	15	Afu1g15520	Afu1g15520 [474-484]	0	1286.62	0	0.137	-2.86	0.140892	0.246666	1.72	0.137	0.053	2.564	-2.86	-4.23	1.36	20.4	179.6	79.4	97.34	47.7	9	19.2	347.5	169.1	7.5	1	1	1	1	1	1	3.46168e+06	5099.66		1.20713e+06	521253	330060	2	1
	LDGEPVPMWSR	[K].LDGEPVPMWSR.[V]	1xOxidation [M8(100)]		2.29647e-05	0	1	41	Afu1g15520	Afu1g15520 [474-484]	0	1302.61	0	0.174	-2.53	0.192605	0.321129	0.55	0.195	0.001	0.174	-2.36	-9.97	-2.53	29.6	170.4	182.65	67.72	60.7	-19.9	25.5	310.9	76	146.8	1	1	1	1	1	1	2.55053e+06		31982.3	626398	135890	3754997	3		1
	KGYSADRPWLFEEFDQITFYQVSEEEYEK	[K].KGYSADRPWLFEEFDQITFYQVSEEEYEK.[Q]			1.3202e-09	0	1	3	Afu1g15520	Afu1g15520 [981-1009]	1	3633.67	0	0.001	-9.97	1e-17	2.14511e-17	0	0.001	0.001	0.001	-9.97	-9.97	-9.97		200		69.67				357.5	92.7	149.8				1	1	1						931548
	ICGPPTNLDFLVK	[R].ICGPPTNLDFLVK.[I]	1xCarbamidomethyl [C2]		1.45547e-06	0	1	11	Afu1g15520	Afu1g15520 [356-368]	0	1473.78	0	0.001	-9.97	1e-17	2.14511e-17	0	0.001	0.001	0.001	-9.97	-9.84	-9.97	0.1	199.9	8.97	57.34	0.1	0.1	0.1	222.9	75.5	301.3	1	1	1	1	1	1	7002.83			809424	243350	1.38957e+07	1
	IANALVNNPVGLEALEITLSGPDLR	[R].IANALVNNPVGLEALEITLSGPDLR.[F]			1.64245e-11	0	1	9	Afu1g15520	Afu1g15520 [432-456]	0	2589.42	0	0.407	-1.3	0.504623	0.681772	16.97	0.126	0.407	1.489	-2.99	-1.3	0.57	57.9	142.1	29.45	78.96	34.8	52.4	64.4	276.5	128.6	43.3	1	1	1	1	1	1	1.31937e+06			502014		997200	1
	IPEHLIPDYPNHWELLAMPGPYDEGYLTPESIEMLYETQWK	[R].IPEHLIPDYPNHWELLAMPGPYDEGYLTPESIEMLYETQWK.[I]			2.65997e-09	0	1	3	Afu1g15520	Afu1g15520 [560-600]	0	4915.33	0	0.001	-9.97	1e-17	2.14511e-17	0	0.001	0.001	0.001	-9.97	-9.97	-9.97		200		61.79				89.9	333.7	176.4				1	1	1						315086
	LPLTFESQR	[R].LPLTFESQR.[Q]			0.000590085	0	1	33	Afu1g15520	Afu1g15520 [852-860]	0	1090.59	1	0.231	-2.11	0.344312	0.513706	3.49	0.421	0.231	0.129	-1.25	-2.11	-2.95	37.5	162.5	108.7	61.3	108.6	25.3	11.3	258.2	109.6	87.1	1	1	1	1	1	1	1.97577e+07	36065.2	61188.8	2.25127e+06	847573	9.64716e+06	6	1	1
	IPEHLIPDYPNHWELLAMPGPYDEGYLTPESIEMLYETQWK	[R].IPEHLIPDYPNHWELLAMPGPYDEGYLTPESIEMLYETQWK.[I]	1xOxidation [M18(100)]		8.88362e-10	0	1	3	Afu1g15520	Afu1g15520 [560-600]	0	4931.33	0	0.001	-9.97	1e-17	2.14511e-17	0	0.001	0.001	0.001	-9.97	-9.97	-9.97		200		38.77				251.1	238.1	110.8				1	1	1						542892
	LQVEHGITELCYGLDLVELMLNQADAQLSGK	[R].LQVEHGITELCYGLDLVELMLNQADAQLSGK.[N]	1xCarbamidomethyl [C11]		8.27914e-14	0	1	6	Afu1g15520	Afu1g15520 [228-258]	0	3457.73	0	0.001	-9.97	1e-17	2.14511e-17	0	0.001	0.001	0.001	-9.97	-9.97	-9.97		200		87.77				13	225.9	361.2				1	1	1						804327
	LQVEHGITELCYGLDLVELMLNQADAQLSGK	[R].LQVEHGITELCYGLDLVELMLNQADAQLSGK.[N]	1xCarbamidomethyl [C11]; 1xOxidation [M20(100)]		3.25539e-12	0	1	3	Afu1g15520	Afu1g15520 [228-258]	0	3473.73	0	0.001	-9.97	1e-17	2.14511e-17	0	0.001	0.001	0.001	-9.97	-9.97	-9.97		200		43.06				191.3	118.6	290.1				1	1	1						274482
	ILAPPGEPIEAGKPLLLVR	[K].ILAPPGEPIEAGKPLLLVR.[K]			3.71608e-11	0	1	39	Afu1g15520	Afu1g15520 [1146-1164]	0	1983.2	0	1.742	0.8	0.910685	0.964962	126.01	0.261	1.742	38.802	-1.94	0.8	5.28	113.5	86.5	24.65	124.19	69.5	112.8	84.9	265.9	64.8	2.2	1	1	1	1	1	1	21405773			3.92466e+06	847993	410087	2
	ILEEEAFVAGNTLTR	[K].ILEEEAFVAGNTLTR.[F]			2.7462e-10	0	1	51	Afu1g15520	Afu1g15520 [369-383]	0	1662.87	0	0.289	-1.79	0.391864	0.568099	9.9	0.649	0.289	0.058	-0.62	-1.79	-4.1	44.9	155.1	45.79	65.11	45.9	41.3	16.5	70.7	142.9	282.6	1	1	1	1	1	1	4.68802e+06			345951	619902	1.75469e+07	2
	LGYPVMLK	[K].LGYPVMLK.[A]			0.00445579	0	1	9	Afu1g15520	Afu1g15520 [83-90]	0	920.527	0	0.183	-2.45	0.27034	0.423928	4.95	0.183	0.001	1.25	-2.45	-9.97	0.32	47.1	152.9	110.36	75.9	54.2	-8.8	51.3	295.7	166.6	41	1	1	1	1	1	1	5457074			1.42718e+06	713329	2.51366e+06	1
	LGYPVMLK	[K].LGYPVMLK.[A]	1xOxidation [M6(100)]		0.00372836	0	1	16	Afu1g15520	Afu1g15520 [83-90]	0	936.522	0	0.001	-9.97	1e-17	2.14511e-17	0	0.001	0.001	0.001	-9.97	-9.97	-9.97				456.67				-123.3	-507.7	1231				1	1	1						1.64164e+07
	LLQETRDEVAAIR	[R].LLQETRDEVAAIR.[A]			0.00110547	0	1	12	Afu1g15520	Afu1g15520 [1036-1048]	1	1513.83	0	0.001	-9.97	1e-17	2.14511e-17	0	0.001	0.001	0.001	-9.97	-9.97	-9.97		200		14.34				174.6	194.3	231.1				1	1	1					540751
	VIEECPSPFVSR	[K].VIEECPSPFVSR.[K]	1xCarbamidomethyl [C5]		2.80236e-07	0	1	42	Afu1g15520	Afu1g15520 [170-181]	0	1419.69	0	0.269	-1.89	0.325078	0.490812	1.53	0.216	0.269	0.307	-2.21	-1.89	-1.7	42.4	157.6	35.95	20.04	26.9	43.4	57.4	124.2	161.2	187	1	1	1	1	1	1	3783873	47777.4		838016	964665	1.60186e+07	1	1
	VEPSTAGATVEK	[R].VEPSTAGATVEK.[I]			7.2727e-06	0	1	93	Afu1g15520	Afu1g15520 [1134-1145]	0	1188.61	0	0.076	-3.71	0.115151	0.206303	0.16	0.076	0.09	0.002	-3.71	-3.47	-8.83	13.8	186.2	80.98	32.82	13.1	12.7	0.6	171.8	140.4	261.4	1	1	1	1	1	1	7.10323e+06		9295.9	4.4671e+06	3.23803e+06	8.62651e+07	5		1
	YEYQWEEVVFDMAEHNR	[K].YEYQWEEVVFDMAEHNR.[L]			3.86993e-10	0	1	6	Afu1g15520	Afu1g15520 [1019-1035]	0	2244.97	0	0.001	-9.97	1e-17	2.14511e-17	0	0.001	0.001	0.001	-9.97	-9.97	-9.97		200		76.48				323.2	28.8	248				1	1	1						702339
	YEYQWEEVVFDMAEHNR	[K].YEYQWEEVVFDMAEHNR.[L]	1xOxidation [M12(100)]		1.36164e-08	0	1	6	Afu1g15520	Afu1g15520 [1019-1035]	0	2260.96	0	0.001	-9.97	1e-17	2.14511e-17	0	0.001	0.001	0.001	-9.97	-9.97	-9.97		200		86.43				175.6	40.7	383.8				1	1	1						3.10124e+06
	YGSAGTIEYLVDDETGAFFFLEMNTR	[K].YGSAGTIEYLVDDETGAFFFLEMNTR.[L]			8.56321e-09	0	1	6	Afu1g15520	Afu1g15520 [202-227]	0	2946.35	0	0.001	-9.97	1e-17	2.14511e-17	0	0.001	0.001	0.001	-9.97	-9.97	-9.97		200		137.26				171.1	-58.9	487.8				1	1	1						324750
	YGSAGTIEYLVDDETGAFFFLEMNTR	[K].YGSAGTIEYLVDDETGAFFFLEMNTR.[L]	1xOxidation [M23(100)]		2.00025e-09	0	1	6	Afu1g15520	Afu1g15520 [202-227]	0	2962.35	0	0.001	-9.97	1e-17	2.14511e-17	0	0.001	0.001	0.001	-9.97	-9.97	-9.97		200		64.43				347.3	107.9	144.8				1	1	1						617602
	VSANYDPLLAK	[K].VSANYDPLLAK.[V]			8.08827e-06	0	1	45	Afu1g15520	Afu1g15520 [322-332]	0	1190.64	0	0.106	-3.23	0.172427	0.293301	1.31	0.72	0.024	0.106	-0.47	-5.41	-3.23	33.9	166.1	84.51	64.25	52.3	3.6	30.8	72.6	151.1	289.7	1	1	1	1	1	1	1.56567e+07	8329.39		1.04182e+06	1.92441e+06	5.28132e+07	3	1
	VYAENPTK	[R].VYAENPTK.[D]			0.00201129	0	1	27	Afu1g15520	Afu1g15520 [283-290]	0	921.468	1	0.025	-5.3	0.0302633	0.0608193	0.04	0.036	0.025	0.006	-4.79	-5.3	-7.43	2.6	197.4	55.34	58.77	2.8	5.3	1.8	76.1	207.5	306.6	1	1	1	1	1	1	766952			1.0134e+06		5.18393e+07	3
	STSPGVGVGGYQGR	[K].STSPGVGVGGYQGR.[Q]			1.31505e-06	0	1	70	Afu1g15520	Afu1g15520 [524-537]	0	1321.65	0	0.081	-3.62	0.123592	0.219586	0.5	0.188	0.04	0.081	-2.41	-4.65	-3.62	14.4	185.6	66.42	54.35	28.6	11.8	8.4	152.2	295.5	103.4	1	1	1	1	1	1	9.28217e+06	29973.2	81568	2.36842e+06	4.07797e+06	2.04267e+07	2	2	2
	SDGGEGGAHPSNLIEYGYAIGSINWTGDDPVIFPQDAPDFGGFVSSHTIVK	[R].SDGGEGGAHPSNLIEYGYAIGSINWTGDDPVIFPQDAPDFGGFVSSHTIVK.[A]			1.70065e-13	0	1	3	Afu1g15520	Afu1g15520 [622-672]	0	5291.49	0	0.001	-9.97	1e-17	2.14511e-17	0	0.001	0.001	0.001	-9.97	-9.97	-9.97		200		19				173.5	243.5	183				1	1	1						1.142e+06
	SLGEAAVR	[K].SLGEAAVR.[L]			0.00580644	0	1	61	Afu1g15520	Afu1g15520 [188-195]	0	802.442	2	0.028	-5.17	0.0339723	0.0676574	0.02	0.311	0.028	0.023	-1.68	-5.17	-5.44	5	195	144.87	41.19	64.1	2.6	5.3	205.9	93.3	228.8	1	1	1	1	1	1	1.57277e+07	4975.33		2.42255e+06	974002	3.4168e+07	5	1
	AVSLADALEAR	[R].AVSLADALEAR.[R]			0.000126386	0	1	24	Afu1g15520	Afu1g15520 [691-701]	0	1115.61	0	0.133	-2.91	0.201951	0.333324	2.38	0.133	2.142	0.012	-2.91	1.1	-6.38	12.4	187.6	115.08	96.3	46.7	12.1	2.2	351.7	5.6	181.7	1	1	1	1	1	1	1.10746e+07	22380.5	15480	3.99718e+06	56745.2	2.62286e+07	3	1	1
	AYLAVFGGFLNVPK	[R].AYLAVFGGFLNVPK.[W]			0.00502579	0	1	3	Afu1g15520	Afu1g15520 [505-518]	0	1495.83	0	0.001	-9.97	1e-17	2.14511e-17	0	0.001	0.001	0.001	-9.97	-9.97	-9.97		200		94.14				253.5	-9.2	355.7				1	1	1						274183
	FLDNFQYTPSAIDVISGGAYTLIEDWPGRPTIGR	[R].FLDNFQYTPSAIDVISGGAYTLIEDWPGRPTIGR.[G]			1.52471e-12	0	1	12	Afu1g15520	Afu1g15520 [384-417]	0	3769.89	0	0.001	-9.97	1e-17	2.14511e-17	0	0.001	0.001	0.001	-9.97	-9.97	-9.97		200		29.61				143.1	261.3	195.7				1	1	1						2.59093e+06
	ATAGGGGMGLLTCNSDAEVRK	[K].ATAGGGGMGLLTCNSDAEVRK.[S]	1xCarbamidomethyl [C13]; 1xOxidation [M8(100)]		1.75388e-07	0	1	3	Afu1g15520	Afu1g15520 [91-111]	1	2080.98	0	0.001	-9.97	1e-17	2.14511e-17	0	0.001	0.001	0.001	-9.97	-9.97	-9.97		200		70.01				78.5	168.3	353.2				1	1	1						512515
	ATAGGGGMGLLTCNSDAEVR	[K].ATAGGGGMGLLTCNSDAEVR.[K]	1xCarbamidomethyl [C13]; 1xOxidation [M8(100)]		2.74872e-07	0	1	64	Afu1g15520	Afu1g15520 [91-110]	0	1952.88	0	0.001	-9.97	1e-17	2.14511e-17	0	0.001	0.001	0.001	-9.97	-9.97	-9.97		200		82.01				20.2	341.5	238.3				1	1	1						869623
	ATAGGGGMGLLTCNSDAEVR	[K].ATAGGGGMGLLTCNSDAEVR.[K]	1xCarbamidomethyl [C13]		4.96565e-11	0	1	9	Afu1g15520	Afu1g15520 [91-110]	0	1936.89	0	3.471	1.8	0.62838	0.785586	64.31	3.471	4.977	0.001	1.8	2.32	-9.97	165.9	34.1	95.74	41.56	233.8	239.1	-16	67.4	48	27.7	1	1	1	1	1	1	6.51326e+06				56898.8		1
	AVAAAGLVFVGPSPESIEVFGLK	[R].AVAAAGLVFVGPSPESIEVFGLK.[H]			3.23027e-11	0	1	24	Afu1g15520	Afu1g15520 [26-48]	0	2258.24	0	0.001	-9.97	1e-17	2.14511e-17	0	0.001	0.001	0.001	-9.97	-9.97	-9.97		200		18.51				216	226.3	157.7				1	1	1					205907	2.05337e+06
	EEFENIFLTASLMVVSVGFFTALPLALPVDPR	[K].EEFENIFLTASLMVVSVGFFTALPLALPVDPR.[Q]			6.04739e-09	0	1	3	Afu1g15520	Afu1g15520 [895-926]	0	3522.86	0	0.001	-9.97	1e-17	2.14511e-17	0	0.001	0.001	0.001	-9.97	-9.97	-9.97		200		42.69				146.5	298.5	155.1				1	1	1						190194
	DFAPCPGTLQTVEWK	[K].DFAPCPGTLQTVEWK.[E]	1xCarbamidomethyl [C5]		1.69881e-06	0	1	16	Afu1g15520	Afu1g15520 [291-305]	0	1748.83	0	0.021	-5.54	0.0148846	0.0306989	0.06	0.237	0.021	0.004	-2.08	-5.54	-8.13	5.2	194.8	74.4	72.53	8.4	6.5	0.9	35.4	304.7	244.1	1	1	1	1	1	1	556604			112511		9.84245e+06	1
	AGVPIVPGSPGLINNEHDAVEVAQK	[K].AGVPIVPGSPGLINNEHDAVEVAQK.[L]			1.82314e-12	0	1	43	Afu1g15520	Afu1g15520 [58-82]	0	2511.32	0	0.263	-1.93	0.3639	0.535872	1.02	0.289	0.263	0.013	-1.79	-1.93	-6.22	29.8	170.2	85.47	28.61	51.6	31.3	2.9	178.6	119.2	216.5	1	1	1	1	1	1	13360453		22511.8	2.21705e+06	1.31254e+06	3.4123e+07	2		1
	GYSADRPWLFEEFDQITFYQVSEEEYEK	[K].GYSADRPWLFEEFDQITFYQVSEEEYEK.[Q]			4.09307e-11	0	1	3	Afu1g15520	Afu1g15520 [982-1009]	0	3505.57	0	0.001	-9.97	1e-17	2.14511e-17	0	0.001	0.001	0.001	-9.97	-9.97	-9.97		200		60.39				337.4	110.7	151.9				1	1	1						745706
	GVSQDTIESLLQDPEIIPIEAPLNANVWK	[R].GVSQDTIESLLQDPEIIPIEAPLNANVWK.[V]			2.7595e-10	0	1	3	Afu1g15520	Afu1g15520 [1077-1105]	0	3189.67	0	1000	9.97	1e-17	2.14511e-17	0	1000	1000	1000	9.97	9.97	9.97	200		24.44		144.6	218.3	237.1				1	1	1				1.25702e+06						1
	GMPPEQTAK	[R].GMPPEQTAK.[T]			0.0014912	0	1	27	Afu1g15520	Afu1g15520 [729-737]	0	958.466	0	0.399	-1.33	0.394527	0.571256	17.42	0.105	3.511	0.399	-3.26	1.81	-1.33	136.3	63.7	89.77	105.02	4.4	161.9	98.6	41.9	46.1	247.1	1	1	1	1	1	1	190739	55213.1		87428	85408.7	6.55288e+06	2	2
	KSLGEAAVR	[R].KSLGEAAVR.[L]			0.019339	0.00118525	1	6	Afu1g15520	Afu1g15520 [187-195]	1	930.537	0	0.414	-1.27	0.436998	0.615583	14	0.414	4.9	0.187	-1.27	2.29	-2.42	66.5	133.5	50.55	80.88	94.2	77.7	29.1	227.4	15.9	155.8	1	1	1	1	1	1	766314			88620.7	5480.77		1
	ILQETR	[RK].ILQETR.[DK]			0.0312611	0.00189738	2	102	Afu1g15520	Afu1g15520 [1036-1041]	0	759.436	0	0.011	-6.54	0.00447207	0.00939907	0	0.011	0.232	0.01	-6.54	-2.11	-6.7	2.1	197.9	12.82	82.33	3	2.4	2.9	280	10.1	301.6	1	1	1	1	1	1	311939		9019.15	1.3933e+06	44786.4	1.90582e+07	2		2
	LLGPKPR	[R].LLGPKPR.[W]			0.0293924	0.00189738	1	6	Afu1g15520	Afu1g15520 [612-618]	0	780.509	0	0.078	-3.67	0.118646	0.211491	0.14	0.078	0.001	0.09	-3.67	-9.97	-3.47	16.6	183.4	348.71	16.98	18	-17.5	16.9	230.1	165.3	187.2	1	1	1	1	1	1	4.92659e+06			3.01342e+06			2
	DEVAAIR	[R].DEVAAIR.[A]			0.0246557	0.00189738	1	60	Afu1g15520	Afu1g15520 [1042-1048]	0	773.415	1	0.085	-3.55	0.129932	0.229755	1.05	0.085	0.551	0.003	-3.55	-0.86	-8.51	17.4	182.6	90.71	82.16	28.6	17.7	0.5	335.2	32.2	185.8	1	1	1	1	1	1	1.06943e+07	51905.7	5689.73	6.00525e+06	511545	4.227e+07	10	3	1
	YMETQRPYASYLPDNMEFVAK	[R].YMETQRPYASYLPDNMEFVAK.[N]	2xOxidation [M2(100); M16(100)]		0.0508266	0.00207337	1	2	Afu1g15520	Afu1g15520 [868-888]	0	2585.17	0	0.001	-9.97	1e-17	2.14511e-17	0	0.001	0.001	0.001	-9.97	-9.97	-9.97		200		53.12				122.2	321.1	156.7				1	1	1						355507
	QQTILGMR	[R].QQTILGMR.[E]			0.0584941	0.00255619	1	14	Afu1g15520	Afu1g15520 [341-348]	0	946.514	0	2.532	1.34	0.753628	0.870975	103.15	2.532	4.293	0.001	1.34	2.1	-9.97	143.4	56.6	104.65	71.57	168.5	301.1	-14.8	66.6	70.1	8.5	1	1	1	1	1	1	8.45289e+06			159994	149534	257995	3
	QQTILGMR	[R].QQTILGMR.[E]	1xOxidation [M7(100)]		0.139776	0.00982486	1	8	Afu1g15520	Afu1g15520 [341-348]	0	962.509	0	0.281	-1.83	0.323793	0.489246	2.11	0.058	0.332	0.281	-4.1	-1.59	-1.83	28.2	171.8	40.43	89.4	20.5	16.7	35.2	352.2	50.3	125.1	1	1	1	1	1	1	160104					594336	1
	GMPPEQTAK	[R].GMPPEQTAK.[T]	1xOxidation [M2(100)]		0.141014	0.00982486	1	9	Afu1g15520	Afu1g15520 [729-737]	0	974.461	0	0.001	-9.97	1e-17	2.14511e-17	0	0.001	0.001	0.001	-9.97	-9.97	-9.97		200		49.79				117.9	310.8	171.3				1	1	1						2.29971e+06
	AIFIGER	[K].AIFIGER.[E]			0.143519	0.00982486	1	4	Afu1g15520	Afu1g15520 [153-159]	0	805.457	0	2.677	1.42	0.776993	0.884665	29.43	3.208	0.474	2.677	1.68	-1.08	1.42	139.3	60.7	39.09	73.4	164	72	117.2	51.1	151.8	43.8	1	1	1	1	1	1		70597.9	438624	307060	808998	3.34026e+06		1	1
Afu5g01970	gpdA AspGDID:ASPL0000107377 COORDS:Chr5_A_fumigatus_Af293:503797-505194W, translated using codon table 1 (338 amino acids) Verified ORF; Glyceraldehyde-3-phosphate dehydrogenase; predicted gene pair with AFUA_5G01030; protein induced by hydrogen peroxide; reacts with rabbit immunosera exposed to A. fumigatus conidia: induced by L-tyrosine	68	822	26	26	0	338	36.3	7.43	7298	63919.9	515.99	0	253.413	1.312	0.862342	28.35	113.1	86.9	63.43	88.33	1.04896e+09	2.24231e+09	6.42208e+08	8.06336e+08	1.95639e+09	2.27002e+08	1.00403e+09	1.61526e+07	9.89441e+06	3.68025e+07	8.21999e+07	3.35025e+07	22	17	13	17	18	14	High	High	High	High	High	High
	Sequence	Annotated Sequence	Modifications	Modifications in Master Proteins	Qvality PEP	Qvality q-value	# Proteins	# PSMs	Master Protein Accessions	Positions in Master Proteins	# Missed Cleavages	Theo. MH+ [Da]	# Razor Quan Results	Abundance Ratio: (Biotin) / (Control)	Abundance Ratio (log2): (Biotin) / (Control)	Abundance Ratio P-Value: (Biotin) / (Control)	Abundance Ratio Adj. P-Value: (Biotin) / (Control)	Abundance Ratio Variability [%]: (Biotin) / (Control)	Abundance Ratios (by Bio. Rep.): (Biotin,BR1) / (Control,BR1)	Abundance Ratios (by Bio. Rep.): (Biotin,BR2) / (Control,BR2)	Abundance Ratios (by Bio. Rep.): (Biotin,BR3) / (Control,BR3)	Abundance Ratios (log2) (by Bio. Rep.): (Biotin,BR1) / (Control,BR1)	Abundance Ratios (log2) (by Bio. Rep.): (Biotin,BR2) / (Control,BR2)	Abundance Ratios (log2) (by Bio. Rep.): (Biotin,BR3) / (Control,BR3)	Abundances (Grouped): Biotin	Abundances (Grouped): Control	Abundances (Grouped) CV [%]: Biotin	Abundances (Grouped) CV [%]: Control	Abundances (by Bio. Rep.): Biotin,BR1	Abundances (by Bio. Rep.): Biotin,BR2	Abundances (by Bio. Rep.): Biotin,BR3	Abundances (by Bio. Rep.): Control,BR1	Abundances (by Bio. Rep.): Control,BR2	Abundances (by Bio. Rep.): Control,BR3	Abundances (by Bio. Rep.) Count: Biotin,BR1	Abundances (by Bio. Rep.) Count: Biotin,BR2	Abundances (by Bio. Rep.) Count: Biotin,BR3	Abundances (by Bio. Rep.) Count: Control,BR1	Abundances (by Bio. Rep.) Count: Control,BR2	Abundances (by Bio. Rep.) Count: Control,BR3	Abundance: F1: Sample, BR1, Biotin	Abundance: F2: Sample, BR2, Biotin	Abundance: F3: Sample, BR3, Biotin	Abundance: F4: Control, BR1, Control	Abundance: F5: Control, BR2, Control	Abundance: F6: Control, BR3, Control	Abundances Count: F1: Sample, BR1, Biotin	Abundances Count: F2: Sample, BR2, Biotin	Abundances Count: F3: Sample, BR3, Biotin
	LVAWYDNEWGYSR	[K].LVAWYDNEWGYSR.[R]			2.13186e-06	0	1	9	Afu5g01970	Afu5g01970 [311-323]	0	1658.76	0	12.785	3.68	0.235179	0.377505	37.21	12.785	15.993	9.045	3.68	4	3.18	182	18	34.65	47.38	243.3	116.5	192.6	19	7.3	21.3	1	1	1	1	1	1	11214061			42035.6			2
	LTGMAMRVPTSNVSVVDLTCR	[K].LTGMAMRVPTSNVSVVDLTCR.[L]	1xCarbamidomethyl [C20]; 2xOxidation [M4(100); M6(100)]		4.56036e-05	0	1	15	Afu5g01970	Afu5g01970 [228-248]	1	2339.15	0	1.027	0.04	0.698699	0.835502	37.97	0.764	1.027	12.855	-0.39	0.04	3.68	101.3	98.7	23.05	74.75	93.6	113.9	147.6	122.5	110.9	11.5	1	1	1	1	1	1		33686.1			178072			1
	RVVDLIAYIAK	[R].RVVDLIAYIAK.[V]			8.14281e-05	0	1	9	Afu5g01970	Afu5g01970 [324-334]	1	1260.77	0	21.886	4.45	0.164937	0.282189	17.21	3.916	21.886	24.427	1.97	4.45	4.61	191.3	8.7	80.17	49.83	15.5	259.3	297.2	4	11.8	12.2	1	1	1	1	1	1	698689		399357			333274	1		2
	NILGYTEDDVVSSDLNGDER	[K].NILGYTEDDVVSSDLNGDER.[S]			9.07508e-14	0	1	27	Afu5g01970	Afu5g01970 [273-292]	0	2211	0	0.938	-0.09	0.763051	0.877559	18.1	0.216	0.938	1.068	-2.21	-0.09	0.1	100.5	99.5	77.27	48.16	10.2	131.8	139.5	47.4	140.5	130.5	1	1	1	1	1	1	1.63231e+06	164633		362384	952902		2	2
	VGINGFGR	[K].VGINGFGR.[I]			0.00367485	0	1	12	Afu5g01970	Afu5g01970 [6-13]	0	819.447	0	0.056	-4.15	0.073823	0.138954	0.46	1.151	0.056	0.001	0.2	-4.15	-9.97	43.8	156.2	147.26	107.81	86.6	21.1	-8.5	75.2	374.3	51.3	1	1	1	1	1	1	6.16412e+06	11751.8		256737	1.13317e+06		3	1
	VINDKFGIVEGLMTTVHSYTATQK	[K].VINDKFGIVEGLMTTVHSYTATQK.[V]			2.86561e-13	0	1	3	Afu5g01970	Afu5g01970 [163-186]	1	2652.37	0	1000	9.97	1e-17	2.14511e-17	0	1000	1000	1000	9.97	9.97	9.97	200		72.12		174.7	70.1	355.2				1	1	1				1.08664e+06						1
	VPTSNVSVVDLTCR	[R].VPTSNVSVVDLTCR.[L]	1xCarbamidomethyl [C13]		2.41036e-10	0	1	66	Afu5g01970	Afu5g01970 [235-248]	0	1546.79	0	1.323	0.4	0.971014	0.988405	10.59	1.323	2.312	1.228	0.4	1.21	0.3	126.4	73.6	80.64	76.47	156.5	210.6	12.9	118.3	91.1	10.5	1	1	1	1	1	1	8.84494e+07	931434	217914	3.20484e+06	2.18807e+06	3.61693e+06	7	4	4
	YDTTHGQFK	[K].YDTTHGQFK.[G]			0.000146097	0	1	33	Afu5g01970	Afu5g01970 [49-57]	0	1096.51	0	6.018	2.59	0.434929	0.614151	64.8	3.388	46.239	6.018	1.76	5.53	2.59	166.8	33.2	40.01	76.62	110.4	163.6	248.6	32.6	3.5	41.3	1	1	1	1	1	1	5.31962e+07			752498	72453.6		9
	VPTSNVSVVDLTCRLEK	[R].VPTSNVSVVDLTCRLEK.[G]	1xCarbamidomethyl [C13]		1.76076e-10	0	1	20	Afu5g01970	Afu5g01970 [235-251]	1	1917.01	0	65.706	6.04	0.0334461	0.06676	146.7	65.706	0.693	454.527	6.04	-0.53	8.83	197	3	20.83	169.87	125.5	121.9	174.3	1.9	176	0.4	1	1	1	1	1	1	19076342	145073		13913.4	1.13751e+06	35475.1	2	2
	VVDAPSNKDWR	[K].VVDAPSNKDWR.[G]			0.000103676	0	1	31	Afu5g01970	Afu5g01970 [187-197]	1	1286.65	0	0.815	-0.29	0.76623	0.879566	33.29	0.815	0.09	1.091	-0.29	-3.47	0.13	89.3	110.7	73.98	19.87	116.5	11.7	104.2	142.9	129.1	95.6	1	1	1	1	1	1	4.22465e+07	33135.7		2.4835e+06	1.99054e+06		5	1
	VVDLIAYIAK	[R].VVDLIAYIAK.[V]			8.75479e-05	0	1	9	Afu5g01970	Afu5g01970 [325-334]	0	1104.67	0	115.702	6.85	0.017546	0.0360617	148.26	266.411	0.001	115.702	8.06	-9.97	6.85	199.3	0.7	15.97	499.05	211.5	224.1	163.6	0.8	-1.3	1.4	1	1	1	1	1	1	53247710		1229758			216665	2		2
	TAAQNIIPSSTGAAK	[R].TAAQNIIPSSTGAAK.[A]			6.56503e-09	0	1	172	Afu5g01970	Afu5g01970 [201-215]	0	1429.76	0	1.302	0.38	0.964386	0.987703	6.53	1.302	1.245	5.385	0.38	0.32	2.43	113.1	86.9	98.23	112.9	77.8	240.2	24.8	59.7	192.9	4.6	1	1	1	1	1	1	231379393	5.59126e+06	2.20053e+06	8.51396e+06	2.4389e+07	8.32941e+06	4	7	8
	TAAQNIIPSSTGAAKAVGK	[R].TAAQNIIPSSTGAAKAVGK.[V]	1xNHS-LC-Biotin [K15(100)]		0.00575083	0	1	3	Afu5g01970	Afu5g01970 [201-219]	1	2124.15	0	1000	9.97	1e-17	2.14511e-17	0	1000	1000	1000	9.97	9.97	9.97	200		31.78		128.1	223	248.9				1	1	1					37487.6						1
	FGIVEGLMTTVHSYTATQK	[K].FGIVEGLMTTVHSYTATQK.[V]			8.11257e-12	0	1	12	Afu5g01970	Afu5g01970 [168-186]	0	2083.05	0	29.828	4.9	0.090329	0.166823	148.26	0.001	223.783	29.828	-9.97	7.81	4.9	199.1	0.9	64.74	302.28	344	157	96.6	-1.6	0.7	3.2	1	1	1	1	1	1	1.89265e+07		158689			108452	3		2
	FGIVEGLMTTVHSYTATQK	[K].FGIVEGLMTTVHSYTATQK.[V]	1xOxidation [M8(100)]		8.26261e-10	0	1	14	Afu5g01970	Afu5g01970 [168-186]	0	2099.05	0	23.265	4.54	0.131045	0.23149	148.25	23.265	0.001	202.268	4.54	-9.97	7.66	180.2	19.8	210.82	54.28	30.1	-108.9	669.6	1.3	4.6	3.3	1	1	1	1	1	1	3.68473e+06		2.44678e+06			246590	2		2
	GASYDEIKQAIK	[K].GASYDEIKQAIK.[A]			4.95071e-05	0	1	44	Afu5g01970	Afu5g01970 [252-263]	1	1322.7	0	0.011	-6.5	0.00886912	0.0184756	0.02	0.001	0.278	0.011	-9.97	-1.85	-6.5	55.1	144.9	93.08	231.7	154.1	88.2	2.6	-194.5	317.4	232.1	1	1	1	1	1	1		149897			2.92803e+06			2
	FYAEKDPSQIPWSETGAAYIVESTGVFTTK	[R].FYAEKDPSQIPWSETGAAYIVESTGVFTTK.[E]			1.89688e-14	0	1	12	Afu5g01970	Afu5g01970 [76-105]	1	3322.62	0	0.853	-0.23	0.78289	0.88766	46.97	0.481	0.853	22.687	-1.05	-0.23	4.5	73.4	126.6	37.79	85.68	85.9	126.4	58.6	178.4	148.2	2.6	1	1	1	1	1	1	1.09059e+07		221904	1.08558e+06		199388	2		1
	DPSQIPWSETGAAYIVESTGVFTTK	[K].DPSQIPWSETGAAYIVESTGVFTTK.[E]			0.000254631	0	1	6	Afu5g01970	Afu5g01970 [81-105]	0	2684.31	0	0.001	-9.97	1e-17	2.14511e-17	0	0.001	0.001	0.001	-9.97	-9.97	-9.97		200		11.43				180.4	194.4	225.1				1	1	1					34435.1
	GTIETYDQGLIVNGK	[K].GTIETYDQGLIVNGK.[K]			8.7126e-05	0	1	12	Afu5g01970	Afu5g01970 [58-72]	0	1607.83	0	2.965	1.57	0.853413	0.931451	49.78	2.965	1.969	65.963	1.57	0.98	6.04	157.3	42.7	40.74	89.72	111.8	138.7	237.7	37.7	70.5	3.6	1	1	1	1	1	1		87501.3		145602	241301			1
	AGISLNPNFVK	[K].AGISLNPNFVK.[L]			5.85165e-06	0	1	34	Afu5g01970	Afu5g01970 [300-310]	0	1159.65	0	1.415	0.5	0.999983	0.999983	27.62	3.387	1.151	1.415	1.76	0.2	0.5	154.4	45.6	66.12	97.95	153.9	186	31.1	45.4	161.6	22	1	1	1	1	1	1	1.24431e+08	1.17747e+06	750437	1.76044e+06	5.55481e+06	1.0813e+07	6	2	2
	AASEEGELKNILGYTEDDVVSSDLNGDER	[K].AASEEGELKNILGYTEDDVVSSDLNGDER.[S]			3.75936e-10	0	1	6	Afu5g01970	Afu5g01970 [264-292]	1	3125.44	0	0.001	-9.97	1e-17	2.14511e-17	0	0.001	0.001	0.001	-9.97	-9.97	-9.97		200		82.56				32.1	205.7	362.2				1	1	1					211914
	SSIFDAK	[R].SSIFDAK.[A]			0.00820796	0.000331407	1	102	Afu5g01970	Afu5g01970 [293-299]	0	767.393	0	1.097	0.13	0.890786	0.952934	33.35	0.85	1.097	3.122	-0.23	0.13	1.64	91.9	108.1	118.03	113.19	60.4	239.3	8.3	71.1	218.2	2.6	1	1	1	1	1	1	1.49805e+08	4.64327e+06	610751	8.44502e+06	2.29917e+07	3.98754e+06	7	5	4
	LTGMAMR	[K].LTGMAMR.[V]	2xOxidation [M4(100); M6(100)]		0.00793656	0.000331407	1	6	Afu5g01970	Afu5g01970 [228-234]	0	811.38	0	40.826	5.35	0.104989	0.191002	119.42	88.152	7.943	40.826	6.46	2.99	5.35	195.3	4.7	88.76	6.5	377.3	30.8	179.4	4.3	3.9	4.4	1	1	1	1	1	1	8116359	5185.13		4412.36			2	1
	AASEEGELK	[K].AASEEGELK.[N]			0.0115945	0.000626458	1	6	Afu5g01970	Afu5g01970 [264-272]	0	933.452	0	1000	9.97	1e-17	2.14511e-17	0	1000	1000	1000	9.97	9.97	9.97	200		31.7		176.1	152	271.9				1	1	1				14090721						2
	VIPSLNGK	[K].VIPSLNGK.[L]			0.0130069	0.000626458	1	9	Afu5g01970	Afu5g01970 [220-227]	0	827.499	0	0.663	-0.59	0.662009	0.812958	54.32	0.001	0.663	1.216	-9.97	-0.59	0.28	79.7	120.3	106.96	47.14	-11.2	77	110.4	216.7	116.1	90.9	1	1	1	1	1	1		205708			1.68513e+06			2
	LTGMAMR	[K].LTGMAMR.[V]	1xOxidation [M4(100)]		0.0139083	0.000626458	1	54	Afu5g01970	Afu5g01970 [228-234]	0	795.385	0	1.25	0.32	0.799924	0.897887	22.9	4.66	1.25	1.057	2.22	0.32	0.08	145.5	54.5	94.45	99.6	265.3	152.1	2	56.9	121.7	1.9	1	1	1	1	1	1	2.54036e+07	113988	5843.46	261219	495346	112728	15	3	1
	VVDAPSNK	[K].VVDAPSNK.[D]			0.0100895	0.000626458	1	15	Afu5g01970	Afu5g01970 [187-194]	0	829.441	0	0.932	-0.1	0.697646	0.835237	87.02	0.301	0.932	2.901	-1.73	-0.1	1.54	96.5	103.5	52.9	119.58	95.4	72.8	27.6	316.5	78.2	9.5	1	1	1	1	1	1	3.23932e+06		27962.1	514990		196472	3		1
	GASYDEIK	[K].GASYDEIK.[Q]			0.0163634	0.00091844	1	50	Afu5g01970	Afu5g01970 [252-259]	0	882.42	0	0.749	-0.42	0.731759	0.857481	33.6	0.447	0.749	6.147	-1.16	-0.42	2.62	61.8	138.2	82.2	93.65	52.3	165.7	37.6	117.2	221.1	6.1	1	1	1	1	1	1	7.07002e+07	1.75126e+06	1.51766e+06	7.58297e+06	1.26931e+07	5.03264e+06	7	3	3
	LTGMAMR	[K].LTGMAMR.[V]			0.0542754	0.00207337	1	31	Afu5g01970	Afu5g01970 [228-234]	0	779.39	0	2.316	1.21	0.769874	0.881163	36.33	2.316	1.749	7.951	1.21	0.81	2.99	139.7	60.3	96.69	110.04	126.8	261.3	6.8	54.7	149.4	0.9	1	1	1	1	1	1	6.63394e+07	1.06986e+06	106816	1.3724e+06	3.32237e+06	273869	7	3	3
Afu5g03020	Afu5g03020 AspGDID:ASPL0000107481 COORDS:Chr5_A_fumigatus_Af293:806662-808051W, translated using codon table 1 (373 amino acids) Uncharacterized ORF; 60S ribosomal protein L4	53	720	18	18	0	373	40.5	10.96	7373	55605.4	425.68	0	170.323	3.658	0.963318	30.44	84	116	107.87	46.93	1.42838e+08	2.00136e+08	1.01698e+09	5.20137e+08	2.20924e+08	2.76399e+08	1.13698e+08	724545	2.97616e+07	2.47958e+07	254630	1.57291e+08	14	10	14	13	5	14	High	High	High	High	High	High
	Sequence	Annotated Sequence	Modifications	Modifications in Master Proteins	Qvality PEP	Qvality q-value	# Proteins	# PSMs	Master Protein Accessions	Positions in Master Proteins	# Missed Cleavages	Theo. MH+ [Da]	# Razor Quan Results	Abundance Ratio: (Biotin) / (Control)	Abundance Ratio (log2): (Biotin) / (Control)	Abundance Ratio P-Value: (Biotin) / (Control)	Abundance Ratio Adj. P-Value: (Biotin) / (Control)	Abundance Ratio Variability [%]: (Biotin) / (Control)	Abundance Ratios (by Bio. Rep.): (Biotin,BR1) / (Control,BR1)	Abundance Ratios (by Bio. Rep.): (Biotin,BR2) / (Control,BR2)	Abundance Ratios (by Bio. Rep.): (Biotin,BR3) / (Control,BR3)	Abundance Ratios (log2) (by Bio. Rep.): (Biotin,BR1) / (Control,BR1)	Abundance Ratios (log2) (by Bio. Rep.): (Biotin,BR2) / (Control,BR2)	Abundance Ratios (log2) (by Bio. Rep.): (Biotin,BR3) / (Control,BR3)	Abundances (Grouped): Biotin	Abundances (Grouped): Control	Abundances (Grouped) CV [%]: Biotin	Abundances (Grouped) CV [%]: Control	Abundances (by Bio. Rep.): Biotin,BR1	Abundances (by Bio. Rep.): Biotin,BR2	Abundances (by Bio. Rep.): Biotin,BR3	Abundances (by Bio. Rep.): Control,BR1	Abundances (by Bio. Rep.): Control,BR2	Abundances (by Bio. Rep.): Control,BR3	Abundances (by Bio. Rep.) Count: Biotin,BR1	Abundances (by Bio. Rep.) Count: Biotin,BR2	Abundances (by Bio. Rep.) Count: Biotin,BR3	Abundances (by Bio. Rep.) Count: Control,BR1	Abundances (by Bio. Rep.) Count: Control,BR2	Abundances (by Bio. Rep.) Count: Control,BR3	Abundance: F1: Sample, BR1, Biotin	Abundance: F2: Sample, BR2, Biotin	Abundance: F3: Sample, BR3, Biotin	Abundance: F4: Control, BR1, Control	Abundance: F5: Control, BR2, Control	Abundance: F6: Control, BR3, Control	Abundances Count: F1: Sample, BR1, Biotin	Abundances Count: F2: Sample, BR2, Biotin	Abundances Count: F3: Sample, BR3, Biotin
	RGPLVVYNPEVDGK	[R].RGPLVVYNPEVDGK.[E]			6.24278e-05	0	1	3	Afu5g03020	Afu5g03020 [207-220]	1	1542.83	0	0.17	-2.56	0.253094	0.402377	0.73	0.141	0.17	5.378	-2.83	-2.56	2.43	29.1	170.9	17.16	81.86	33.8	39.3	47.5	239.6	231	8.8	1	1	1	1	1	1	2902477			986146		461427	1
	RQPYAVSEK	[K].RQPYAVSEK.[A]			0.000175536	0	1	12	Afu5g03020	Afu5g03020 [48-56]	1	1077.57	0	0.005	-7.57	0.00253861	0.00536738	0	0.005	0.003	0.008	-7.57	-8.38	-6.89	0.6	199.4	62.29	65.56	1.5	0.8	0.4	289.4	258.4	49.5	1	1	1	1	1	1	549552			5.02147e+06			2
	NIPGVETSSVFSLNLLQLAPGGHLGR	[R].NIPGVETSSVFSLNLLQLAPGGHLGR.[F]			7.97256e-11	0	1	12	Afu5g03020	Afu5g03020 [228-253]	0	2676.45	0	19.932	4.32	0.145217	0.252487	83.41	0.273	31.145	19.932	-1.88	4.96	4.32	188.1	11.9	84.92	57.6	7.2	240.3	303	26.6	7.7	15.2	1	1	1	1	1	1	760633		949217			970796	1		2
	IANVPEVPLVVESK	[R].IANVPEVPLVVESK.[T]			3.45602e-06	0	1	78	Afu5g03020	Afu5g03020 [143-156]	0	1493.86	0	4.409	2.14	0.53986	0.713074	117.74	0.298	7.911	4.409	-1.75	2.98	2.14	51.6	148.4	139.83	81.06	25.5	29.3	371.7	85.5	3.7	84.3	1	1	1	1	1	1	17724465	159516	7.71536e+06	2.85101e+06	109508	3.56698e+07	2	3	6
	LNPYAAAFSK	[R].LNPYAAAFSK.[E]			0.000452428	0	1	27	Afu5g03020	Afu5g03020 [336-345]	0	1081.57	0	0.226	-2.14	0.32287	0.488314	1.34	0.226	0.186	5.139	-2.14	-2.43	2.36	40.7	159.3	151.52	9.33	18.3	13.4	347.8	81	71.7	67.7	1	1	1	1	1	1	9.39104e+06	53548.1	5.31745e+06	1.98915e+06		2.10909e+07	3	1	2
	LINSSEIQSVLR	[R].LINSSEIQSVLR.[A]			1.05809e-06	0	1	57	Afu5g03020	Afu5g03020 [297-308]	0	1358.76	0	1.595	0.67	0.948349	0.978539	128.3	0.215	14.3	1.595	-2.22	3.84	0.67	127	73	28.17	140.71	68.5	103.4	62.7	318.8	7.2	39.3	1	1	1	1	1	1	2.13485e+07	252455	583962	4.76345e+06	95879	7.46161e+06	4	2	4
	TFENAAITK	[K].TFENAAITK.[T]			0.0013345	0	1	72	Afu5g03020	Afu5g03020 [157-165]	0	994.52	0	1.57	0.65	0.955283	0.982075	142.38	1.57	0.062	4.691	0.65	-4	2.23	93.1	106.9	154.85	77.07	30.5	2.2	422.7	19.4	35	90.1	1	1	1	1	1	1	1.3378e+07	7496.8	5.5373e+06	408400		24063719	3	1	6
	FIVWTSAAFEALDQVYGSTTTPAALKK	[R].FIVWTSAAFEALDQVYGSTTTPAALKK.[D]			3.99139e-09	0	1	6	Afu5g03020	Afu5g03020 [254-280]	1	2915.52	0	1000	9.97	1e-17	2.14511e-17	0	1000	1000	1000	9.97	9.97	9.97	200		123.62		-83.8	315.1	368.7				1	1	1						693731						2
	FIVWTSAAFEALDQVYGSTTTPAALK	[R].FIVWTSAAFEALDQVYGSTTTPAALK.[K]			2.30549e-08	0	1	9	Afu5g03020	Afu5g03020 [254-279]	0	2787.42	0	0.001	-9.97	1e-17	2.14511e-17	0	0.001	0.001	196.606	-9.97	-9.97	7.62	200.4	-0.4	24.5	-7279.07	144	234.8	221.3	-0.5	-0.7	1.1	1	1	1	1	1	1			898396			93149.2			3
	DYVLPQNLVANADLAR	[K].DYVLPQNLVANADLAR.[L]			1.16436e-09	0	1	36	Afu5g03020	Afu5g03020 [281-296]	0	1771.93	0	0.361	-1.47	0.446569	0.625518	12.86	0.361	5.428	0.12	-1.47	2.44	-3.05	56.2	143.8	84.96	67.39	63.8	149.2	19.6	176.8	27.5	163.1	1	1	1	1	1	1	4.09584e+06	75004.2	37631.4	544067		6.37223e+06	3	1	1
	FATASALAASSVPSLLFAR	[R].FATASALAASSVPSLLFAR.[G]			6.1061e-09	0	1	40	Afu5g03020	Afu5g03020 [121-139]	0	1880.03	0	1.185	0.25	0.880383	0.94829	144.14	0.033	1.185	25.619	-4.93	0.25	4.68	108.5	91.5	131.84	100.56	5	59.1	322.7	150.8	49.9	12.6	1	1	1	1	1	1	550415	51358.1	1.06873e+06	801690		850386	2	2	4
	AGQAAFGNQCR	[R].AGQAAFGNQCR.[S]	1xCarbamidomethyl [C10]		1.81239e-05	0	1	129	Afu5g03020	Afu5g03020 [86-96]	0	1179.53	0	0.356	-1.49	0.456878	0.634486	15.77	0.057	6.929	0.356	-4.12	2.79	-1.49	52.5	147.5	63.23	152.41	28.9	7.3	15.6	503.4	1	43.8	1	1	1	1	1	1	3.83328e+06	7541.53	61789.2	3.20244e+06	5910.76	3.5373e+06	2	1	1
	GPLVVYNPEVDGK	[R].GPLVVYNPEVDGK.[E]			1.2446e-07	0	1	25	Afu5g03020	Afu5g03020 [208-220]	0	1386.73	0	3.658	1.87	0.60843	0.767982	43.86	0.216	3.658	4.74	-2.21	1.87	2.24	151	49	84.32	15.85	13.6	167.1	256.7	62.9	45.7	54.1	1	1	1	1	1	1	1.98977e+06		1.12078e+06	440663		4.81968e+06	1		1
	AGEQTSAESWGTGR	[K].AGEQTSAESWGTGR.[A]			3.00721e-08	0	1	127	Afu5g03020	Afu5g03020 [57-70]	0	1436.64	0	0.181	-2.47	0.267044	0.419318	2.93	0.181	0.071	2.232	-2.47	-3.81	1.16	30.8	169.2	83.35	62.78	37.5	14.6	93.1	207.4	205.7	41.7	1	1	1	1	1	1	6.32926e+06		469219	1.67883e+06		4.28552e+06	3		8
	AAIALLK	[K].AAIALLK.[A]			0.00180002	0	1	27	Afu5g03020	Afu5g03020 [168-174]	0	699.476	0	7.735	2.95	0.359597	0.531127	67.47	11.255	7.735	2.537	3.49	2.95	1.34	183.7	16.3	143.63	165.06	38.8	11.9	390.4	3.4	1.5	153.9	1	1	1	1	1	1	9.23026e+06	22203.9	2.77349e+06	39301.7	15589.6	2.22885e+07	2	3	2
	ALGAGADLVK	[K].ALGAGADLVK.[V]			0.000139207	0	1	54	Afu5g03020	Afu5g03020 [175-184]	0	914.531	0	2.04	1.03	0.843541	0.925819	111.88	0.501	4.247	2.04	-1	2.09	1.03	68.4	131.6	118.1	84.66	66.6	8.5	261.6	133	2	128.2	1	1	1	1	1	1	2.16144e+07	21694.3	2.53454e+06	2.06922e+06	27742.5	2.53264e+07	3	2	4
	QPYAVSEK	[R].QPYAVSEK.[A]			0.0669576	0.00301691	1	3	Afu5g03020	Afu5g03020 [49-56]	0	921.468	0
	KDYVLPQNLVANADLAR	[K].KDYVLPQNLVANADLAR.[L]			0.107882	0.00663787	1	3	Afu5g03020	Afu5g03020 [280-296]	1	1900.03	0	1000	9.97	1e-17	2.14511e-17	0	1000	1000	1000	9.97	9.97	9.97	200		25.58		222.8	141.4	235.8				1	1	1					73727.9						1
Afu4g10800	Afu4g10800 AspGDID:ASPL0000106793 COORDS:Chr4_A_fumigatus_Af293:2823433-2822224C, translated using codon table 1 (237 amino acids) Uncharacterized ORF; 40S ribosomal protein S6	31	524	7	7	0	237	27.3	10.84	5085	40273.6	300.93	0	74.428	1.909	0.95291	74.23	108.1	91.9	131.33	53.04	4.44954e+07	1.56797e+08	1.02662e+09	8.24876e+07	1.33411e+08	2.40623e+08	7.35143e+06	31739.5	3.06445e+07	870047	97254.3	1.46416e+08	6	3	8	4	3	8	High	Peak Found	High	High	Peak Found	High
	Sequence	Annotated Sequence	Modifications	Modifications in Master Proteins	Qvality PEP	Qvality q-value	# Proteins	# PSMs	Master Protein Accessions	Positions in Master Proteins	# Missed Cleavages	Theo. MH+ [Da]	# Razor Quan Results	Abundance Ratio: (Biotin) / (Control)	Abundance Ratio (log2): (Biotin) / (Control)	Abundance Ratio P-Value: (Biotin) / (Control)	Abundance Ratio Adj. P-Value: (Biotin) / (Control)	Abundance Ratio Variability [%]: (Biotin) / (Control)	Abundance Ratios (by Bio. Rep.): (Biotin,BR1) / (Control,BR1)	Abundance Ratios (by Bio. Rep.): (Biotin,BR2) / (Control,BR2)	Abundance Ratios (by Bio. Rep.): (Biotin,BR3) / (Control,BR3)	Abundance Ratios (log2) (by Bio. Rep.): (Biotin,BR1) / (Control,BR1)	Abundance Ratios (log2) (by Bio. Rep.): (Biotin,BR2) / (Control,BR2)	Abundance Ratios (log2) (by Bio. Rep.): (Biotin,BR3) / (Control,BR3)	Abundances (Grouped): Biotin	Abundances (Grouped): Control	Abundances (Grouped) CV [%]: Biotin	Abundances (Grouped) CV [%]: Control	Abundances (by Bio. Rep.): Biotin,BR1	Abundances (by Bio. Rep.): Biotin,BR2	Abundances (by Bio. Rep.): Biotin,BR3	Abundances (by Bio. Rep.): Control,BR1	Abundances (by Bio. Rep.): Control,BR2	Abundances (by Bio. Rep.): Control,BR3	Abundances (by Bio. Rep.) Count: Biotin,BR1	Abundances (by Bio. Rep.) Count: Biotin,BR2	Abundances (by Bio. Rep.) Count: Biotin,BR3	Abundances (by Bio. Rep.) Count: Control,BR1	Abundances (by Bio. Rep.) Count: Control,BR2	Abundances (by Bio. Rep.) Count: Control,BR3	Abundance: F1: Sample, BR1, Biotin	Abundance: F2: Sample, BR2, Biotin	Abundance: F3: Sample, BR3, Biotin	Abundance: F4: Control, BR1, Control	Abundance: F5: Control, BR2, Control	Abundance: F6: Control, BR3, Control	Abundances Count: F1: Sample, BR1, Biotin	Abundances Count: F2: Sample, BR2, Biotin	Abundances Count: F3: Sample, BR3, Biotin
	MGTEIPGDSLGDEFK	[R].MGTEIPGDSLGDEFK.[G]	1xOxidation [M1(100)]		6.43938e-09	0	1	124	Afu4g10800	Afu4g10800 [32-46]	0	1611.72	0	0.194	-2.37	0.283597	0.439258	4.84	0.194	0.025	3.032	-2.37	-5.31	1.6	32.5	167.5	149.1	38.96	20	4.1	232.5	103	163.6	76.7	1	1	1	1	1	1		10877.6	2.33214e+06			1.56788e+07		1	6
	MGTEIPGDSLGDEFK	[R].MGTEIPGDSLGDEFK.[G]			1.86757e-07	0	1	21	Afu4g10800	Afu4g10800 [32-46]	0	1595.73	0	0.071	-3.82	0.105967	0.192384	0.73	0.001	0.071	0.367	-9.97	-3.82	-1.44	29.7	170.3	96.19	110.09	1.9	26.2	55.4	-5.7	371.6	150.6	1	1	1	1	1	1	165147		144430			8.01213e+06	1		1
	QGESELPGLTDTVVPK	[K].QGESELPGLTDTVVPK.[R]			2.01766e-07	0	1	67	Afu4g10800	Afu4g10800 [116-131]	0	1669.86	0	2.924	1.55	0.747593	0.867516	137.72	0.208	2.924	8.762	-2.27	1.55	3.13	36	164	172.28	154.44	0.9	1	532.5	4.5	0.3	60.8	1	1	1	1	1	1	1.10101e+06	9104.04	1.88165e+07	253808	16911.2	4.37769e+07	2	1	8
	QGVLLPTR	[K].QGVLLPTR.[T]			0.000408788	0	1	39	Afu4g10800	Afu4g10800 [65-72]	0	883.536	0	1.202	0.27	0.92992	0.971913	132.32	0.129	17.052	1.202	-2.95	4.09	0.27	170	30	83.7	116.92	4.4	196.2	193.1	34.1	11.5	160.7	1	1	1	1	1	1	901586		1.17906e+06	334272		1.99975e+07	1		4
	VIEVDDER	[K].VIEVDDER.[K]			0.000336968	0	1	195	Afu4g10800	Afu4g10800 [15-22]	0	974.479	0	2.138	1.1	0.823766	0.911483	144.26	0.058	2.138	5.15	-4.12	1.1	2.36	136.8	63.2	104.57	15.08	2.6	128.1	304.9	45.3	59.9	59.2	1	1	1	1	1	1	1.74177e+06		6.07141e+06			2.4034e+07	3		22
	VIEVDDERK	[K].VIEVDDERK.[L]			0.000604508	0	1	28	Afu4g10800	Afu4g10800 [15-23]	1	1102.57	0	0.621	-0.69	0.57847	0.744892	35.68	0.621	4.52	0.233	-0.69	2.18	-2.1	103.7	96.3	30.2	119.35	42.6	78.9	74.1	68.7	17.5	318.2	1	1	1	1	1	1	3.30836e+06		171473	255487	57595.4	1.50174e+07	3		3
	GAITNFDLAVLALSIVK	[R].GAITNFDLAVLALSIVK.[Q]			3.39327e-08	0	1	24	Afu4g10800	Afu4g10800 [99-115]	0	1745.02	0	14.202	3.83	0.202217	0.333535	35.04	17.667	14.202	10.846	4.14	3.83	3.44	186.8	13.2	99.55	109.33	1.3	183.4	368.4	0.1	12.9	34	1	1	1	1	1	1	133554		1.12071e+06			2.10634e+06	2		4
	EGKPDYTK	[R].EGKPDYTK.[A]			0.0627348	0.00278888	1	26	Afu4g10800	Afu4g10800 [165-172]	0	937.463	0	2.807	1.49	0.913854	0.966082	99.32	55.084	2.807	0.927	5.78	1.49	-0.11	196	4	80.44	163.89	204.4	10.1	181.9	3.7	3.6	196.3	1	1	1	1	1	1		11757.8	808793	26479.7	22747.7	1.7793e+07		2	5
Afu2g11850	rpL3 AspGDID:ASPL0000103899 COORDS:Chr2_A_fumigatus_Af293:3060721-3062260W, translated using codon table 1 (392 amino acids) Uncharacterized ORF; Allergenic ribosomal L3 protein; allergen Asp f 23; transcript induced in response to dibutyryl cyclic AMP	40	506	19	19	0	392	44.4	10.18	3951	32414.2	195.94	0	100.125	0.838	0.744303	69.04	123.2	76.8	9.62	67.17	1.66473e+08	1.75885e+08	2.00184e+08	2.80373e+08	1.09704e+08	8.50373e+07	7.51042e+07	44413.2	5.11079e+06	1.30898e+07	315243	3.82424e+07	17	4	11	11	4	15	High	Peak Found	High	High	Peak Found	High
	Sequence	Annotated Sequence	Modifications	Modifications in Master Proteins	Qvality PEP	Qvality q-value	# Proteins	# PSMs	Master Protein Accessions	Positions in Master Proteins	# Missed Cleavages	Theo. MH+ [Da]	# Razor Quan Results	Abundance Ratio: (Biotin) / (Control)	Abundance Ratio (log2): (Biotin) / (Control)	Abundance Ratio P-Value: (Biotin) / (Control)	Abundance Ratio Adj. P-Value: (Biotin) / (Control)	Abundance Ratio Variability [%]: (Biotin) / (Control)	Abundance Ratios (by Bio. Rep.): (Biotin,BR1) / (Control,BR1)	Abundance Ratios (by Bio. Rep.): (Biotin,BR2) / (Control,BR2)	Abundance Ratios (by Bio. Rep.): (Biotin,BR3) / (Control,BR3)	Abundance Ratios (log2) (by Bio. Rep.): (Biotin,BR1) / (Control,BR1)	Abundance Ratios (log2) (by Bio. Rep.): (Biotin,BR2) / (Control,BR2)	Abundance Ratios (log2) (by Bio. Rep.): (Biotin,BR3) / (Control,BR3)	Abundances (Grouped): Biotin	Abundances (Grouped): Control	Abundances (Grouped) CV [%]: Biotin	Abundances (Grouped) CV [%]: Control	Abundances (by Bio. Rep.): Biotin,BR1	Abundances (by Bio. Rep.): Biotin,BR2	Abundances (by Bio. Rep.): Biotin,BR3	Abundances (by Bio. Rep.): Control,BR1	Abundances (by Bio. Rep.): Control,BR2	Abundances (by Bio. Rep.): Control,BR3	Abundances (by Bio. Rep.) Count: Biotin,BR1	Abundances (by Bio. Rep.) Count: Biotin,BR2	Abundances (by Bio. Rep.) Count: Biotin,BR3	Abundances (by Bio. Rep.) Count: Control,BR1	Abundances (by Bio. Rep.) Count: Control,BR2	Abundances (by Bio. Rep.) Count: Control,BR3	Abundance: F1: Sample, BR1, Biotin	Abundance: F2: Sample, BR2, Biotin	Abundance: F3: Sample, BR3, Biotin	Abundance: F4: Control, BR1, Control	Abundance: F5: Control, BR2, Control	Abundance: F6: Control, BR3, Control	Abundances Count: F1: Sample, BR1, Biotin	Abundances Count: F2: Sample, BR2, Biotin	Abundances Count: F3: Sample, BR3, Biotin
	NLFEKPIEIDSIFEKDEMIDVIAVTK	[R].NLFEKPIEIDSIFEKDEMIDVIAVTK.[G]			0.000235692	0	1	6	Afu2g11850	Afu2g11850 [198-223]	1	3036.58	0	0.001	-9.97	1e-17	2.14511e-17	0	0.001	0.001	0.001	-9.97	-9.97	-9.97		200		299.12				-477.8	423.2	654.6				1	1	1						392957
	NLFEKPIEIDSIFEKDEMIDVIAVTK	[R].NLFEKPIEIDSIFEKDEMIDVIAVTK.[G]	1xOxidation [M18(100)]		4.96524e-06	0	1	12	Afu2g11850	Afu2g11850 [198-223]	1	3052.58	0	5.721	2.52	0.470597	0.647501	148.23	0.001	5.721	12.959	-9.97	2.52	3.7	185.7	14.3	46.46	160.54	269.1	94.4	211	-7.3	16.5	16.3	1	1	1	1	1	1			484134			761539			2
	KPVHLTASMGYK	[K].KPVHLTASMGYK.[A]			0.000308907	0	1	3	Afu2g11850	Afu2g11850 [39-50]	0	1331.71	0	1000	9.97	1e-17	2.14511e-17	0	1000	1000	1000	9.97	9.97	9.97	200		28.67		191.4	261.2	147.5				1	1	1				2.30734e+06						1
	TLYPQTSR	[K].TLYPQTSR.[R]			0.00398851	0	1	88	Afu2g11850	Afu2g11850 [342-349]	0	965.505	0	0.556	-0.85	0.614431	0.773071	26.19	0.238	0.556	2.503	-2.07	-0.85	1.32	107.9	92.1	92.88	121.59	70.3	8.7	150.2	295.3	15.6	60	1	1	1	1	1	1	1.49516e+07	14415.2	952945	3.00828e+06	140822	7.76155e+06	6	1	6
	DEMIDVIAVTK	[K].DEMIDVIAVTK.[G]	1xOxidation [M3(100)]		0.000269828	0	1	12	Afu2g11850	Afu2g11850 [213-223]	0	1249.63	0	1.118	0.16	0.747689	0.867516	27.21	1.323	0.001	1.118	0.4	-9.97	0.16	113.9	86.1	18.9	144.33	132	173.5	122.8	99.8	-38	109.9	1	1	1	1	1	1			32720.1			596778			1
	AGMTTVVR	[K].AGMTTVVR.[D]			0.00465316	0	1	24	Afu2g11850	Afu2g11850 [51-58]	0	834.45	0	0.069	-3.86	0.078293	0.146976	0.7	8.732	0.001	0.069	3.13	-9.97	-3.86	110.3	89.7	139.82	187.97	440.9	62.1	5.2	50.5	-34.2	75.5	1	1	1	1	1	1	1.62742e+07	17934.6	5739.38			1.6952e+06	5	1	1
	GSDEGNASTDFDISKK	[K].GSDEGNASTDFDISKK.[Q]			3.34748e-05	0	1	15	Afu2g11850	Afu2g11850 [289-304]	1	1670.75	0	0.41	-1.29	0.52097	0.697212	14.98	0.164	1.383	0.41	-2.61	0.47	-1.29	58.2	141.8	53.92	57.63	37.2	99.3	48	227	71.8	116.9	1	1	1	1	1	1	774534					1.47929e+06	1
	GSDEGNASTDFDISK	[K].GSDEGNASTDFDISK.[K]			3.29632e-08	0	1	125	Afu2g11850	Afu2g11850 [289-303]	0	1542.66	0	0.939	-0.09	0.782282	0.88766	124.22	0.047	0.939	3.942	-4.41	-0.09	1.98	124.7	75.3	104.36	41.55	2.5	107.7	256.2	53.9	114.6	65	1	1	1	1	1	1	235196		709691	239674		3.66995e+06	2		6
	AGMTTVVR	[K].AGMTTVVR.[D]	1xOxidation [M3(100)]		0.00396935	0	1	89	Afu2g11850	Afu2g11850 [51-58]	0	850.445	2	0.746	-0.42	0.661867	0.812958	47.55	0.746	0.315	1.76	-0.42	-1.67	0.82	85.4	114.6	134.05	86.43	45.1	8.3	293	60.6	26.4	166.5	1	1	1	1	1	1	4.08054e+06	5897.39	790529	262295	101571	9.15556e+06	7	1	6
	HGSLAFLPR	[R].HGSLAFLPR.[K]			5.42666e-05	0	1	12	Afu2g11850	Afu2g11850 [11-19]	0	997.558	0	1.528	0.61	0.992181	0.996828	115.81	0.334	1.528	15.613	-1.58	0.61	3.96	120.9	79.1	52.5	79.76	46.2	152.7	153.1	138.2	100	9.8	1	1	1	1	1	1	3.62694e+06		358638	519722		468252	1		1
	GHGFQGVTSR	[K].GHGFQGVTSR.[W]			0.00199198	0	1	18	Afu2g11850	Afu2g11850 [224-233]	0	1045.52	0	10.544	3.4	0.278718	0.433221	141.42	0.486	10.544	67.788	-1.04	3.4	6.08	178.8	21.2	20.47	157.82	113.9	142.4	94.8	234.1	13.5	1.4	1	1	1	1	1	1	5.37338e+06			529392	27092.4	40155.4	5
	FGHGAFQTPEEK	[K].FGHGAFQTPEEK.[R]			0.00929926	0.000331407	1	3	Afu2g11850	Afu2g11850 [366-377]	0	1347.63	0	0.233	-2.1	0.330467	0.49746	4.84	0.093	0.233	107.472	-3.43	-2.1	6.75	37.8	162.2	41.36	91.8	26.2	43	62.5	282.7	184.9	0.6	1	1	1	1	1	1	5571349			2.8804e+06		75230.3	1
	NDYIMVK	[K].NDYIMVK.[G]	1xOxidation [M5(100)]		0.0115945	0.000626458	1	32	Afu2g11850	Afu2g11850 [320-326]	0	898.434	0	2.016	1.01	0.89055	0.952934	112.27	0.153	2.016	3.542	-2.71	1.01	1.82	134.5	65.5	79.48	19.26	12.3	165.7	202	80.8	82.2	57	1	1	1	1	1	1	787629		385085	247155		2.21641e+06	2		4
	NLFEKPIEIDSIFEK	[R].NLFEKPIEIDSIFEK.[D]			0.0113744	0.000626458	1	3	Afu2g11850	Afu2g11850 [198-212]	0	1821.96	0	1000	9.97	1e-17	2.14511e-17	0	1000	1000	1000	9.97	9.97	9.97	200		78.57		80.1	142	377.9				1	1	1				757283		106675				1		1
	VLAHTQIR	[R].VLAHTQIR.[K]			0.0132584	0.000626458	1	3	Afu2g11850	Afu2g11850 [161-168]	0	937.558	0	1000	9.97	1e-17	2.14511e-17	0	1000	1000	1000	9.97	9.97	9.97	200		31.15		187.9	267.4	144.6				1	1	1				595323						1
	KTLYPQTSR	[R].KTLYPQTSR.[R]			0.0130069	0.000626458	1	9	Afu2g11850	Afu2g11850 [341-349]	1	1093.6	0	0.054	-4.21	0.0475929	0.0928468	0.38	0.054	0.006	0.178	-4.21	-7.34	-2.49	10.2	189.8	79.85	62.73	8.5	2	16.2	157.8	324	91.3	1	1	1	1	1	1	513439			455618			1
	ATEKVELK	[R].ATEKVELK.[W]			0.0250099	0.00189738	1	3	Afu2g11850	Afu2g11850 [351-358]	1	917.53	0	1000	9.97	1e-17	2.14511e-17	0	1000	1000	1000	9.97	9.97	9.97	200		120.11		284.5	-71	386.6				1	1	1				296829						1
	QITPMGGFVR	[K].QITPMGGFVR.[Y]	1xOxidation [M5(100)]		0.0332465	0.00189738	1	7	Afu2g11850	Afu2g11850 [305-314]	0	1121.58	0	0.478	-1.06	0.450715	0.629491	2.95	0.478	1.255	0.436	-1.06	0.33	-1.2	64.7	135.3	13.98	38.28	70.6	87.5	68.2	147.6	69.7	156.3	1	1	1	1	1	1			10802.5			504561			1
	NDYIMVK	[K].NDYIMVK.[G]			0.0374197	0.00189738	1	7	Afu2g11850	Afu2g11850 [320-326]	0	882.439	0	0.564	-0.83	0.620224	0.77842	8.11	0.564	0.748	0.468	-0.83	-0.42	-1.1	72.2	127.8	8.4	30.95	71.3	66.6	78.6	126.3	89.1	168.2	1	1	1	1	1	1	7.07152e+06			600367			2
	WIDTSSK	[K].WIDTSSK.[F]			0.0601562	0.00278888	1	22	Afu2g11850	Afu2g11850 [359-365]	0	836.415	0	0.161	-2.64	0.260035	0.410686	3.82	0.161	0.732	0.001	-2.64	-0.45	-9.97	36.8	163.2	189.46	157.82	79.4	5.4	-9.4	493.4	7.4	23.9	1	1	1	1	1	1	1.16266e+07	6165.97		3.46117e+06	45757.2	2.12435e+06	3	1
	GSVPGVK	[K].GSVPGVK.[K]			0.0639146	0.00301691	1	11	Afu2g11850	Afu2g11850 [327-333]	0	643.377	0	3.741	1.9	0.600051	0.76094	7.28	3.741	10.996	3.557	1.9	3.46	1.83	170.4	29.6	39.78	37.05	166.2	236.5	102.6	44.4	21.5	28.8	1	1	1	1	1	1			1.27383e+06	885739		7.30064e+06			3
	KYCTVVR	[K].KYCTVVR.[V]	1xCarbamidomethyl [C3]		0.114905	0.00800377	1	2	Afu2g11850	Afu2g11850 [154-160]	1	925.492	0	1000	9.97	1e-17	2.14511e-17	0	1000	1000	1000	9.97	9.97	9.97	200		60.81		317.9	75	207.1				1	1	1				260450						1
Afu6g03890	catA AspGDID:ASPL0000108844 COORDS:Chr6_A_fumigatus_Af293:856876-859234W, translated using codon table 1 (750 amino acids) Verified ORF; Spore-specific catalase; abundant protein in conidia; calcium downregulated; predicted secretory signal sequence	58	475	38	38	0	750	84.6	6.86	4393	35779.5	337.81	0	285.385	0.855	0.748053	50.71	75	125	26.33	49.37	4.67173e+08	6.93661e+08	4.37179e+08	1.08646e+09	3.57816e+08	7.78487e+08	4.57428e+08	4.51854e+06	715288	5.2066e+07	1.25193e+06	3.22691e+07	37	16	8	28	13	9	High	High	High	High	High	Peak Found
	Sequence	Annotated Sequence	Modifications	Modifications in Master Proteins	Qvality PEP	Qvality q-value	# Proteins	# PSMs	Master Protein Accessions	Positions in Master Proteins	# Missed Cleavages	Theo. MH+ [Da]	# Razor Quan Results	Abundance Ratio: (Biotin) / (Control)	Abundance Ratio (log2): (Biotin) / (Control)	Abundance Ratio P-Value: (Biotin) / (Control)	Abundance Ratio Adj. P-Value: (Biotin) / (Control)	Abundance Ratio Variability [%]: (Biotin) / (Control)	Abundance Ratios (by Bio. Rep.): (Biotin,BR1) / (Control,BR1)	Abundance Ratios (by Bio. Rep.): (Biotin,BR2) / (Control,BR2)	Abundance Ratios (by Bio. Rep.): (Biotin,BR3) / (Control,BR3)	Abundance Ratios (log2) (by Bio. Rep.): (Biotin,BR1) / (Control,BR1)	Abundance Ratios (log2) (by Bio. Rep.): (Biotin,BR2) / (Control,BR2)	Abundance Ratios (log2) (by Bio. Rep.): (Biotin,BR3) / (Control,BR3)	Abundances (Grouped): Biotin	Abundances (Grouped): Control	Abundances (Grouped) CV [%]: Biotin	Abundances (Grouped) CV [%]: Control	Abundances (by Bio. Rep.): Biotin,BR1	Abundances (by Bio. Rep.): Biotin,BR2	Abundances (by Bio. Rep.): Biotin,BR3	Abundances (by Bio. Rep.): Control,BR1	Abundances (by Bio. Rep.): Control,BR2	Abundances (by Bio. Rep.): Control,BR3	Abundances (by Bio. Rep.) Count: Biotin,BR1	Abundances (by Bio. Rep.) Count: Biotin,BR2	Abundances (by Bio. Rep.) Count: Biotin,BR3	Abundances (by Bio. Rep.) Count: Control,BR1	Abundances (by Bio. Rep.) Count: Control,BR2	Abundances (by Bio. Rep.) Count: Control,BR3	Abundance: F1: Sample, BR1, Biotin	Abundance: F2: Sample, BR2, Biotin	Abundance: F3: Sample, BR3, Biotin	Abundance: F4: Control, BR1, Control	Abundance: F5: Control, BR2, Control	Abundance: F6: Control, BR3, Control	Abundances Count: F1: Sample, BR1, Biotin	Abundances Count: F2: Sample, BR2, Biotin	Abundances Count: F3: Sample, BR3, Biotin
	LVDLERDTADAHTQQPLTTDHGVR	[K].LVDLERDTADAHTQQPLTTDHGVR.[V]			1.49541e-07	0	1	9	Afu6g03890	Afu6g03890 [26-49]	1	2688.33	0	1000	9.97	1e-17	2.14511e-17	0	1000	1000	1000	9.97	9.97	9.97	200		30.88		171	270.9	158.1				1	1	1				7.93282e+06						3
	ITQGTVNYWPNRFEAVPPTGTK	[R].ITQGTVNYWPNRFEAVPPTGTK.[G]			7.3366e-09	0	1	3	Afu6g03890	Afu6g03890 [417-438]	1	2476.26	0	1000	9.97	1e-17	2.14511e-17	0	1000	1000	1000	9.97	9.97	9.97	200		27.74		222.1	241	136.9				1	1	1				5630500						1
	ITQGTVNYWPNR	[R].ITQGTVNYWPNR.[F]			0.000105699	0	1	6	Afu6g03890	Afu6g03890 [417-428]	0	1448.73	0	0.829	-0.27	0.77318	0.883188	2.43	0.849	0.829	0.248	-0.24	-0.27	-2.01	80.7	119.3	19.48	59.89	81.4	64.9	55.6	95.9	78.3	223.9	1	1	1	1	1	1	3.02906e+06			171019			2
	SAIYADGEDK	[R].SAIYADGEDK.[T]			0.000145393	0	1	3	Afu6g03890	Afu6g03890 [599-608]	0	1068.48	0	0.18	-2.47	0.230713	0.371177	1.5	0.18	0.316	0.124	-2.47	-1.66	-3.01	23.2	176.8	27.48	50.64	38.5	22.4	28	213.8	71	226.2	1	1	1	1	1	1			121338	1.48515e+06					1
	SAIYADGEDKTSSK	[R].SAIYADGEDKTSSK.[G]			3.85481e-07	0	1	21	Afu6g03890	Afu6g03890 [599-612]	1	1471.69	0	0.855	-0.23	0.699884	0.836215	75.74	0.257	11.275	0.855	-1.96	3.5	-0.23	67.2	132.8	49.29	82.66	47.7	77.2	130.5	185.2	6.9	152.6	1	1	1	1	1	1	5.50508e+06	69815		1.02482e+06	33627.9		6	1
	RSAIYADGEDK	[K].RSAIYADGEDK.[T]			3.75901e-05	0	1	6	Afu6g03890	Afu6g03890 [598-608]	1	1224.59	0	0.64	-0.64	0.527099	0.702203	25	0.377	0.64	7.116	-1.41	-0.64	2.83	84	116	43.84	71.28	52	99.7	135.7	137.8	155.7	19.1	1	1	1	1	1	1	621038			78955.1			1
	RAPHLSQTEFIPK	[R].RAPHLSQTEFIPK.[N]			3.364e-10	0	1	9	Afu6g03890	Afu6g03890 [543-555]	1	1523.83	0	0.789	-0.34	0.752996	0.870813	78.42	1.459	0.001	0.789	0.55	-9.97	-0.34	114.4	85.6	50.49	95.71	147.5	46.1	135.1	101.1	-0.9	171.2	1	1	1	1	1	1	19062810			625969			2
	LGGQDPDFHRK	[K].LGGQDPDFHRK.[D]			0.000418781	0	1	6	Afu6g03890	Afu6g03890 [275-285]	1	1269.63	0	0.001	-9.97	1e-17	2.14511e-17	0	0.001	0.102	0.001	-9.97	-3.3	-9.97	0.2	199.8	25.68	88.95	0.2	0.3	0.3	249.1	2.6	347.6	1	1	1	1	1	1	19129.4			1355898			1
	LGINWEELPINRPVCPVLNHNR	[R].LGINWEELPINRPVCPVLNHNR.[D]	1xCarbamidomethyl [C15]		6.40195e-07	0	1	3	Afu6g03890	Afu6g03890 [388-409]	0	2640.38	0	1000	9.97	1e-17	2.14511e-17	0	1000	1000	1000	9.97	9.97	9.97	200		33.47		194.1	269.7	136.2				1	1	1				3.38937e+06						1
	LAEIDLELAQK	[R].LAEIDLELAQK.[V]			3.58534e-07	0	1	18	Afu6g03890	Afu6g03890 [512-522]	0	1242.69	0	1.288	0.37	0.959737	0.984253	76.25	0.626	15.818	1.288	-0.68	3.98	0.37	110.5	89.5	19.4	82.27	89.9	125.7	131.1	143.6	7.9	101.8	1	1	1	1	1	1	48806438	534359		3737862	183460		2	1
	LKESIEDLTYAGVLTDTSR	[K].LKESIEDLTYAGVLTDTSR.[N]			2.72751e-06	0	1	15	Afu6g03890	Afu6g03890 [105-123]	1	2111.09	0	0.096	-3.38	0.146719	0.254971	1.1	0.096	44.681	0.019	-3.38	5.48	-5.73	18.1	181.9	98.8	111.87	38.5	14.3	2.7	401	0.3	143.2	1	1	1	1	1	1	13822156	40085		6.90397e+06	4872.19	31314236	2	1
	VAEMVGAPIPAK	[K].VAEMVGAPIPAK.[A]			1.14312e-06	0	1	9	Afu6g03890	Afu6g03890 [523-534]	0	1182.66	0	0.549	-0.86	0.609839	0.768937	44.64	0.549	0.001	1.198	-0.86	-9.97	0.26	70.9	129.1	118.86	43.99	72.6	-17.4	107.4	132.1	215.7	89.6	1	1	1	1	1	1	26915547			2348559			2
	VAEMVGAPIPAK	[K].VAEMVGAPIPAK.[A]	1xOxidation [M4(100)]		3.09847e-05	0	1	27	Afu6g03890	Afu6g03890 [523-534]	0	1198.65	0	76.36	6.25	0.0233775	0.0475779	145.62	1.358	76.36	313.632	0.44	6.25	8.29	198.7	1.3	36.25	169.75	181.3	90.4	193	133.5	1.2	0.6	1	1	1	1	1	1	1.65718e+07	64709		584962	4602.15	34239.1	3	1
	WDFAIQVIPEEKQDDFEFDILDATK	[K].WDFAIQVIPEEKQDDFEFDILDATK.[I]			6.53992e-11	0	1	3	Afu6g03890	Afu6g03890 [299-323]	1	3012.45	0	0.001	-9.97	1e-17	2.14511e-17	0	0.001	0.001	0.001	-9.97	-9.97	-9.97		200		28.3				142.8	255.9	201.3				1	1	1				260710
	VSNTDQWLR	[R].VSNTDQWLR.[V]			3.28341e-05	0	1	24	Afu6g03890	Afu6g03890 [50-58]	0	1118.56	0	31.914	5	0.092866	0.171225	146.15	0.455	31.914	1000	-1.14	5	9.97	190.9	9.1	64.95	156.08	51.4	258.1	169.5	112.9	8.1	0	1	1	1	1	1	1	1.98764e+07	781591		2.09389e+06	133003	9175.57	3	4
	STMFDATFIPGGPHVATLR	[R].STMFDATFIPGGPHVATLR.[Q]			1.16883e-07	0	1	6	Afu6g03890	Afu6g03890 [625-643]	0	2018.02	0
	STMFDATFIPGGPHVATLR	[R].STMFDATFIPGGPHVATLR.[Q]	1xOxidation [M3(100)]		7.41462e-06	0	1	3	Afu6g03890	Afu6g03890 [625-643]	0	2034.01	1	1000	9.97	1e-17	2.14511e-17	0	1000	1000	1000	9.97	9.97	9.97	200		118.3		391.9	-64.4	272.5				1	1	1				5.9675e+06		123865				1		1
	TGPSLLEDQIAR	[R].TGPSLLEDQIAR.[E]			6.2674e-08	0	1	36	Afu6g03890	Afu6g03890 [65-76]	0	1299.69	0	15.41	3.95	0.194122	0.322897	143	0.546	15.41	55.558	-0.87	3.95	5.8	167.6	32.4	112.13	149.01	99.4	295.9	3.5	181.9	19.2	0.1	1	1	1	1	1	1	5.05366e+07	1.17769e+06	53243.3	4.43286e+06	415037	19535.6	3	4	1
	FSTVQGSR	[R].FSTVQGSR.[G]			0.00497763	0	1	18	Afu6g03890	Afu6g03890 [131-138]	0	881.448	0	0.147	-2.77	0.221504	0.359639	0.54	0.147	0.172	0.122	-2.77	-2.54	-3.04	21.7	178.3	40.34	27.73	18.1	37.8	21.8	123.5	219.7	179.1	1	1	1	1	1	1	1.22388e+07			4.00041e+06			4
	FYTDEGNWDIVGNNIPVFFIQDAVK	[K].FYTDEGNWDIVGNNIPVFFIQDAVK.[F]			1.08604e-05	0	1	3	Afu6g03890	Afu6g03890 [154-178]	0	2901.41	0	1000	9.97	1e-17	2.14511e-17	0	1000	1000	1000	9.97	9.97	9.97	200		64.19		283.4	52.2	264.4				1	1	1				1.41728e+06						1
	EHHNQAQLFYNSMSEHEK	[R].EHHNQAQLFYNSMSEHEK.[L]	1xOxidation [M13(100)]		2.14628e-05	0	1	6	Afu6g03890	Afu6g03890 [467-484]	0	2244.97	0	1000	9.97	1e-17	2.14511e-17	0	1000	1000	1000	9.97	9.97	9.97	200		83.56		328.3	11	260.6				1	1	1				169860						2
	DLMEAIDNK	[K].DLMEAIDNK.[A]			0.00426677	0	1	21	Afu6g03890	Afu6g03890 [286-294]	0	1048.5	0	1.15	0.2	0.911146	0.964962	94.12	0.42	11.425	1.15	-1.25	3.51	0.2	100.6	99.4	46.12	75.81	53.1	127.9	150.5	126.4	11.2	130.8	1	1	1	1	1	1	16838116	317421		1.92096e+06	150886		2	2
	DLMEAIDNK	[K].DLMEAIDNK.[A]	1xOxidation [M3(100)]		0.00287396	0	1	30	Afu6g03890	Afu6g03890 [286-294]	0	1064.49	0	18.449	4.21	0.285593	0.441962	26.93	0.156	21.8	18.449	-2.68	4.45	4.21	161.2	38.8	131.2	163.73	46.3	243.1	3.1	296.2	11.2	0.2	1	1	1	1	1	1	3.04131e+06	125026	6126.62	932561	31146.7	6769.57	6	2	1
	ESIEDLTYAGVLTDTSR	[K].ESIEDLTYAGVLTDTSR.[N]			1.24948e-10	0	1	6	Afu6g03890	Afu6g03890 [107-123]	0	1869.91	0	0.498	-1.01	0.493014	0.671252	6.7	0.498	0.727	0.407	-1.01	-0.46	-1.3	72.1	127.9	23.13	22.45	54.5	86.2	66.9	109.4	118.7	164.3	1	1	1	1	1	1	1.17421e+06			112997			2
	ETLSGTLDVQVASSQSPEPVEWYGVVTAGGK	[K].ETLSGTLDVQVASSQSPEPVEWYGVVTAGGK.[Q]			3.7198e-13	0	1	3	Afu6g03890	Afu6g03890 [674-704]	0	3191.57	0	1000	9.97	1e-17	2.14511e-17	0	1000	1000	1000	9.97	9.97	9.97	200		21.81		186.2	248.8	164.9				1	1	1				1.31528e+06						1
	GTGAFGNFK	[R].GTGAFGNFK.[L]			0.00171522	0	1	21	Afu6g03890	Afu6g03890 [96-104]	0	898.442	0	0.448	-1.16	0.535191	0.709504	29.7	0.448	13.103	0.001	-1.16	3.71	-9.97	82.7	117.3	120.07	83.48	93.9	172.2	-22	209.6	13.1	133.1	1	1	1	1	1	1	41180368	591040		4.40464e+06	244977		2	3
	GSGVGGGFTTYPQRVEGIK	[K].GSGVGGGFTTYPQRVEGIK.[N]			1.48535e-08	0	1	4	Afu6g03890	Afu6g03890 [439-457]	1	1909.98	0	0.025	-5.35	0.0322731	0.064528	0.07	0.004	7.517	0.025	-7.9	2.91	-5.35	4.8	195.2	98.24	105.79	1.7	14	4.1	408.9	1.9	169.4	1	1	1	1	1	1	154540	9879.44		1.76723e+06	7137.56		1	1
	GSGVGGGFTTYPQR	[K].GSGVGGGFTTYPQR.[V]			3.35421e-09	0	1	29	Afu6g03890	Afu6g03890 [439-452]	0	1383.67	0	1.825	0.87	0.96927	0.988266	80.21	0.838	1.825	103.276	-0.26	0.87	6.69	175.3	24.7	65.51	152.14	187.6	34.4	133.8	224	18.9	1.3	1	1	1	1	1	1	11679099	16774.2		668218		49094.7	2	1
	AASALPFIIGTK	[K].AASALPFIIGTK.[R]			0.000152589	0	1	9	Afu6g03890	Afu6g03890 [586-597]	0	1188.7	0	1000	9.97	1e-17	2.14511e-17	0	1000	1000	1000	9.97	9.97	9.97	200		153.17		426.6	322	-148.5				1	1	1				25547037	150946					2	1
	AQEVLQNTSSK	[R].AQEVLQNTSSK.[S]			1.21368e-05	0	1	27	Afu6g03890	Afu6g03890 [12-22]	0	1204.62	0	0.088	-3.51	0.133451	0.235388	0.13	0.098	0.001	0.088	-3.36	-9.97	-3.51	30	170	43.57	141.21	18.8	48	33.9	192.2	-80.4	387.5	1	1	1	1	1	1	1.35041e+07			6.62888e+06			5
	ALGATGEAVDLVK	[K].ALGATGEAVDLVK.[E]			1.01307e-06	0	1	18	Afu6g03890	Afu6g03890 [661-673]	0	1243.69	0	1.312	0.39	0.800042	0.897887	104.57	1.312	42.975	0.387	0.39	5.43	-1.37	122.1	77.9	70.13	94.29	200.3	129.5	31.9	152.7	3	82.6	1	1	1	1	1	1	34734073	175703	165229	1.26901e+06	22203.9		2	2	1
	GIIPDHHYDGQR	[K].GIIPDHHYDGQR.[S]			0.00204062	0	1	3	Afu6g03890	Afu6g03890 [613-624]	0	1407.68	0	1000	9.97	1e-17	2.14511e-17	0	1000	1000	1000	9.97	9.97	9.97	200		34.07		171.9	150.4	277.7				1	1	1				5585655						1
	VIGELELNR	[R].VIGELELNR.[N]			0.00717476	0.000331407	1	11	Afu6g03890	Afu6g03890 [334-342]	0	1042.59	0	0.436	-1.2	0.525791	0.701253	7.43	0.551	0.436	0.001	-0.86	-1.2	-9.97	91.4	108.6	34.36	142.76	65.9	100.6	134.9	119.5	230.6	-51.5	1	1	1	1	1	1	31053762	371317		2.70003e+06			1	2
	KLVDLERDTADAHTQQPLTTDHGVR	[K].KLVDLERDTADAHTQQPLTTDHGVR.[V]			0.00912243	0.000331407	1	10	Afu6g03890	Afu6g03890 [25-49]	2	2816.43	0	1000	9.97	1e-17	2.14511e-17	0	1000	1000	1000	9.97	9.97	9.97	200		14.39		190.3	232.4	177.4				1	1	1				246397						4
	IWPEDLVPLR	[K].IWPEDLVPLR.[V]			0.00832708	0.000331407	1	6	Afu6g03890	Afu6g03890 [324-333]	0	1237.69	0	0.539	-0.89	0.513561	0.690415	22.19	0.261	0.539	28.542	-1.94	-0.89	4.84	70	130	56.05	108.9	81.4	64.6	21	312.3	120	0.7	1	1	1	1	1	1	8.21722e+06		63158.1	1.5111e+06		45108	2		1
	APHLSQTEFIPK	[R].APHLSQTEFIPK.[N]			0.01473	0.00091844	1	3	Afu6g03890	Afu6g03890 [544-555]	0	1367.73	0	1000	9.97	1e-17	2.14511e-17	0	1000	1000	1000	9.97	9.97	9.97	200		43.6		246	254.5	99.4				1	1	1				2.83377e+06						1
	ESVQILK	[K].ESVQILK.[G]			0.0429081	0.00207337	1	6	Afu6g03890	Afu6g03890 [712-718]	0	816.483	0	2.55	1.35	0.75073	0.869334	1.94	2.55	2.516	2.583	1.35	1.33	1.37	143.1	56.9	40.96	41.51	189.8	163.5	77.4	74.4	65	29.9	1	1	1	1	1	1	7.82014e+06			146973			2
	GATDFVGK	[K].GATDFVGK.[F]			0.0520332	0.00207337	1	12	Afu6g03890	Afu6g03890 [719-726]	0	794.404	0	2.105	1.07	0.982942	0.993913	148.19	2.105	16.969	0.001	1.07	4.08	-9.97	187.7	12.3	24.77	266.51	190.1	212.1	127.8	90.3	12.5	-32.7	1	1	1	1	1	1	6.6509e+06	58092		151382	18591.6		4	1
	IAGGLHR	[K].IAGGLHR.[A]			0.0447667	0.00207337	1	3	Afu6g03890	Afu6g03890 [5-11]	0	723.426	0	2.497	1.32	0.978326	0.991859	148.19	0.001	2.497	32.916	-9.73	1.32	5.04	142.8	57.2	89.16	171.59	0.7	7.9	14.2	573.7	3.2	0.4	1	1	1	1	1	1	12014.6		7528.67	488688	2386.79	4662.46	1		1
	NPTIASR	[K].NPTIASR.[R]			0.0471454	0.00207337	1	13	Afu6g03890	Afu6g03890 [556-562]	0	758.416	0	0.803	-0.32	0.717571	0.849099	49.73	0.803	0.385	4.532	-0.32	-1.38	2.18	89.1	110.9	45.79	59.07	106	51.9	143.5	132.1	134.9	31.7	1	1	1	1	1	1	4.32815e+06		174799	258326		786263	2		3
	VAEMVGAPIPAKALK	[K].VAEMVGAPIPAKALK.[Q]	1xNHS-LC-Biotin [K]		0.0621528	0.00278888	1	6	Afu6g03890	Afu6g03890 [523-537]	1	1834.03	0	1000	9.97	1e-17	2.14511e-17	0	1000	1000	1000	9.97	9.97	9.97	200		18.47		174.8	182.8	242.4				1	1	1					34099.3						1
Afu4g04460	Afu4g04460 AspGDID:ASPL0000106264 COORDS:Chr4_A_fumigatus_Af293:1261402-1262578W, translated using codon table 1 (226 amino acids) Uncharacterized ORF; 60S ribosomal protein L13	48	473	13	13	0	226	25.6	10.65	4266	30815.9	262.33	0	76.014	0.372	0.487798	12.23	140.3	59.7	111.12	53.8	2.63518e+07	3.22085e+08	1.00167e+09	1.37055e+08	8.75588e+07	2.5498e+08	1.80701e+07	14527.2	2.98032e+07	3.67043e+06	166525	1.55152e+08	9	2	11	10	3	13	High	Peak Found	High	High	High	High
	Sequence	Annotated Sequence	Modifications	Modifications in Master Proteins	Qvality PEP	Qvality q-value	# Proteins	# PSMs	Master Protein Accessions	Positions in Master Proteins	# Missed Cleavages	Theo. MH+ [Da]	# Razor Quan Results	Abundance Ratio: (Biotin) / (Control)	Abundance Ratio (log2): (Biotin) / (Control)	Abundance Ratio P-Value: (Biotin) / (Control)	Abundance Ratio Adj. P-Value: (Biotin) / (Control)	Abundance Ratio Variability [%]: (Biotin) / (Control)	Abundance Ratios (by Bio. Rep.): (Biotin,BR1) / (Control,BR1)	Abundance Ratios (by Bio. Rep.): (Biotin,BR2) / (Control,BR2)	Abundance Ratios (by Bio. Rep.): (Biotin,BR3) / (Control,BR3)	Abundance Ratios (log2) (by Bio. Rep.): (Biotin,BR1) / (Control,BR1)	Abundance Ratios (log2) (by Bio. Rep.): (Biotin,BR2) / (Control,BR2)	Abundance Ratios (log2) (by Bio. Rep.): (Biotin,BR3) / (Control,BR3)	Abundances (Grouped): Biotin	Abundances (Grouped): Control	Abundances (Grouped) CV [%]: Biotin	Abundances (Grouped) CV [%]: Control	Abundances (by Bio. Rep.): Biotin,BR1	Abundances (by Bio. Rep.): Biotin,BR2	Abundances (by Bio. Rep.): Biotin,BR3	Abundances (by Bio. Rep.): Control,BR1	Abundances (by Bio. Rep.): Control,BR2	Abundances (by Bio. Rep.): Control,BR3	Abundances (by Bio. Rep.) Count: Biotin,BR1	Abundances (by Bio. Rep.) Count: Biotin,BR2	Abundances (by Bio. Rep.) Count: Biotin,BR3	Abundances (by Bio. Rep.) Count: Control,BR1	Abundances (by Bio. Rep.) Count: Control,BR2	Abundances (by Bio. Rep.) Count: Control,BR3	Abundance: F1: Sample, BR1, Biotin	Abundance: F2: Sample, BR2, Biotin	Abundance: F3: Sample, BR3, Biotin	Abundance: F4: Control, BR1, Control	Abundance: F5: Control, BR2, Control	Abundance: F6: Control, BR3, Control	Abundances Count: F1: Sample, BR1, Biotin	Abundances Count: F2: Sample, BR2, Biotin	Abundances Count: F3: Sample, BR3, Biotin
	NISAAEAVTEVK	[K].NISAAEAVTEVK.[R]			7.81931e-06	0	1	79	Afu4g04460	Afu4g04460 [171-182]	0	1231.65	0	0.68	-0.56	0.692664	0.834077	30.98	0.68	0.372	5.683	-0.56	-1.42	2.51	80.9	119.1	164.63	113.18	14.4	1.9	474.1	21.1	5.1	83.4	1	1	1	1	1	1	6.67014e+06	6911.66	6.56967e+06	470191	100776	2.35646e+07	4	1	5
	LDSSADEVNAAK	[K].LDSSADEVNAAK.[A]			2.59389e-07	0	1	54	Afu4g04460	Afu4g04460 [136-147]	0	1219.58	0	3.466	1.79	0.628936	0.785966	144.83	0.08	95.047	3.466	-3.64	6.57	1.79	164.7	35.3	86.33	90.33	3.6	209.6	263.6	44.9	2.2	76.1	1	1	1	1	1	1	2.27916e+06		4.98849e+06	1.36297e+06	59427.7	2.93388e+07	3		7
	LGATFPVK	[K].LGATFPVK.[N]			0.00128394	0	1	34	Afu4g04460	Afu4g04460 [163-170]	0	832.493	0	2.998	1.58	0.685459	0.828641	32.9	0.001	2.998	3.663	-9.81	1.58	1.87	122.9	77.1	104.79	33.89	0.1	121.5	279.6	82	40.5	76.3	1	1	1	1	1	1	57341.4		5.24458e+06			2.91827e+07	1		2
	KLDSSADEVNAAK	[K].KLDSSADEVNAAK.[A]			5.85751e-08	0	1	25	Afu4g04460	Afu4g04460 [135-147]	1	1347.68	0	5.824	2.54	0.591175	0.75258	148.23	0.001	107.676	5.824	-9.97	6.75	2.54	168.6	31.4	140.38	83.61	-98.6	276.3	300.2	67.9	2.6	51.5	1	1	1	1	1	1			519300	188703	6321.12	1.81765e+06			2
	TVGIAVDHR	[R].TVGIAVDHR.[R]			0.000807683	0	1	16	Afu4g04460	Afu4g04460 [92-100]	0	967.532	0	1.319	0.4	0.916385	0.9676	86.8	0.289	1.319	2.091	-1.79	0.4	1.06	94	106	78.51	99.4	69	29.6	162.7	238.5	22.4	77.8	1	1	1	1	1	1	1.03834e+06			172054		712636	3
	ESLVANVAR	[K].ESLVANVAR.[L]			0.000110931	0	1	85	Afu4g04460	Afu4g04460 [107-115]	0	958.532	0	1.5	0.59	0.974746	0.99073	148.16	1.5	0.001	6.225	0.59	-9.97	2.64	186.6	13.4	89.74	141.58	19.1	177.2	340	12.8	-3.7	54.6	1	1	1	1	1	1	5.40481e+06		2.86518e+06	172638		9.38242e+06	2		8
	AEEESAAKK	[K].AEEESAAKK.[-]			0.000230067	0	1	26	Afu4g04460	Afu4g04460 [218-226]	1	962.479	0	0.658	-0.6	0.536904	0.710443	51.93	0.125	0.658	1.19	-3	-0.6	0.25	79.4	120.6	106.36	83.43	0.9	84.2	206.3	7.3	127.9	173.3	1	1	1	1	1	1	38172.3		258185	14668.7		4.42163e+06	1		3
	AAFAAEGK	[K].AAFAAEGK.[T]			0.00146268	0	1	63	Afu4g04460	Afu4g04460 [148-155]	0	764.394	0	3.174	1.67	0.663059	0.813681	141.21	0.151	9.458	3.174	-2.73	3.24	1.67	180.9	19.1	87.87	90.66	2.8	201.2	270.8	18.5	21.3	85.3	1	1	1	1	1	1	1.38527e+06		4.0093e+06	439800		2.57524e+07	7		9
	AAAVAPRPVDK	[K].AAAVAPRPVDK.[L]			5.69526e-05	0	1	57	Afu4g04460	Afu4g04460 [43-53]	0	1094.63	0	0.078	-3.68	0.11836	0.211089	0.89	0.078	0.001	4.167	-3.68	-9.97	2.06	4.3	195.7	328.97	56.73	2.4	-187.4	517.6	31.2	112	124.2	1	1	1	1	1	1	794010		5.03468e+06	486757		2.46281e+07	4		5
	GFTLAELK	[R].GFTLAELK.[E]			0.0190643	0.00118525	1	9	Afu4g04460	Afu4g04460 [74-81]	0	878.498	0	0.573	-0.8	0.625802	0.783195	17.77	1.092	0.363	0.573	0.13	-1.46	-0.8	72.8	127.2	65.85	10.3	143.6	39.7	64.2	131.4	109.2	112	1	1	1	1	1	1			87483.9			3.11347e+06			1
	VHFDQPGR	[R].VHFDQPGR.[K]			0.05795	0.00255619	1	9	Afu4g04460	Afu4g04460 [24-31]	0	955.474	0	0.381	-1.39	0.382524	0.558223	21.44	0.381	0.001	83.532	-1.39	-9.97	6.38	195.6	4.4	40.41	224.59	96.8	100.6	188.7	254.3	-42.7	2.3	1	1	1	1	1	1	402863			50708.2		5719.39	3
	GEEAAYR	[K].GEEAAYR.[R]			0.0678973	0.00325953	1	7	Afu4g04460	Afu4g04460 [189-195]	0	795.363	0	0.034	-4.88	0.0509939	0.0988989	0.12	0.057	0.001	0.034	-4.13	-9.97	-4.88	6.5	193.5	102.18	21.64	8.8	-0.7	6.5	154.2	238.6	192.6	1	1	1	1	1	1			3732.49			2.24777e+06			1
	LILFPR	[R].LILFPR.[K]			0.0958817	0.00505405	1	9	Afu4g04460	Afu4g04460 [123-128]	0	758.492	0	1.116	0.16	0.774945	0.884378	148.13	1.116	0.001	4.611	0.16	-9.97	2.2	163.6	36.4	70.52	272.32	208.7	27.9	214.1	186.9	-84.1	46.4	1	1	1	1	1	1		7615.57	222620	311942		984266		1	1
Afu6g06770	aspf22 AspGDID:ASPL0000109039 COORDS:Chr6_A_fumigatus_Af293:1480347-1478847C, translated using codon table 1 (438 amino acids) Verified ORF; Putative enolase; allergen Asp f 22; conidia-enriched protein; transcript induced by growth on hydrogen peroxide; hypoxia induced protein; transcript induced by exposure to human airway epithelial cells	67	473	21	21	0	438	47.3	5.58	5266	41081.8	355.56	0	229.595	2.88	0.996419	87.36	119.1	80.9	70.33	61.48	2.67063e+08	5.42001e+08	1.14694e+08	2.86633e+08	1.81259e+08	6.7333e+07	2.64236e+08	3.89469e+06	3.63523e+06	1.36942e+07	6.52023e+06	6.65418e+06	22	12	12	14	13	12	High	High	High	High	High	High
	Sequence	Annotated Sequence	Modifications	Modifications in Master Proteins	Qvality PEP	Qvality q-value	# Proteins	# PSMs	Master Protein Accessions	Positions in Master Proteins	# Missed Cleavages	Theo. MH+ [Da]	# Razor Quan Results	Abundance Ratio: (Biotin) / (Control)	Abundance Ratio (log2): (Biotin) / (Control)	Abundance Ratio P-Value: (Biotin) / (Control)	Abundance Ratio Adj. P-Value: (Biotin) / (Control)	Abundance Ratio Variability [%]: (Biotin) / (Control)	Abundance Ratios (by Bio. Rep.): (Biotin,BR1) / (Control,BR1)	Abundance Ratios (by Bio. Rep.): (Biotin,BR2) / (Control,BR2)	Abundance Ratios (by Bio. Rep.): (Biotin,BR3) / (Control,BR3)	Abundance Ratios (log2) (by Bio. Rep.): (Biotin,BR1) / (Control,BR1)	Abundance Ratios (log2) (by Bio. Rep.): (Biotin,BR2) / (Control,BR2)	Abundance Ratios (log2) (by Bio. Rep.): (Biotin,BR3) / (Control,BR3)	Abundances (Grouped): Biotin	Abundances (Grouped): Control	Abundances (Grouped) CV [%]: Biotin	Abundances (Grouped) CV [%]: Control	Abundances (by Bio. Rep.): Biotin,BR1	Abundances (by Bio. Rep.): Biotin,BR2	Abundances (by Bio. Rep.): Biotin,BR3	Abundances (by Bio. Rep.): Control,BR1	Abundances (by Bio. Rep.): Control,BR2	Abundances (by Bio. Rep.): Control,BR3	Abundances (by Bio. Rep.) Count: Biotin,BR1	Abundances (by Bio. Rep.) Count: Biotin,BR2	Abundances (by Bio. Rep.) Count: Biotin,BR3	Abundances (by Bio. Rep.) Count: Control,BR1	Abundances (by Bio. Rep.) Count: Control,BR2	Abundances (by Bio. Rep.) Count: Control,BR3	Abundance: F1: Sample, BR1, Biotin	Abundance: F2: Sample, BR2, Biotin	Abundance: F3: Sample, BR3, Biotin	Abundance: F4: Control, BR1, Control	Abundance: F5: Control, BR2, Control	Abundance: F6: Control, BR3, Control	Abundances Count: F1: Sample, BR1, Biotin	Abundances Count: F2: Sample, BR2, Biotin	Abundances Count: F3: Sample, BR3, Biotin
	NVNETIGPALIKENIDVKDQSK	[K].NVNETIGPALIKENIDVKDQSK.[V]			1.86569e-05	0	1	3	Afu6g06770	Afu6g06770 [68-89]	2	2425.29	0	1000	9.97	1e-17	2.14511e-17	0	1000	1000	1000	9.97	9.97	9.97	200		75.83		366.3	164.4	69.3				1	1	1				2.84329e+06						1
	NVNETIGPALIK	[K].NVNETIGPALIK.[E]			2.04506e-05	0	1	30	Afu6g06770	Afu6g06770 [68-79]	0	1268.72	0	3.846	1.94	0.573885	0.740403	100.99	1.226	3.846	14.013	0.29	1.94	3.81	158.7	41.3	53.61	65.62	87.6	135.2	252.6	71.4	35.2	18	1	1	1	1	1	1	1.81917e+07	219945	1.56684e+06	711052	310595	2.27924e+06	2	2	3
	IEEELGENAVYAGSK	[R].IEEELGENAVYAGSK.[F]			1.78646e-10	0	1	108	Afu6g06770	Afu6g06770 [417-431]	0	1608.78	0	3.418	1.77	0.716575	0.84898	111.25	0.853	3.418	6.235	-0.23	1.77	2.64	102.9	97.1	95.15	71.1	58	302.1	72.1	67.9	88.4	11.6	1	1	1	1	1	1	8.26517e+06	337126	306664	464192	535605	1.00257e+06	6	3	4
	KYGQSAGNVGDEGGVAPDIQTAEEALDLITEAIEQAGYTGK	[K].KYGQSAGNVGDEGGVAPDIQTAEEALDLITEAIEQAGYTGK.[I]			9.13652e-13	0	1	3	Afu6g06770	Afu6g06770 [200-240]	1	4166	0	1000	9.97	1e-17	2.14511e-17	0	1000	1000	1000	9.97	9.97	9.97	200		42.04		280.3	112.6	207.1				1	1	1				272585						1
	IAMDVASSEFYK	[K].IAMDVASSEFYK.[A]			3.3411e-06	0	1	15	Afu6g06770	Afu6g06770 [243-254]	0	1360.65	0	1.394	0.48	0.937693	0.973997	130.87	1.394	8.733	0.164	0.48	3.13	-2.61	153.3	46.7	92.04	66.4	147.5	264.1	7.4	105.8	30.2	45	1	1	1	1	1	1	2.88305e+07	403914	42902.1	990938	251196		3	1	1
	LAFQEFMIVPDSAPSFSEALR	[R].LAFQEFMIVPDSAPSFSEALR.[Q]			3.83272e-10	0	1	3	Afu6g06770	Afu6g06770 [164-184]	0	2355.17	0	1000	9.97	1e-17	2.14511e-17	0	1000	1000	1000	9.97	9.97	9.97	200		16.68		172.1	236.9	191				1	1	1				1.91263e+06						1
	LAFQEFMIVPDSAPSFSEALR	[R].LAFQEFMIVPDSAPSFSEALR.[Q]	1xOxidation [M7(100)]		3.31529e-05	0	1	3	Afu6g06770	Afu6g06770 [164-184]	0	2371.16	0	94.877	6.57	0.0653308	0.124294	134.26	94.877	0.001	180.795	6.57	-9.97	7.5	198.6	1.4	18.93	125.82	183.8	171.4	241.9	1.9	-0.4	1.3	1	1	1	1	1	1			111078			12524.3			1
	IAMDVASSEFYK	[K].IAMDVASSEFYK.[A]	1xOxidation [M3(100)]		1.35372e-06	0	1	53	Afu6g06770	Afu6g06770 [243-254]	0	1376.64	0	1.558	0.64	0.908769	0.964169	52.16	1.01	2.998	1.558	0.01	1.58	0.64	100.5	99.5	137.05	98.45	54.2	361.4	6.2	53.7	120.5	4	1	1	1	1	1	1	7.49291e+06	390907	25636.7	355564	708023	335424	3	2	2
	VNQIGTLTESIQAAK	[K].VNQIGTLTESIQAAK.[D]			2.13809e-07	0	1	30	Afu6g06770	Afu6g06770 [348-362]	0	1572.86	0	3.786	1.92	0.717636	0.849099	99.22	1.252	3.786	6.51	0.32	1.92	2.7	158.2	41.8	72.5	122.22	210.9	150.1	26.9	168.4	39.6	4.1	1	1	1	1	1	1	30090590	167585	114604	1.15146e+06	240367	358835	2	2	2
	VDEFLNKLDGTANK	[K].VDEFLNKLDGTANK.[S]			5.52204e-06	0	1	3	Afu6g06770	Afu6g06770 [90-103]	1	1563.8	0	1000	9.97	1e-17	2.14511e-17	0	1000	1000	1000	9.97	9.97	9.97	200		62.83		181.8	333.8	84.5				1	1	1				3685514						1
	YGQSAGNVGDEGGVAPDIQTAEEALDLITEAIEQAGYTGK	[K].YGQSAGNVGDEGGVAPDIQTAEEALDLITEAIEQAGYTGK.[I]			6.47757e-16	0	1	3	Afu6g06770	Afu6g06770 [201-240]	0	4037.91	0	1000	9.97	1e-17	2.14511e-17	0	1000	1000	1000	9.97	9.97	9.97	200		77.68		201.4	354.7	43.9				1	1	1				740541						1
	YDLDFKNPESDPSK	[K].YDLDFKNPESDPSK.[W]			0.000304463	0	1	6	Afu6g06770	Afu6g06770 [260-273]	1	1654.76	0	8.632	3.11	0.426155	0.606609	86.56	96.645	8.632	3.592	6.59	3.11	1.84	179.2	20.8	69.09	78.22	331.5	126.8	96.6	3.4	14.7	26.9	1	1	1	1	1	1	8565810	25642.6			16133.3		2	1
	SNLGANAILGVSLAVAK	[K].SNLGANAILGVSLAVAK.[A]			5.50643e-10	0	1	27	Afu6g06770	Afu6g06770 [104-120]	0	1597.93	0	1.277	0.35	0.886478	0.951664	76.36	0.619	1.277	24.047	-0.69	0.35	4.59	146.1	53.9	38.92	122.56	131	61.7	141.6	211.5	48.3	5.9	1	1	1	1	1	1	2.02409e+07	74650.5	652954	1.56657e+06	317513	553517	3	2	3
	SGETEDVTIADIAVGLR	[R].SGETEDVTIADIAVGLR.[S]			2.39176e-09	0	1	39	Afu6g06770	Afu6g06770 [377-393]	0	1745.89	0	2.449	1.29	0.782681	0.88766	115.1	0.548	2.449	4.577	-0.87	1.29	2.19	72.9	127.1	119.04	83.81	66.2	282.8	12	120.9	115.5	2.6	1	1	1	1	1	1	18015807	602174	97773.1	1.57588e+06	1.33521e+06	435471	2	4	2
	TSDFQIVGDDLTVTNPGR	[K].TSDFQIVGDDLTVTNPGR.[I]			1.18599e-12	0	1	39	Afu6g06770	Afu6g06770 [314-331]	0	1934.95	0	2.669	1.42	0.896417	0.955656	11.71	1.318	2.88	2.669	0.4	1.53	1.42	126	74	84.44	80.68	143	241.8	16.5	108.5	84	6.2	1	1	1	1	1	1	1.65887e+07	219530	57039.7	603077	413985	435649	3	3	2
	DSYADNWGVMVSHR	[K].DSYADNWGVMVSHR.[S]			0.000581597	0	1	3	Afu6g06770	Afu6g06770 [363-376]	0	1636.72	0	2.965	1.57	0.689815	0.831781	75.23	2.965	1.069	4.47	1.57	0.1	2.16	136.4	63.6	30.83	51.14	183.8	98.9	133	62	92.6	29.7	1	1	1	1	1	1	3572824			57737.7			1
	GNPTVEVDVVTETGLHR	[R].GNPTVEVDVVTETGLHR.[A]			2.71188e-09	0	1	33	Afu6g06770	Afu6g06770 [16-32]	0	1822.93	0	0.364	-1.46	0.472611	0.649955	19.56	0.364	0.001	6.058	-1.46	-9.97	2.6	36	164	172.66	114.96	128.5	-20.1	24.1	353.3	110.1	4	1	1	1	1	1	1	2.33324e+07		130759	3.07393e+06	849466	439982	3		1
	GVPLYAHISDLAGTK	[K].GVPLYAHISDLAGTK.[K]			5.95442e-07	0	1	12	Afu6g06770	Afu6g06770 [127-141]	0	1541.83	0	19.093	4.26	0.160488	0.275378	79.5	19.093	0.001	29.331	4.26	-9.97	4.87	193.8	6.2	25.56	115.62	172.9	252.8	160.9	9.1	-1.1	5.5	1	1	1	1	1	1	1.44824e+07		402428			279683	3		1
	AIVPSGASTGQHEAHELR	[R].AIVPSGASTGQHEAHELR.[D]			1.26645e-08	0	1	6	Afu6g06770	Afu6g06770 [33-50]	0	1859.94	0	0.41	-1.29	0.504454	0.681772	1.23	0.41	0.39	0.67	-1.29	-1.36	-0.58	58.2	141.8	89.21	92.38	64.4	104.2	3	156.8	267.2	4.4	1	1	1	1	1	1	6305997			736447		263771	2
	AIVPSGASTGQHEAHELRDGDKTQWGGK	[R].AIVPSGASTGQHEAHELRDGDKTQWGGK.[G]			0.00255989	0	1	3	Afu6g06770	Afu6g06770 [33-60]	2	2932.43	0	1000	9.97	1e-17	2.14511e-17	0	1000	1000	1000	9.97	9.97	9.97	200		60.4		194.9	81.8	323.2				1	1	1				68203.2						1
	SCNALLLK	[K].SCNALLLK.[V]	1xCarbamidomethyl [C2]		0.0292533	0.00189738	1	9	Afu6g06770	Afu6g06770 [340-347]	0	918.508	0	2.201	1.14	0.815679	0.906795	91.52	0.842	10.38	2.201	-0.25	3.38	1.14	146	54	71.48	82.63	93.1	261.2	75.7	110.5	25.2	34.4	1	1	1	1	1	1	11377973	249897		647437	130748		1	1
	VDEFLNK	[K].VDEFLNK.[L]			0.0469242	0.00207337	1	24	Afu6g06770	Afu6g06770 [90-96]	0	864.446	0	10.017	3.32	0.29872	0.457381	133	1.031	81.354	10.017	0.04	6.35	3.32	192.3	7.7	108.44	158.85	109.9	358.7	18.5	106.6	4.4	1.8	1	1	1	1	1	1	2.52532e+07	644936	126548	1.1734e+06	43052.8	257517	4	3	1
	LNQILR	[K].LNQILR.[I]			0.0698143	0.00371111	1	18	Afu6g06770	Afu6g06770 [411-416]	0	756.473	0	1.153	0.2	0.911975	0.964962	136.81	1.153	2.216	0.001	0.2	1.15	-9.97	60.9	139.1	250.59	52.76	58.2	294.3	-109.6	50.5	132.8	173.8	1	1	1	1	1	1	1.41065e+07	558382		586535	1.36834e+06		4	2
Afu5g10550	Afu5g10550 AspGDID:ASPL0000108119 COORDS:Chr5_A_fumigatus_Af293:2702208-2700129C, translated using codon table 1 (519 amino acids) Uncharacterized ORF; ATP synthase F1, beta subunit; reacts with rabbit immunosera exposed to A. fumigatus conidia; hypoxia induced protein	62	471	22	22	0	519	55.6	5.44	3685	35212.4	224.74	0	243.667	3.245	0.995851	93.66	131.7	68.3	63.84	45.88	2.41932e+08	9.94243e+08	5.43197e+08	3.17182e+08	2.81513e+08	1.13311e+08	7.97206e+07	7.42816e+06	4.24516e+06	1.26805e+07	1.20203e+07	2.51608e+06	17	15	11	11	20	12	High	High	High	High	High	High
	Sequence	Annotated Sequence	Modifications	Modifications in Master Proteins	Qvality PEP	Qvality q-value	# Proteins	# PSMs	Master Protein Accessions	Positions in Master Proteins	# Missed Cleavages	Theo. MH+ [Da]	# Razor Quan Results	Abundance Ratio: (Biotin) / (Control)	Abundance Ratio (log2): (Biotin) / (Control)	Abundance Ratio P-Value: (Biotin) / (Control)	Abundance Ratio Adj. P-Value: (Biotin) / (Control)	Abundance Ratio Variability [%]: (Biotin) / (Control)	Abundance Ratios (by Bio. Rep.): (Biotin,BR1) / (Control,BR1)	Abundance Ratios (by Bio. Rep.): (Biotin,BR2) / (Control,BR2)	Abundance Ratios (by Bio. Rep.): (Biotin,BR3) / (Control,BR3)	Abundance Ratios (log2) (by Bio. Rep.): (Biotin,BR1) / (Control,BR1)	Abundance Ratios (log2) (by Bio. Rep.): (Biotin,BR2) / (Control,BR2)	Abundance Ratios (log2) (by Bio. Rep.): (Biotin,BR3) / (Control,BR3)	Abundances (Grouped): Biotin	Abundances (Grouped): Control	Abundances (Grouped) CV [%]: Biotin	Abundances (Grouped) CV [%]: Control	Abundances (by Bio. Rep.): Biotin,BR1	Abundances (by Bio. Rep.): Biotin,BR2	Abundances (by Bio. Rep.): Biotin,BR3	Abundances (by Bio. Rep.): Control,BR1	Abundances (by Bio. Rep.): Control,BR2	Abundances (by Bio. Rep.): Control,BR3	Abundances (by Bio. Rep.) Count: Biotin,BR1	Abundances (by Bio. Rep.) Count: Biotin,BR2	Abundances (by Bio. Rep.) Count: Biotin,BR3	Abundances (by Bio. Rep.) Count: Control,BR1	Abundances (by Bio. Rep.) Count: Control,BR2	Abundances (by Bio. Rep.) Count: Control,BR3	Abundance: F1: Sample, BR1, Biotin	Abundance: F2: Sample, BR2, Biotin	Abundance: F3: Sample, BR3, Biotin	Abundance: F4: Control, BR1, Control	Abundance: F5: Control, BR2, Control	Abundance: F6: Control, BR3, Control	Abundances Count: F1: Sample, BR1, Biotin	Abundances Count: F2: Sample, BR2, Biotin	Abundances Count: F3: Sample, BR3, Biotin
	IVGEEHYAVATR	[R].IVGEEHYAVATR.[V]			1.0808e-05	0	1	21	Afu5g10550	Afu5g10550 [400-411]	0	1344.69	0	1.36	0.44	0.834165	0.91896	34.4	1.045	3.245	1.36	0.06	1.7	0.44	122.8	77.2	95.55	84.75	126.7	258.4	8	121.3	79.6	5.9	1	1	1	1	1	1	1.36087e+07	217177	25795	624272	363446	386565	2	3	2
	LVLEVSQHLGENVVR	[K].LVLEVSQHLGENVVR.[T]			6.86994e-08	0	1	6	Afu5g10550	Afu5g10550 [84-98]	0	1691.94	0	0.361	-1.47	0.461176	0.638454	3.24	0.299	0.361	0.421	-1.74	-1.47	-1.25	48.5	151.5	77.24	74.95	65.2	7.2	85.9	217.8	20.1	203.8	1	1	1	1	1	1	3.22477e+06			516046	42186.4		1
	IVNVTGDPIDER	[R].IVNVTGDPIDER.[G]			7.32177e-05	0	1	62	Afu5g10550	Afu5g10550 [133-144]	0	1327.69	0	6.059	2.6	0.469587	0.647056	43.69	6.059	4.274	62.769	2.6	2.1	5.97	171.7	28.3	142.23	159.72	31.4	434.1	27.3	5.2	101.6	0.4	1	1	1	1	1	1	1.17148e+07	1.26639e+06	304118	92653.9	1.60926e+06	98765.2	2	4	4
	IVNVTGDPIDERGPIK	[R].IVNVTGDPIDERGPIK.[A]			9.22448e-08	0	1	33	Afu5g10550	Afu5g10550 [133-148]	1	1722.94	0	11.533	3.53	0.317937	0.482091	66.12	268.634	6.39	11.533	8.07	2.68	3.53	184.2	15.8	29.6	111.14	152.4	245.1	150.5	0.6	38.4	13	1	1	1	1	1	1		759317		10762.2	645325			4
	IGLFGGAGVGK	[K].IGLFGGAGVGK.[T]			5.68446e-06	0	1	9	Afu5g10550	Afu5g10550 [191-201]	0	975.562	0	1.866	0.9	0.946326	0.977594	45.13	1.866	1.298	20.693	0.9	0.38	4.37	127.4	72.6	10.18	77.72	151.3	123.5	142.1	81.1	95.2	6.9	1	1	1	1	1	1		33612.3	147521		140660	145326		1	1
	IPSAVGYQPTLAVDMGGMQER	[R].IPSAVGYQPTLAVDMGGMQER.[I]	2xOxidation [M15(100); M18(100)]		1.54697e-12	0	1	9	Afu5g10550	Afu5g10550 [313-333]	0	2252.07	0	0.704	-0.51	0.577464	0.744048	73.45	1.704	0.001	0.704	0.77	-9.97	-0.51	116.3	83.7	78.98	243.92	279.2	109.2	55.3	163.8	-86.1	78.5	1	1	1	1	1	1	1.55013e+06		9170.37	43600.1			3		1
	IPVGPGTLGR	[K].IPVGPGTLGR.[I]			0.00200161	0	1	12	Afu5g10550	Afu5g10550 [123-132]	0	966.573	0	2.75	1.46	0.848345	0.928501	90.08	1.079	2.75	241.256	0.11	1.46	7.91	169.6	30.4	89.71	127.92	26.3	302.5	136.2	24.4	110	0.6	1	1	1	1	1	1	1.55852e+06	140158		69203.6	276767	20330	1	1
	ILAELEGKA	[K].ILAELEGKA.[-]			0.00385625	0	1	17	Afu5g10550	Afu5g10550 [511-519]	1	943.546	0	2.254	1.17	0.801637	0.898536	146.15	0.032	2.254	502.753	-4.96	1.17	8.97	101.9	98.1	96	113.27	7.7	185.4	85.4	239.1	82.3	0.2	1	1	1	1	1	1	6.70698e+06	1.26895e+06		1.00187e+07	3.05703e+06	90353.5	4	3
	VALVFGQMNEPPGAR	[K].VALVFGQMNEPPGAR.[A]	1xOxidation [M8(100)]		3.68004e-06	0	1	31	Afu5g10550	Afu5g10550 [253-267]	0	1601.81	0	2.704	1.44	0.856069	0.932047	97.93	0.918	2.704	73.398	-0.12	1.44	6.2	138.7	61.3	66.3	89.07	55.7	251.3	137.4	60.7	92.9	1.9	1	1	1	1	1	1	3.3159e+06	117003	243952	173117	234994	67753.1	3	2	4
	VALVFGQMNEPPGAR	[K].VALVFGQMNEPPGAR.[A]			1.87115e-06	0	1	12	Afu5g10550	Afu5g10550 [253-267]	0	1585.82	0	3.297	1.72	0.773196	0.883188	80.27	1.512	3.297	434.672	0.6	1.72	8.76	165.1	34.9	57.71	96.95	59.3	242.3	185.3	39.2	73.5	0.4	1	1	1	1	1	1	2.83801e+06	90806.6			149590	12416.4	2	1
	VALTGLTIAEYFRDEEGQDVLLFIDNIFR	[R].VALTGLTIAEYFRDEEGQDVLLFIDNIFR.[F]			1.19055e-10	0	1	3	Afu5g10550	Afu5g10550 [270-298]	1	3357.74	0
	VQQMLQEYK	[R].VQQMLQEYK.[S]	1xOxidation [M4(100)]		0.00220437	0	1	9	Afu5g10550	Afu5g10550 [412-420]	0	1182.58	0	1000	9.97	1e-17	2.14511e-17	0	1000	1000	1000	9.97	9.97	9.97	200		32.18		210.6	258.4	131				1	1	1				7.31862e+06						3
	VVDLLAPYAR	[K].VVDLLAPYAR.[G]			0.000288707	0	1	42	Afu5g10550	Afu5g10550 [178-187]	0	1116.64	0	48.017	5.59	0.0881993	0.163746	21.55	48.017	3.507	54.995	5.59	1.81	5.78	195.9	4.1	71.62	161.17	147.8	301.3	60.8	3.1	85.9	1.1	1	1	1	1	1	1		532470	410042	33316.2	824495	151989		3	5
	SLQDIIAILGMDELSEADKLTVER	[K].SLQDIIAILGMDELSEADKLTVER.[A]			4.98513e-14	0	1	3	Afu5g10550	Afu5g10550 [421-444]	1	2659.39	0	1000	9.97	1e-17	2.14511e-17	0	1000	1000	1000	9.97	9.97	9.97	200		130.31		390.9	-96.9	306				1	1	1				848907						1
	SLQDIIAILGMDELSEADKLTVER	[K].SLQDIIAILGMDELSEADKLTVER.[A]	1xOxidation [M11(100)]		3.33498e-12	0	1	3	Afu5g10550	Afu5g10550 [421-444]	1	2675.38	0	1000	9.97	1e-17	2.14511e-17	0	1000	1000	1000	9.97	9.97	9.97	200		311.79		811.9	222.7	-434.6				1	1	1				987683						1
	TVFIQELINNIAK	[K].TVFIQELINNIAK.[A]			1.11046e-06	0	1	15	Afu5g10550	Afu5g10550 [202-214]	0	1502.86	0	2.461	1.3	0.734541	0.858463	56.87	1.517	2.461	39.425	0.6	1.3	5.3	120.5	79.5	177	251.48	17.1	-24.9	591.6	11.2	-10.1	15	1	1	1	1	1	1	1.62796e+06		1.68505e+06			871271	1		2
	TIAMDGTEGLTR	[R].TIAMDGTEGLTR.[G]			0.000186914	0	1	15	Afu5g10550	Afu5g10550 [99-110]	0	1264.62	0	6.993	2.81	0.383952	0.559613	11.89	0.001	6.993	7.554	-9.97	2.81	2.92	175	25	36.29	100.73	110.6	192.2	240.7	-2.9	27.5	31.9	1	1	1	1	1	1		533992			414686			3
	TIAMDGTEGLTR	[R].TIAMDGTEGLTR.[G]	1xOxidation [M4(100)]		7.2727e-06	0	1	55	Afu5g10550	Afu5g10550 [99-110]	0	1280.62	0	1.459	0.55	0.98664	0.994856	74.24	0.729	4.139	1.459	-0.46	2.05	0.55	136.5	63.5	85.54	50.06	22.1	258.7	134.3	30.3	62.5	92	1	1	1	1	1	1	1.14866e+07	1.05227e+06		755508	1.38064e+06		2	6
	FLSQPFTVAQVFTGIEGK	[R].FLSQPFTVAQVFTGIEGK.[L]			6.80387e-08	0	1	12	Afu5g10550	Afu5g10550 [451-468]	0	1969.04	0	34.393	5.1	0.101985	0.186401	14.66	30.991	34.393	60.399	4.95	5.1	5.92	195.1	4.9	63.66	46.2	65.8	207	313.9	2.1	6	5.2	1	1	1	1	1	1	2.0189e+06		287701			97100.8	1		2
	FTQAGSEVSALLGR	[R].FTQAGSEVSALLGR.[I]			4.37512e-09	0	1	21	Afu5g10550	Afu5g10550 [299-312]	0	1435.75	0	15.558	3.96	0.191743	0.320145	50.86	0.835	15.558	20.895	-0.26	3.96	4.39	187.9	12.1	43.62	127.19	84	172.6	221	100.7	11.1	10.6	1	1	1	1	1	1	5978664		469293	343260	33556.8	457839	1		4
	DTGAPIKIPVGPGTLGR	[R].DTGAPIKIPVGPGTLGR.[I]			8.32616e-06	0	1	21	Afu5g10550	Afu5g10550 [116-132]	1	1648.94	0	1.574	0.65	0.987373	0.994876	9.98	1.468	1.574	1.696	0.55	0.65	0.76	122.3	77.7	33.45	26.4	84.8	117.8	166.6	57.7	74.9	98.2	1	1	1	1	1	1		279903			965926			1
	EGNDLYHEMQETGVIQLEGESK	[R].EGNDLYHEMQETGVIQLEGESK.[V]			0.00171522	0	1	6	Afu5g10550	Afu5g10550 [231-252]	0	2506.14	0	5.128	2.36	0.714403	0.847829	104.7	1.507	5.128	62.137	0.59	2.36	5.96	170	30	87.2	63.19	39.9	150	348.8	26.5	29.3	5.6	1	1	1	1	1	1		27305			28919.3			1
	DTGAPIKIPVGPGTLGR	[R].DTGAPIKIPVGPGTLGR.[I]	1xNHS-LC-Biotin [K7(100)]		0.000223495	0	1	6	Afu5g10550	Afu5g10550 [116-132]	1	1988.1	0	1000	9.97	1e-17	2.14511e-17	0	1000	1000	1000	9.97	9.97	9.97	200		295.93		-477.6	616.1	461.4				1	1	1					258159						2
	FAPIHAEAPEFTEQSTSAEILVTGIK	[K].FAPIHAEAPEFTEQSTSAEILVTGIK.[V]			4.88931e-09	0	1	12	Afu5g10550	Afu5g10550 [152-177]	0	2786.42	0	0.55	-0.86	0.545286	0.718417	44.71	0.55	5.328	0.001	-0.86	2.41	-9.97	166.4	33.6	62.65	105.44	44.6	225.5	209.7	81.1	42.3	-3.3	1	1	1	1	1	1	3.78045e+06		530642		152490		1		2
	GISELGIYPAVDPLDSK	[R].GISELGIYPAVDPLDSK.[S]			1.47672e-06	0	1	17	Afu5g10550	Afu5g10550 [376-392]	0	1773.93	0	3.047	1.61	0.798526	0.896998	90.1	1.195	3.047	23.102	0.26	1.61	4.53	108.9	91.1	122.71	96.79	71.9	341.3	13.9	60.2	112	0.6	1	1	1	1	1	1		850641	131876		1.51624e+06	116368		2	2
	EGNDLYHEMQETGVIQLEGESK	[R].EGNDLYHEMQETGVIQLEGESK.[V]	1xOxidation [M9(100)]		0.0263522	0.00189738	1	3	Afu5g10550	Afu5g10550 [231-252]	0	2522.14	0	0.001	-9.97	1e-17	2.14511e-17	0	0.001	0.001	0.001	-9.97	-9.97	-9.97		200		15.26				233.1	173.1	193.8				1	1	1					29874.7
	IHQVIGAVVDVK	[K].IHQVIGAVVDVK.[F]			0.0332465	0.00189738	1	9	Afu5g10550	Afu5g10550 [51-62]	0	1277.76	0	0.001	-9.97	1e-17	2.14511e-17	0	0.001	0.001	0.001	-9.97	-9.97	-9.97		200		67.54				65.3	199.3	335.4				1	1	1					95262.2
	VQQMLQEYK	[R].VQQMLQEYK.[S]			0.0335628	0.00189738	1	7	Afu5g10550	Afu5g10550 [412-420]	0	1166.59	0	0.603	-0.73	0.561844	0.730583	53.8	0.603	0.001	15.246	-0.73	-9.97	3.93	90.9	109.1	110.01	78.62	102	-11.6	204.6	169.2	122.4	13.4	1	1	1	1	1	1	1155099				58922.7		1
Afu6g11260	Afu6g11260 AspGDID:ASPL0000109476 COORDS:Chr6_A_fumigatus_Af293:2786302-2787411W, translated using codon table 1 (266 amino acids) Uncharacterized ORF; Ribosomal protein L26; transcript induced by exposure to human airway epithelial cells	12	468	4	4	0	266	29.6	10.98	3362	27042.3	153.13	0	21.894	0.89	0.756963	76.92	119.2	80.8	158.14	139.26	3.4263e+07	2.18171e+07	9.10429e+08	2.3246e+07	2.80545e+06	1.68184e+08	7.2525e+06	150258	2.7154e+07	1.01692e+06	123976	1.02338e+08	4	3	4	4	3	5	High	Peak Found	High	High	Peak Found	High
	Sequence	Annotated Sequence	Modifications	Modifications in Master Proteins	Qvality PEP	Qvality q-value	# Proteins	# PSMs	Master Protein Accessions	Positions in Master Proteins	# Missed Cleavages	Theo. MH+ [Da]	# Razor Quan Results	Abundance Ratio: (Biotin) / (Control)	Abundance Ratio (log2): (Biotin) / (Control)	Abundance Ratio P-Value: (Biotin) / (Control)	Abundance Ratio Adj. P-Value: (Biotin) / (Control)	Abundance Ratio Variability [%]: (Biotin) / (Control)	Abundance Ratios (by Bio. Rep.): (Biotin,BR1) / (Control,BR1)	Abundance Ratios (by Bio. Rep.): (Biotin,BR2) / (Control,BR2)	Abundance Ratios (by Bio. Rep.): (Biotin,BR3) / (Control,BR3)	Abundance Ratios (log2) (by Bio. Rep.): (Biotin,BR1) / (Control,BR1)	Abundance Ratios (log2) (by Bio. Rep.): (Biotin,BR2) / (Control,BR2)	Abundance Ratios (log2) (by Bio. Rep.): (Biotin,BR3) / (Control,BR3)	Abundances (Grouped): Biotin	Abundances (Grouped): Control	Abundances (Grouped) CV [%]: Biotin	Abundances (Grouped) CV [%]: Control	Abundances (by Bio. Rep.): Biotin,BR1	Abundances (by Bio. Rep.): Biotin,BR2	Abundances (by Bio. Rep.): Biotin,BR3	Abundances (by Bio. Rep.): Control,BR1	Abundances (by Bio. Rep.): Control,BR2	Abundances (by Bio. Rep.): Control,BR3	Abundances (by Bio. Rep.) Count: Biotin,BR1	Abundances (by Bio. Rep.) Count: Biotin,BR2	Abundances (by Bio. Rep.) Count: Biotin,BR3	Abundances (by Bio. Rep.) Count: Control,BR1	Abundances (by Bio. Rep.) Count: Control,BR2	Abundances (by Bio. Rep.) Count: Control,BR3	Abundance: F1: Sample, BR1, Biotin	Abundance: F2: Sample, BR2, Biotin	Abundance: F3: Sample, BR3, Biotin	Abundance: F4: Control, BR1, Control	Abundance: F5: Control, BR2, Control	Abundance: F6: Control, BR3, Control	Abundances Count: F1: Sample, BR1, Biotin	Abundances Count: F2: Sample, BR2, Biotin	Abundances Count: F3: Sample, BR3, Biotin
	VIMSAPLSK	[R].VIMSAPLSK.[E]			0.000517943	0	1	30	Afu6g11260	Afu6g11260 [162-170]	0	945.544	0	0.17	-2.55	0.185409	0.311781	4.27	0.987	0.001	0.17	-0.02	-9.97	-2.55	97.4	102.6	40.27	368.11	144.6	139	61.7	146.4	-253.9	362.3	1	1	1	1	1	1	2.9957e+06		38140.3	145401		4.56733e+06	2		2
	VIMSAPLSK	[R].VIMSAPLSK.[E]	1xOxidation [M3(100)]		0.000702135	0	1	278	Afu6g11260	Afu6g11260 [162-170]	0	961.539	0	2.777	1.47	0.867482	0.939262	141.44	0.128	83.177	2.777	-2.97	6.38	1.47	187.4	12.6	113.91	155.6	1	116.4	348.1	7.8	1.4	125.3	1	1	1	1	1	1	137411	125604	1.43205e+06	51530.3	8200.91	1.05116e+07	1	1	14
	DDEVTVVR	[K].DDEVTVVR.[G]			0.00235837	0	1	120	Afu6g11260	Afu6g11260 [186-193]	0	932.468	1	0.89	-0.17	0.802457	0.899169	86.95	0.23	0.89	5.615	-2.12	-0.17	2.49	37.5	162.5	171.2	143.27	2.3	1.6	496.1	10	1.8	88.3	1	1	1	1	1	1	3.41044e+06	18125.2	2.19563e+07	709165	110641	7.97141e+07	8	1	13
	AHFSAPSSER	[K].AHFSAPSSER.[R]			0.00720932	0.000331407	1	16	Afu6g11260	Afu6g11260 [151-160]	0	1088.51	0	0.231	-2.11	0.254793	0.404032	2.59	0.307	0.001	0.231	-1.71	-9.97	-2.11	36.1	163.9	142.96	40.72	35.8	-13.1	37.6	116.9	260.3	162.5	1	1	1	1	1	1	708947			110827		1.95671e+06	2
	ITTVYR	[K].ITTVYR.[L]			0.0156746	0.00091844	1	24	Afu6g11260	Afu6g11260 [203-208]	0	752.43	0	13.332	3.74	0.319435	0.483947	2.96	13.332	6.907	13.598	3.74	2.79	3.77	186	14	128.44	126.52	98.8	3.1	456.7	7.4	0.4	33.6	1	1	1	1	1	1		6528.49	3.72752e+06		5133.56	5.58781e+06		1	7
Afu6g07520	pil1 AspGDID:ASPL0000109112 COORDS:Chr6_A_fumigatus_Af293:1707433-1708639W, translated using codon table 1 (345 amino acids) Uncharacterized ORF; Putative cell wall integrity signaling protein	47	431	16	16	0	345	38.7	5.71	3332	30792.2	227.06	0	132.493	0.235	0.351015	1.46	53.2	146.8	124.94	90.98	5.7572e+07	6.98289e+08	1.02742e+08	2.8381e+08	7.5702e+08	9.02358e+07	4.65531e+07	5.36592e+06	493903	1.13998e+07	3.21802e+07	7.62912e+06	10	11	7	10	14	8	High	High	High	High	High	High
	Sequence	Annotated Sequence	Modifications	Modifications in Master Proteins	Qvality PEP	Qvality q-value	# Proteins	# PSMs	Master Protein Accessions	Positions in Master Proteins	# Missed Cleavages	Theo. MH+ [Da]	# Razor Quan Results	Abundance Ratio: (Biotin) / (Control)	Abundance Ratio (log2): (Biotin) / (Control)	Abundance Ratio P-Value: (Biotin) / (Control)	Abundance Ratio Adj. P-Value: (Biotin) / (Control)	Abundance Ratio Variability [%]: (Biotin) / (Control)	Abundance Ratios (by Bio. Rep.): (Biotin,BR1) / (Control,BR1)	Abundance Ratios (by Bio. Rep.): (Biotin,BR2) / (Control,BR2)	Abundance Ratios (by Bio. Rep.): (Biotin,BR3) / (Control,BR3)	Abundance Ratios (log2) (by Bio. Rep.): (Biotin,BR1) / (Control,BR1)	Abundance Ratios (log2) (by Bio. Rep.): (Biotin,BR2) / (Control,BR2)	Abundance Ratios (log2) (by Bio. Rep.): (Biotin,BR3) / (Control,BR3)	Abundances (Grouped): Biotin	Abundances (Grouped): Control	Abundances (Grouped) CV [%]: Biotin	Abundances (Grouped) CV [%]: Control	Abundances (by Bio. Rep.): Biotin,BR1	Abundances (by Bio. Rep.): Biotin,BR2	Abundances (by Bio. Rep.): Biotin,BR3	Abundances (by Bio. Rep.): Control,BR1	Abundances (by Bio. Rep.): Control,BR2	Abundances (by Bio. Rep.): Control,BR3	Abundances (by Bio. Rep.) Count: Biotin,BR1	Abundances (by Bio. Rep.) Count: Biotin,BR2	Abundances (by Bio. Rep.) Count: Biotin,BR3	Abundances (by Bio. Rep.) Count: Control,BR1	Abundances (by Bio. Rep.) Count: Control,BR2	Abundances (by Bio. Rep.) Count: Control,BR3	Abundance: F1: Sample, BR1, Biotin	Abundance: F2: Sample, BR2, Biotin	Abundance: F3: Sample, BR3, Biotin	Abundance: F4: Control, BR1, Control	Abundance: F5: Control, BR2, Control	Abundance: F6: Control, BR3, Control	Abundances Count: F1: Sample, BR1, Biotin	Abundances Count: F2: Sample, BR2, Biotin	Abundances Count: F3: Sample, BR3, Biotin
	NAAGAFGPDLAR	[K].NAAGAFGPDLAR.[K]			1.67116e-07	0	1	45	Afu6g07520	Afu6g07520 [46-57]	0	1159.59	0	0.234	-2.1	0.352502	0.523934	1.28	0.234	1.074	0.197	-2.1	0.1	-2.35	37.9	162.1	165.72	142.53	8.2	287.1	0.4	34.9	267.3	2.1	1	1	1	1	1	1	5.32373e+06	1.46663e+06	8061.76	1.09155e+06	7.41446e+06	835462	2	4	1
	NAAGAFGPDLARK	[K].NAAGAFGPDLARK.[L]			0.00609261	0	1	3	Afu6g07520	Afu6g07520 [46-58]	1	1287.68	0	0.001	-9.97	1e-17	2.14511e-17	0	0.001	0.001	0.001	-9.97	-9.97	-9.97		200		58.71				160.6	107.3	332.1				1	1	1					37170.1
	IVVLEQELVR	[R].IVVLEQELVR.[A]			2.90985e-05	0	1	27	Afu6g07520	Afu6g07520 [167-176]	0	1197.72	0	1.308	0.39	0.966078	0.987703	49.15	0.109	1.308	1.741	-3.2	0.39	0.8	20	180	150.07	85.25	19.2	226.1	3.2	176.6	173	1.8	1	1	1	1	1	1	5.66677e+06	521878	28260.6	2.49585e+06	2.16765e+06	330909	2	3	1
	QAYDGYEASK	[R].QAYDGYEASK.[A]			4.1604e-05	0	1	9	Afu6g07520	Afu6g07520 [240-249]	0	1131.5	0	0.073	-3.77	0.0691961	0.130872	0.79	0.073	0.232	0.001	-3.77	-2.11	-9.97	37.6	162.4	71.03	142.95	26.6	33.9	92.8	363	146.3	-62.6	1	1	1	1	1	1	724476	7229.32	75455.7	473715	169299		2	1	1
	NIEASVQPSR	[R].NIEASVQPSR.[D]			6.84294e-05	0	1	73	Afu6g07520	Afu6g07520 [135-144]	0	1100.57	0	0.585	-0.77	0.634078	0.789358	22.91	0.321	0.585	50.782	-1.64	-0.77	5.67	126.8	73.2	67.23	118.31	22.3	142.3	120.4	69.5	243.1	2.4	1	1	1	1	1	1	1.07103e+07	533971		1597445	4.95462e+06	691710	3	4
	VAIIAGYGK	[K].VAIIAGYGK.[H]			0.00145564	0	1	15	Afu6g07520	Afu6g07520 [214-222]	0	891.53	0	0.137	-2.87	0.208017	0.341508	2.06	0.624	0.137	0.035	-0.68	-2.87	-4.82	53	147	77.32	89.68	38	47.3	3.7	60.9	344.9	105.3	1	1	1	1	1	1	1.02609e+07			787527	3.95763e+06		2
	VPTASQIENPPPPLSSTK	[R].VPTASQIENPPPPLSSTK.[T]			1.35779e-12	0	1	101	Afu6g07520	Afu6g07520 [12-29]	0	1862.99	1	1.234	0.3	0.907114	0.962702	40.61	0.11	1.234	1.571	-3.19	0.3	0.65	41.9	158.1	166.02	147.92	2.6	311.2	6.3	23.7	252.3	4	1	1	1	1	1	1	892798	839257	64537.7	390522	3.69502e+06	837219	1	4	2
	AEAESLVAEAQLSNITR	[R].AEAESLVAEAQLSNITR.[E]			4.00705e-12	0	1	33	Afu6g07520	Afu6g07520 [177-193]	0	1801.93	0	0.922	-0.12	0.822562	0.911483	44.91	0.436	1.251	0.922	-1.2	0.32	-0.12	65.7	134.3	136.95	108.53	20.6	269.1	23.1	47.2	215.1	25	1	1	1	1	1	1	3.86263e+06	395575	129399	424736	1.71753e+06	2.85961e+06	4	4	5
	AAFQYQFDALR	[K].AAFQYQFDALR.[E]			0.000333728	0	1	9	Afu6g07520	Afu6g07520 [198-208]	0	1329.66	0	0.888	-0.17	0.65861	0.810755	54.68	0.888	1.303	0.001	-0.17	0.38	-9.97	113.2	86.8	93.55	82.39	172.6	119.6	-3.1	194.4	91.8	24.8	1	1	1	1	1	1		57496.2			239611			1
	HLLDLVDDTPVTPGETR	[K].HLLDLVDDTPVTPGETR.[Q]			3.0306e-09	0	1	29	Afu6g07520	Afu6g07520 [223-239]	0	1877.96	0	0.19	-2.4	0.224519	0.363698	4.34	0.036	0.405	0.19	-4.81	-1.3	-2.4	50.4	149.6	79.68	49.74	3.4	57.8	48.1	94.8	142.6	253.4	1	1	1	1	1	1		56207.3	178490		753709			1	3
	AAVKPSLSTR	[K].AAVKPSLSTR.[S]			0.00212091	0	1	21	Afu6g07520	Afu6g07520 [267-276]	0	1029.61	0	0.272	-1.88	0.325989	0.491558	10.93	0.272	1.475	0.001	-1.88	0.56	-9.97	42.8	157.2	214.4	156.31	4	376.5	-53.8	14.8	255.3	3.1	1	1	1	1	1	1	1.31744e+06	964673		232106	3.55215e+06	618598	2	4
	AIIQDCEEALTNWVQSK	[K].AIIQDCEEALTNWVQSK.[A]	1xCarbamidomethyl [C6]		1.94683e-08	0	1	3	Afu6g07520	Afu6g07520 [250-266]	0	2004.97	0
	ITDEIAK	[RK].ITDEIAK.[CL]			0.00680521	0.000331407	2	68	Afu6g07520	Afu6g07520 [150-156]	0	789.435	0	0.153	-2.71	0.207914	0.341496	2.02	0.065	0.516	0.153	-3.95	-0.96	-2.71	30.1	169.9	108.77	105.76	23.4	68.1	1.8	363	132.1	11.5	1	1	1	1	1	1	4.3118e+06	98103.7	9698.67	3.20097e+06	1.03328e+06	1.28967e+06	4	1	1
	QSRVPTASQIENPPPPLSSTK	[R].QSRVPTASQIENPPPPLSSTK.[T]			0.020187	0.00118525	1	6	Afu6g07520	Afu6g07520 [9-29]	1	2234.18	0
	SMEMVAR	[R].SMEMVAR.[E]			0.0590432	0.00255619	1	18	Afu6g07520	Afu6g07520 [72-78]	0	823.38	0	1.322	0.4	0.965406	0.987703	121.72	0.237	1.322	165.935	-2.08	0.4	7.37	150.9	49.1	78.92	110.7	13.1	204.7	170.7	55.5	154.9	1	1	1	1	1	1	1	3.48223e+06	424902		705404	1.7459e+06	165947	2	1
	NIEASVQPSRDR	[R].NIEASVQPSRDR.[K]			0.110344	0.00732838	1	5	Afu6g07520	Afu6g07520 [135-146]	1	1371.7	0	0.001	-9.97	1e-17	2.14511e-17	0	0.001	0.001	0.001	-9.97	-9.97	-9.97		200		15.96				234	195.4	170.6				1	1	1					742189
Afu2g08670	Afu2g08670 AspGDID:ASPL0000103586 COORDS:Chr2_A_fumigatus_Af293:2234495-2227401C, translated using codon table 1 (2292 amino acids) Uncharacterized ORF; Ortholog(s) have acetyl-CoA carboxylase activity, biotin carboxylase activity, role in long-chain fatty acid biosynthetic process, protein import into nucleus and endoplasmic reticulum membrane localization	18	420	37	36	0	2292	254.8	6.37	2681	24460.1	144.28	0	181.459	0.078	0.109359	0.38	18.8	181.2	23.98	3.39	2.67696e+07	1.64532e+07	2.44247e+07	2.46185e+08	2.36048e+08	2.30266e+08	5.95294e+06	67231.5	636326	2.49851e+06	9.6512e+06	2.3975e+07	10	6	11	4	25	23	High	High	High	High	High	High
	Sequence	Annotated Sequence	Modifications	Modifications in Master Proteins	Qvality PEP	Qvality q-value	# Proteins	# PSMs	Master Protein Accessions	Positions in Master Proteins	# Missed Cleavages	Theo. MH+ [Da]	# Razor Quan Results	Abundance Ratio: (Biotin) / (Control)	Abundance Ratio (log2): (Biotin) / (Control)	Abundance Ratio P-Value: (Biotin) / (Control)	Abundance Ratio Adj. P-Value: (Biotin) / (Control)	Abundance Ratio Variability [%]: (Biotin) / (Control)	Abundance Ratios (by Bio. Rep.): (Biotin,BR1) / (Control,BR1)	Abundance Ratios (by Bio. Rep.): (Biotin,BR2) / (Control,BR2)	Abundance Ratios (by Bio. Rep.): (Biotin,BR3) / (Control,BR3)	Abundance Ratios (log2) (by Bio. Rep.): (Biotin,BR1) / (Control,BR1)	Abundance Ratios (log2) (by Bio. Rep.): (Biotin,BR2) / (Control,BR2)	Abundance Ratios (log2) (by Bio. Rep.): (Biotin,BR3) / (Control,BR3)	Abundances (Grouped): Biotin	Abundances (Grouped): Control	Abundances (Grouped) CV [%]: Biotin	Abundances (Grouped) CV [%]: Control	Abundances (by Bio. Rep.): Biotin,BR1	Abundances (by Bio. Rep.): Biotin,BR2	Abundances (by Bio. Rep.): Biotin,BR3	Abundances (by Bio. Rep.): Control,BR1	Abundances (by Bio. Rep.): Control,BR2	Abundances (by Bio. Rep.): Control,BR3	Abundances (by Bio. Rep.) Count: Biotin,BR1	Abundances (by Bio. Rep.) Count: Biotin,BR2	Abundances (by Bio. Rep.) Count: Biotin,BR3	Abundances (by Bio. Rep.) Count: Control,BR1	Abundances (by Bio. Rep.) Count: Control,BR2	Abundances (by Bio. Rep.) Count: Control,BR3	Abundance: F1: Sample, BR1, Biotin	Abundance: F2: Sample, BR2, Biotin	Abundance: F3: Sample, BR3, Biotin	Abundance: F4: Control, BR1, Control	Abundance: F5: Control, BR2, Control	Abundance: F6: Control, BR3, Control	Abundances Count: F1: Sample, BR1, Biotin	Abundances Count: F2: Sample, BR2, Biotin	Abundances Count: F3: Sample, BR3, Biotin
	MASVAPAAVSGEATGAIPATGLVDGQTPSNESPR	[R].MASVAPAAVSGEATGAIPATGLVDGQTPSNESPR.[A]	1xOxidation [M1(100)]		4.70826e-06	0	1	3	Afu2g08670	Afu2g08670 [2170-2203]	0	3225.57	0	0.001	-9.97	1e-17	2.14511e-17	0	0.001	0.001	0.001	-9.97	-9.97	-9.97		200		28.65				245.2	219.2	135.6				1	1	1						176290
	ITTIIGAK	[K].ITTIIGAK.[D]			0.00165026	0	1	21	Afu2g08670	Afu2g08670 [1721-1728]	0	816.519	0	0.001	-9.97	1e-17	2.14511e-17	0	0.001	0.001	0.001	-9.97	-9.97	-9.97		200		91.67				138.7	406.1	55.2				1	1	1					858634	1.66996e+06
	IESDNELTGVCNVAVR	[R].IESDNELTGVCNVAVR.[D]	1xCarbamidomethyl [C11]		1.2812e-07	0	1	9	Afu2g08670	Afu2g08670 [1232-1247]	0	1775.86	0	0.001	-9.97	1e-17	2.14511e-17	0	0.001	0.001	0.001	-9.97	-9.97	-9.97		200		106.35				413.6	-11.8	198.1				1	1	1						429504
	LGGIPMGVIAVETR	[R].LGGIPMGVIAVETR.[S]			0.000380218	0	1	6	Afu2g08670	Afu2g08670 [1915-1928]	0	1412.79	0	0.001	-9.97	1e-17	2.14511e-17	0	0.001	0.001	0.001	-9.97	-9.97	-9.97		200		62.1				279.6	263.5	56.9				1	1	1					350077
	LGGIPMGVIAVETR	[R].LGGIPMGVIAVETR.[S]	1xOxidation [M6(100)]		0.00127161	0	1	7	Afu2g08670	Afu2g08670 [1915-1928]	0	1428.79	0	0.001	-9.97	1e-17	2.14511e-17	0	0.001	0.001	0.001	-9.97	-9.97	-9.97		200		49				93.5	286.3	220.3				1	1	1					57840.9
	LDAQLQSIVDK	[K].LDAQLQSIVDK.[A]			0.00358737	0	1	9	Afu2g08670	Afu2g08670 [851-861]	0	1229.67	0	0.037	-4.76	0.041941	0.0825501	0.04	0.03	0.037	0.122	-5.05	-4.76	-3.04	7.1	192.9	7	60.41	8.6	8.5	7.5	284.6	228.9	61.9	1	1	1	1	1	1			12618.1		545008				1
	LPEALAASPK	[R].LPEALAASPK.[K]			4.09273e-06	0	1	9	Afu2g08670	Afu2g08670 [153-162]	0	996.572	0	0.001	-9.97	1e-17	2.14511e-17	0	0.001	0.001	0.001	-9.97	-9.97	-9.97		200		63.29				151.9	343.6	104.5				1	1	1					273031	1.18859e+06
	IIFIGPPASAMR	[K].IIFIGPPASAMR.[S]			0.002463	0	1	6	Afu2g08670	Afu2g08670 [164-175]	0	1272.71	0	0.113	-3.15	0.117768	0.210244	0.07	0.344	0.113	0.109	-1.54	-3.15	-3.2	23.4	176.6	12.64	50.13	26.5	27.9	21.8	77.2	246.7	200	1	1	1	1	1	1			11380.2		183731				1
	TPEYPEGR	[R].TPEYPEGR.[R]			0.00140727	0	1	30	Afu2g08670	Afu2g08670 [1605-1612]	0	948.442	0	0.001	-9.82	6.34533e-05	0.000136032	0	0.028	0.001	0.001	-5.14	-9.97	-9.82	5.5	194.5	83.51	116.62	6.5	9.3	0.4	229.4	-47.7	402.1	1	1	1	1	1	1	33914.3					1.27682e+06	2
	TTLLPLQQVITK	[K].TTLLPLQQVITK.[Y]			2.17762e-05	0	1	6	Afu2g08670	Afu2g08670 [896-907]	0	1354.83	0	0.177	-2.5	0.264677	0.416342	1.11	0.135	0.843	0.177	-2.89	-0.25	-2.5	36.1	163.9	20.64	66.86	36.5	44.5	29.4	271	52.9	165.7	1	1	1	1	1	1			22869.9			2631945			1
	TVFPVDFIYEGQR	[K].TVFPVDFIYEGQR.[Y]			0.000224577	0	1	6	Afu2g08670	Afu2g08670 [610-622]	0	1570.79	0	1.95	0.96	0.932024	0.971913	148.18	0.001	6.386	1.95	-9.97	2.67	0.96	145.7	54.3	74.74	152.33	115.8	324.8	84.2	-18.8	50.9	43.2	1	1	1	1	1	1		28973.3	28639.1		24639			1	1
	TCLLEQENDPTQLR	[K].TCLLEQENDPTQLR.[S]	1xCarbamidomethyl [C2]		5.23624e-06	0	1	21	Afu2g08670	Afu2g08670 [684-697]	0	1716.82	0	0.127	-2.98	0.144478	0.251573	2.14	0.127	0.014	0.703	-2.98	-6.2	-0.51	22.6	177.4	62.64	121.73	10.5	6.1	21.5	82.4	448.8	30.6	1	1	1	1	1	1	154370				281102	274641	1
	FIEENVNPADAEILK	[R].FIEENVNPADAEILK.[T]			3.64466e-06	0	1	13	Afu2g08670	Afu2g08670 [881-895]	0	1701.87	0	0.118	-3.08	0.13873	0.243363	1.69	0.118	0.257	0.022	-3.08	-1.96	-5.51	17.8	182.2	89.78	30.04	15.9	42	5.2	134.6	163.5	238.7	1	1	1	1	1	1		4742.44			100252	2.09598e+06		1
	FFVHPDPWVTLAALEVYIR	[R].FFVHPDPWVTLAALEVYIR.[R]			5.89716e-07	0	1	3	Afu2g08670	Afu2g08670 [1083-1101]	0	2273.21	0	0.001	-9.97	1e-17	2.14511e-17	0	0.001	0.001	0.001	-9.97	-9.97	-9.97		200		183.47				439.5	-222.4	383				1	1	1						238418
	GPTYEEDESIR	[R].GPTYEEDESIR.[H]			6.8963e-06	0	1	24	Afu2g08670	Afu2g08670 [1298-1308]	0	1295.58	0	0.001	-9.97	1e-17	2.14511e-17	0	0.001	0.001	0.001	-9.97	-9.97	-9.97		200		79.51				22.9	246.5	330.6				1	1	1						795151
	AHEFNVFAGLLEQYYK	[K].AHEFNVFAGLLEQYYK.[V]			0.000163266	0	1	3	Afu2g08670	Afu2g08670 [914-929]	0	1928.95	0	0.001	-9.97	1e-17	2.14511e-17	0	0.001	0.001	0.001	-9.97	-9.97	-9.97		200		57.67				264.2	66.8	269				1	1	1						298001
	GGVLEPEGIVNIK	[R].GGVLEPEGIVNIK.[Y]			8.79719e-05	0	1	9	Afu2g08670	Afu2g08670 [2053-2065]	0	1324.75	0	0.001	-9.97	1e-17	2.14511e-17	0	0.001	0.001	0.001	-9.97	-9.97	-9.97		200		40.38				266.8	222.9	110.3				1	1	1					180430	1.27777e+06
	AIQFTVMATPEDLR	[R].AIQFTVMATPEDLR.[A]			4.09273e-06	0	1	6	Afu2g08670	Afu2g08670 [85-98]	0	1591.81	0	0.729	-0.46	0.581344	0.746326	1.64	0.729	0.714	2.102	-0.46	-0.49	1.07	83.3	116.7	42.91	73.64	138.7	70.7	68.8	190.1	99	32.7	1	1	1	1	1	1		10337.6			78600.3			1
	AIQVEGQPIILTGAPAINK	[R].AIQVEGQPIILTGAPAINK.[L]			3.45286e-09	0	1	27	Afu2g08670	Afu2g08670 [1777-1795]	0	1933.11	0	0.001	-9.97	1e-17	2.14511e-17	0	0.001	0.001	0.001	-9.97	-9.97	-9.97		200		47.48				284.7	97.4	217.9				1	1	1					91787.1	2.93941e+06
	ALEDPSLSK	[R].ALEDPSLSK.[E]			0.000864173	0	1	10	Afu2g08670	Afu2g08670 [2088-2096]	0	959.504	0	0.001	-9.97	1e-17	2.14511e-17	0	0.001	0.001	0.001	-9.97	-9.97	-9.97		200		15.47				232.9	195.5	171.5				1	1	1						1.96179e+06
	AAVSLGK	[R].AAVSLGK.[L]			0.00801318	0.000331407	1	23	Afu2g08670	Afu2g08670 [341-347]	0	645.393	0	0.001	-9.97	1e-17	2.14511e-17	0	0.001	0.001	0.001	-9.97	-9.97	-9.97		200		78.92				370.8	59.4	169.8				1	1	1						1.12162e+06
	DGLGVECLK	[K].DGLGVECLK.[G]	1xCarbamidomethyl [C7]		0.00693735	0.000331407	1	21	Afu2g08670	Afu2g08670 [1729-1737]	0	990.492	0	0.011	-6.44	0.00636401	0.0133042	0.01	0.011	0.006	0.039	-6.44	-7.5	-4.67	2.3	197.7	3.69	83.29	2	2.1	1.9	169.8	375.2	49	1	1	1	1	1	1	38404.2				313851	586916	1
	IYLSANSGAR	[R].IYLSANSGAR.[I]			0.00980328	0.000626458	1	6	Afu2g08670	Afu2g08670 [1651-1660]	0	1051.55	0	0.162	-2.62	0.169566	0.288991	2.44	0.04	0.162	0.264	-4.63	-2.62	-1.92	11.8	188.2	62.78	72.84	12.3	31.8	11.2	305.9	196.2	42.6	1	1	1	1	1	1		9388.89	12628.7		314316			1	1
	LDATYGELR	[R].LDATYGELR.[R]			0.0112659	0.000626458	1	3	Afu2g08670	Afu2g08670 [2078-2086]	0	1037.53	0	0.001	-9.97	1e-17	2.14511e-17	0	0.001	0.001	0.001	-9.97	-9.97	-9.97		200		466.27				445.7	-830.8	985.1				1	1	1						292045
	IPSLASK	[K].IPSLASK.[R]			0.0131321	0.000626458	1	25	Afu2g08670	Afu2g08670 [1555-1561]	0	715.435	0	1.456	0.54	0.978384	0.991859	125.65	6.77	0.222	1.456	2.76	-2.17	0.54	111.1	88.9	13.23	125.38	74.6	66.9	86.8	11	301.1	59.6	1	1	1	1	1	1	4.82879e+06		167777	34183.6	828673	2.34891e+06	5		1
	YLYLTPEVK	[K].YLYLTPEVK.[Q]			0.0114839	0.000626458	1	12	Afu2g08670	Afu2g08670 [1687-1695]	0	1125.62	0	0.05	-4.33	0.0433837	0.0851053	0.1	0.05	0.063	0.014	-4.33	-4	-6.16	9.4	190.6	85.86	55.16	10.4	17.8	1.1	209.7	284.1	76.9	1	1	1	1	1	1	199824				232221	900221	1
	ANADYIR	[R].ANADYIR.[M]			0.0281637	0.00189738	1	16	Afu2g08670	Afu2g08670 [99-105]	0	822.41	0	0.869	-0.2	0.651433	0.804444	9.77	0.869	0.752	0.945	-0.2	-0.41	-0.08	93	107	42.04	53.76	78.7	132.5	59.3	90.6	176.1	62.8	1	1	1	1	1	1	323856		7290.02			157316	1		1
	RLSEELILKR	[R].RLSEELILKR.[M]			0.0293924	0.00189738	1	6	Afu2g08670	Afu2g08670 [2160-2169]	2	1256.77	0	0.001	-9.97	1e-17	2.14511e-17	0	0.001	0.001	10.638	-9.97	-9.97	3.41	182.8	17.2	89.69	100.34	305	-4.2	253.3	-2.4	24.5	23.8	1	1	1	1	1	1			341040			653486			2
	GVIVPVQYLEDAEEQLPK	[K].GVIVPVQYLEDAEEQLPK.[A]			0.0256115	0.00189738	1	11	Afu2g08670	Afu2g08670 [1182-1199]	0	2027.07	0	0.001	-9.97	1e-17	2.14511e-17	0	0.001	0.001	0.001	-9.97	-9.97	-9.97				450.19				-126.7	1218.1	-491.4				1	1	1					294878
	EIGFPVMVK	[K].EIGFPVMVK.[A]	1xOxidation [M7(100)]		0.0451903	0.00207337	1	3	Afu2g08670	Afu2g08670 [237-245]	0	1035.55	0	0.356	-1.49	0.378146	0.552975	1.32	0.331	0.765	0.356	-1.59	-0.39	-1.49	74.1	125.9	33.18	37.65	65.6	80.2	39.7	198.1	104.9	111.5	1	1	1	1	1	1		5016.98	9468.39			542125		1	1
	LDATYGELRR	[R].LDATYGELRR.[A]			0.0675827	0.00301691	1	6	Afu2g08670	Afu2g08670 [2078-2087]	1	1193.63	0	0.014	-6.12	0.00806943	0.0168395	0.02	0.007	0.024	0.014	-7.12	-5.4	-6.12	4.4	195.6	67.86	52.17	0.7	4.6	4.3	96.4	192.3	301.6	1	1	1	1	1	1			5646.56		355584				1
	TCLLEQENDPTQLRSPSPGK	[K].TCLLEQENDPTQLRSPSPGK.[L]	1xCarbamidomethyl [C2]		0.0751817	0.00371111	1	3	Afu2g08670	Afu2g08670 [684-703]	1	2270.11	0	0.001	-9.97	1e-17	2.14511e-17	0	0.001	0.001	0.001	-9.97	-9.97	-9.97		200		69.33				285	275	40				1	1	1					40305.2
	DCSVQR	[R].DCSVQR.[R]	1xCarbamidomethyl [C2]		0.0769378	0.00392957	2	13	Afu4g07710; Afu2g08670	Afu4g07710 [271-276]; Afu2g08670 [311-316]	0	764.336	0	0.001	-9.97	1e-17	2.14511e-17	0	0.001	0.001	5.274	-9.97	-9.97	2.4	204.6	-4.6	59.77	-726.29	275.3	267	62.6	-6	-10.8	11.9	1	1	1	1	1	1	2.44714e+06					64144.7	4
	EIGFPVMVK	[K].EIGFPVMVK.[A]			0.0891277	0.00460307	1	6	Afu2g08670	Afu2g08670 [237-245]	0	1019.56	0	0.001	-9.97	1e-17	2.14511e-17	0	0.001	0.001	0.001	-9.97	-9.97	-9.97		200		55.77				120.5	152	327.5				1	1	1					414635
	GSGLIAGATSR	[K].GSGLIAGATSR.[A]			0.0883155	0.00460307	1	13	Afu2g08670	Afu2g08670 [1738-1748]	0	989.537	0	0.023	-5.43	0.0133259	0.0275808	0.07	0.003	0.096	0.023	-8.31	-3.38	-5.43	4.6	195.4	72.96	62.45	0.7	5.6	6.7	237.7	58	291.2	1	1	1	1	1	1	149997	8772.26		2.28452e+06	494318		2	1
	EKQLDTMAR	[R].EKQLDTMAR.[L]			0.100799	0.00574149	1	6	Afu2g08670	Afu2g08670 [2069-2077]	1	1091.55	0	0.002	-9.31	0.000385963	0.000825427	0	0.026	0.001	0.002	-5.28	-9.87	-9.31	0.4	199.6	78.26	78.22	1.2	0.4	0.3	46.2	358	193.9	1	1	1	1	1	1	15506.6			28847.1	198199		1
	AHLASEGGVEEYR	[K].AHLASEGGVEEYR.[K]			0.118571	0.00820925	1	6	Afu2g08670	Afu2g08670 [582-594]	0	1417.67	0	0.001	-9.97	1e-17	2.14511e-17	0	0.001	0.001	0.001	-9.97	-9.97	-9.97		200		190.44				-206	256.6	549.4				1	1	1					23540.7
	ALEALPR	[K].ALEALPR.[A]			0.121255	0.0084109	1	8	Afu2g08670	Afu2g08670 [1200-1206]	0	769.457	0	0.001	-9.97	1e-17	2.14511e-17	0	0.001	0.001	0.001	-9.97	-9.97	-9.97	0	200	22.63	18.44	0	0	0	224.7	157.6	217.6	1	1	1	1	1	1	18475.4				2.60978e+06		1
	EQLSEIK	[K].EQLSEIK.[A]			0.121799	0.0084109	1	5	Afu2g08670	Afu2g08670 [2097-2103]	0	846.457	0	0.06	-4.05	0.0564309	0.10853	0.3	0.06	0.027	2.929	-4.05	-5.23	1.55	18.3	181.7	53.8	119.79	7	11.6	20.9	115.8	437.5	7.1	1	1	1	1	1	1	189809		16969.3	150955	505767	118112	1		1
Afu5g04230	cit1 AspGDID:ASPL0000107602 COORDS:Chr5_A_fumigatus_Af293:1129170-1127276C, translated using codon table 1 (474 amino acids) Verified ORF; Putative citrate synthase; reacts with rabbit immunosera exposed to A. fumigatus conidia; transcript induced by exposure to human airway epithelial cells	60	415	21	21	0	474	52.1	8.57	3606	30454.2	282.89	0	184.44	0.823	0.74035	42.08	95.1	104.9	32.52	74.25	8.35034e+08	6.93657e+08	4.19614e+08	1.93532e+09	4.54609e+08	7.6494e+08	8.35034e+08	3.81884e+06	3.9657e+06	9.27284e+07	7.06076e+06	1.66848e+07	22	10	9	17	11	12	High	High	High	High	High	High
	Sequence	Annotated Sequence	Modifications	Modifications in Master Proteins	Qvality PEP	Qvality q-value	# Proteins	# PSMs	Master Protein Accessions	Positions in Master Proteins	# Missed Cleavages	Theo. MH+ [Da]	# Razor Quan Results	Abundance Ratio: (Biotin) / (Control)	Abundance Ratio (log2): (Biotin) / (Control)	Abundance Ratio P-Value: (Biotin) / (Control)	Abundance Ratio Adj. P-Value: (Biotin) / (Control)	Abundance Ratio Variability [%]: (Biotin) / (Control)	Abundance Ratios (by Bio. Rep.): (Biotin,BR1) / (Control,BR1)	Abundance Ratios (by Bio. Rep.): (Biotin,BR2) / (Control,BR2)	Abundance Ratios (by Bio. Rep.): (Biotin,BR3) / (Control,BR3)	Abundance Ratios (log2) (by Bio. Rep.): (Biotin,BR1) / (Control,BR1)	Abundance Ratios (log2) (by Bio. Rep.): (Biotin,BR2) / (Control,BR2)	Abundance Ratios (log2) (by Bio. Rep.): (Biotin,BR3) / (Control,BR3)	Abundances (Grouped): Biotin	Abundances (Grouped): Control	Abundances (Grouped) CV [%]: Biotin	Abundances (Grouped) CV [%]: Control	Abundances (by Bio. Rep.): Biotin,BR1	Abundances (by Bio. Rep.): Biotin,BR2	Abundances (by Bio. Rep.): Biotin,BR3	Abundances (by Bio. Rep.): Control,BR1	Abundances (by Bio. Rep.): Control,BR2	Abundances (by Bio. Rep.): Control,BR3	Abundances (by Bio. Rep.) Count: Biotin,BR1	Abundances (by Bio. Rep.) Count: Biotin,BR2	Abundances (by Bio. Rep.) Count: Biotin,BR3	Abundances (by Bio. Rep.) Count: Control,BR1	Abundances (by Bio. Rep.) Count: Control,BR2	Abundances (by Bio. Rep.) Count: Control,BR3	Abundance: F1: Sample, BR1, Biotin	Abundance: F2: Sample, BR2, Biotin	Abundance: F3: Sample, BR3, Biotin	Abundance: F4: Control, BR1, Control	Abundance: F5: Control, BR2, Control	Abundance: F6: Control, BR3, Control	Abundances Count: F1: Sample, BR1, Biotin	Abundances Count: F2: Sample, BR2, Biotin	Abundances Count: F3: Sample, BR3, Biotin
	KLPDDPMFK	[R].KLPDDPMFK.[L]			0.00594781	0	1	6	Afu5g04230	Afu5g04230 [376-384]	1	1090.56	0	0.823	-0.28	0.770201	0.881163	1.47	0.835	0.823	0.354	-0.26	-0.28	-1.5	80.8	119.2	23.28	29.93	77.2	93.8	58.2	92.4	113.9	164.5	1	1	1	1	1	1	21870436			1255022			1
	KLPDDPMFK	[R].KLPDDPMFK.[L]	1xOxidation [M7(100)]		0.00304513	0	1	12	Afu5g04230	Afu5g04230 [376-384]	1	1106.56	0	0.154	-2.7	0.186795	0.313514	2.09	0.154	0.062	1000	-2.7	-4.01	9.97	134.5	65.5	85.06	155.42	64.5	2	82.1	419.9	31.4	0.1	1	1	1	1	1	1	2.32175e+07	5499.8		7.23919e+06	480772	14646.1	3	1
	IAPGVLTEHGK	[K].IAPGVLTEHGK.[T]			6.27301e-05	0	1	15	Afu5g04230	Afu5g04230 [392-402]	0	1121.63	0	0.284	-1.82	0.389289	0.565758	2.57	0.284	0.345	0.172	-1.82	-1.54	-2.54	29.3	170.7	94.34	85.8	70.8	0.6	40.6	249.5	1.7	236.9	1	1	1	1	1	1	1.00817e+08	6424.4		17026404	101207		3	1
	VIGEVTLDQAYGGAR	[K].VIGEVTLDQAYGGAR.[G]			1.37486e-08	0	1	48	Afu5g04230	Afu5g04230 [68-82]	0	1548.8	0	1.051	0.07	0.899203	0.957181	93.53	0.388	2.421	1.051	-1.37	1.28	0.07	141.5	58.5	83.28	142.18	126.1	99.1	4.6	324.9	40.9	4.4	1	1	1	1	1	1	7.9526e+07	489503	86528	9.82018e+06	1.09787e+06	1.67777e+06	4	2	2
	SFSTEAYAK	[K].SFSTEAYAK.[L]			0.000702135	0	1	68	Afu5g04230	Afu5g04230 [460-468]	0	1003.47	0	4.261	2.09	0.55216	0.723476	24.79	0.38	4.973	4.261	-1.4	2.31	2.09	140.6	59.4	86.43	134.97	93.6	196.8	19.2	246.3	39.6	4.5	1	1	1	1	1	1	9.56617e+07	1.57468e+06	585988	1.20614e+07	1.71965e+06	2.80368e+06	7	6	4
	SIGNDLSDQAIK	[K].SIGNDLSDQAIK.[D]			4.26643e-07	0	1	27	Afu5g04230	Afu5g04230 [327-338]	0	1260.64	0	0.111	-3.17	0.11817	0.210855	0.29	0.111	0.093	0.453	-3.17	-3.42	-1.14	20	180	28.05	47.74	24.4	20.8	35.2	219.5	222.4	77.8	1	1	1	1	1	1	860384		37080.2	371213		1.66947e+06	3		1
	SIGNDLSDQAIKDYLWSTLNAGQVVPGYGHAVLR	[K].SIGNDLSDQAIKDYLWSTLNAGQVVPGYGHAVLR.[K]			4.12078e-10	0	1	3	Afu5g04230	Afu5g04230 [327-360]	1	3657.87	0	1000	9.97	1e-17	2.14511e-17	0	1000	1000	1000	9.97	9.97	9.97	200		19.09		243	187	170				1	1	1				3138869						1
	SLKETFADKLPGEIEK	[K].SLKETFADKLPGEIEK.[V]			1.25668e-07	0	1	15	Afu5g04230	Afu5g04230 [41-56]	2	1804.97	0	0.506	-0.98	0.579415	0.744932	0.34	0.506	0.568	0.502	-0.98	-0.82	-1	67.2	132.8	28.23	33.42	65.8	50.3	88.6	129.9	88.7	176.7	1	1	1	1	1	1	4.22593e+07			4.0004e+06			3
	TKNPYPNVDAHSGVLLQYYGLTEANYYTVLFGVSR	[K].TKNPYPNVDAHSGVLLQYYGLTEANYYTVLFGVSR.[A]			1.65343e-05	0	1	3	Afu5g04230	Afu5g04230 [403-437]	1	3949.98	0	0.001	-9.97	1e-17	2.14511e-17	0	0.001	0.001	0.001	-9.97	-9.97	-9.97		200		112.42				436.7	-10.8	174.1				1	1	1						89026.9
	CPSTLHPMAQFSLAVTALEHESAFAK	[R].CPSTLHPMAQFSLAVTALEHESAFAK.[A]	1xCarbamidomethyl [C1]		2.61407e-08	0	1	3	Afu5g04230	Afu5g04230 [167-192]	0	2843.39	0	1000	9.97	1e-17	2.14511e-17	0	1000	1000	1000	9.97	9.97	9.97	200		34.5		146	277.7	176.3				1	1	1				1.40672e+06						1
	DYWNYTYEDSMDLIAK	[K].DYWNYTYEDSMDLIAK.[L]			5.65706e-06	0	1	3	Afu5g04230	Afu5g04230 [202-217]	0	2026.87	0	1000	9.97	1e-17	2.14511e-17	0	1000	1000	1000	9.97	9.97	9.97	200		57.76		185.1	322.2	92.6				1	1	1				1.77022e+06						1
	ETFADKLPGEIEK	[K].ETFADKLPGEIEK.[V]			3.02452e-05	0	1	6	Afu5g04230	Afu5g04230 [44-56]	1	1476.76	0	0.152	-2.72	0.228454	0.368889	3.39	0.152	0.001	12.841	-2.72	-9.97	3.68	185.6	14.4	34.36	172.47	68.3	35.8	43.9	450.7	-2.1	3.4	1	1	1	1	1	1	6.59839e+06			2.08524e+06		200910	2
	DKDYSFNLANQLGYGDNNDFVELMR	[K].DKDYSFNLANQLGYGDNNDFVELMR.[L]			6.53992e-11	0	1	6	Afu5g04230	Afu5g04230 [241-265]	1	2938.33	0	1000	9.97	1e-17	2.14511e-17	0	1000	1000	1000	9.97	9.97	9.97	200		25.35		172.6	258.5	168.9				1	1	1				3.11207e+06						1
	DKDYSFNLANQLGYGDNNDFVELMR	[K].DKDYSFNLANQLGYGDNNDFVELMR.[L]	1xOxidation [M24(100)]		1.23263e-07	0	1	6	Afu5g04230	Afu5g04230 [241-265]	1	2954.33	0	0.001	-9.97	1e-17	2.14511e-17	0	0.027	0.001	0.001	-5.23	-9.97	-9.97	20.3	179.7	149.74	140.05	13.2	12.8	-5.1	494.2	-28.6	113.5	1	1	1	1	1	1	143209			257795			1
	APGGEEPLPEGLFWLLLTGEIPTEQQVR	[K].APGGEEPLPEGLFWLLLTGEIPTEQQVR.[D]			2.81335e-10	0	1	3	Afu5g04230	Afu5g04230 [117-144]	0	3076.6	0	1000	9.97	1e-17	2.14511e-17	0	1000	1000	1000	9.97	9.97	9.97	200		30.69		162.5	166.7	270.8				1	1	1				1.19604e+06						1
	ALGAPIERPK	[R].ALGAPIERPK.[S]			0.00144165	0	1	24	Afu5g04230	Afu5g04230 [450-459]	0	1051.63	0	0.514	-0.96	0.61331	0.772486	15.77	0.514	0.307	241.754	-0.96	-1.7	7.92	181.4	18.6	82.6	159.83	146.4	4.6	148.5	284.8	15	0.6	1	1	1	1	1	1	7.36996e+07	18199.6	2.23239e+06	6.87116e+06	321806	188237	5	1	3
	ALGVLPQLIIDR	[R].ALGVLPQLIIDR.[A]			3.62709e-06	0	1	16	Afu5g04230	Afu5g04230 [438-449]	0	1307.8	0	7.891	2.98	0.353979	0.525686	124.86	1.245	31.436	7.891	0.32	4.97	2.98	193	7	59.49	152.76	183.8	209.1	47	147.6	6.7	6	1	1	1	1	1	1	3.14209e+07		239675	1.20922e+06	48346.6	619160	3		1
	DLSAEWAAR	[R].DLSAEWAAR.[S]			0.00894894	0.000331407	1	27	Afu5g04230	Afu5g04230 [145-153]	0	1018.5	0	0.816	-0.29	0.766539	0.879566	27.67	0.816	2.425	0.587	-0.29	1.28	-0.77	74	126	45.87	69.61	139	59.2	76.5	170.4	24.4	130.4	1	1	1	1	1	1	7.01866e+07	233778		4.12289e+06	523444		4	2
	FIEELIDR	[K].FIEELIDR.[C]			0.0141094	0.000626458	1	9	Afu5g04230	Afu5g04230 [159-166]	0	1034.55	0	0.423	-1.24	0.515352	0.691104	0.34	0.418	0.483	0.423	-1.26	-1.05	-1.24	59.5	140.5	31.3	24.98	41.6	80.1	63.3	99.6	165.9	149.5	1	1	1	1	1	1	4.81457e+07			5.51915e+06			3
	LPTIAAK	[K].LPTIAAK.[I]			0.0102358	0.000626458	1	36	Afu5g04230	Afu5g04230 [218-224]	0	713.456	0	1.994	1	0.870248	0.941392	4.76	1.994	71.55	1.931	1	6.16	0.95	162.9	37.1	83.32	134.21	279.4	107.3	47.2	140.1	1.5	24.5	1	1	1	1	1	1	6.41426e+07	192804	323501	1.54119e+06	14634.2	3.41593e+06	5	2	1
	LPGEIEK	[K].LPGEIEK.[V]			0.0214771	0.00118525	1	12	Afu5g04230	Afu5g04230 [50-56]	0	785.44	1	1.168	0.22	0.872676	0.943007	109.82	0.303	127.24	1.168	-1.72	6.99	0.22	109.6	90.4	45.68	124	73.7	150	71	243.4	1.2	60.8	1	1	1	1	1	1	7.11915e+06	113435	204634	1.12677e+06	4841.58	3571621	5	1	3
	LVSQVYK	[K].LVSQVYK.[I]			0.0259792	0.00189738	1	39	Afu5g04230	Afu5g04230 [385-391]	0	836.488	0	1.339	0.42	0.976259	0.991345	70.73	0.505	1.978	1.339	-0.99	0.98	0.42	132.8	67.2	84.42	128.34	140	117.6	3.2	277.4	59.5	2.4	1	1	1	1	1	1	1.36338e+08	896797	92449.6	1.29487e+07	2.46281e+06	1.40762e+06	9	2	1
	GYTIPECQK	[R].GYTIPECQK.[L]	1xCarbamidomethyl [C7]		0.0285675	0.00189738	1	28	Afu5g04230	Afu5g04230 [104-112]	0	1095.51	0	3.245	1.7	0.684575	0.828005	101.87	0.204	5.475	3.245	-2.3	2.45	1.7	153.9	46.1	72.68	154.91	73.4	120.5	17.9	360.6	22	5.5	1	1	1	1	1	1	22403280	287719	163458	5272428	285381	1.0267e+06	1	1	2
Afu1g06390	tef1 AspGDID:ASPL0000101807 COORDS:Chr1_A_fumigatus_Af293:1831593-1833461W, translated using codon table 1 (494 amino acids) Verified ORF; Putative translation elongation factor EF-1 alpha subunit; protein abundant in conidia; protein induced by heat shock	38	395	14	14	0	494	53.8	9.1	2476	25792.5	181.62	0	171.257	26.076	0.416297	22.81	190	10	56.69	45.36	3.63294e+08	1.44765e+09	1.16882e+09	7.38838e+07	6.17537e+07	2.66395e+07	7.44967e+07	9.2032e+06	1.64955e+07	2.93679e+06	1.96203e+06	9.87734e+06	13	13	11	10	9	11	High	High	High	High	High	High
	Sequence	Annotated Sequence	Modifications	Modifications in Master Proteins	Qvality PEP	Qvality q-value	# Proteins	# PSMs	Master Protein Accessions	Positions in Master Proteins	# Missed Cleavages	Theo. MH+ [Da]	# Razor Quan Results	Abundance Ratio: (Biotin) / (Control)	Abundance Ratio (log2): (Biotin) / (Control)	Abundance Ratio P-Value: (Biotin) / (Control)	Abundance Ratio Adj. P-Value: (Biotin) / (Control)	Abundance Ratio Variability [%]: (Biotin) / (Control)	Abundance Ratios (by Bio. Rep.): (Biotin,BR1) / (Control,BR1)	Abundance Ratios (by Bio. Rep.): (Biotin,BR2) / (Control,BR2)	Abundance Ratios (by Bio. Rep.): (Biotin,BR3) / (Control,BR3)	Abundance Ratios (log2) (by Bio. Rep.): (Biotin,BR1) / (Control,BR1)	Abundance Ratios (log2) (by Bio. Rep.): (Biotin,BR2) / (Control,BR2)	Abundance Ratios (log2) (by Bio. Rep.): (Biotin,BR3) / (Control,BR3)	Abundances (Grouped): Biotin	Abundances (Grouped): Control	Abundances (Grouped) CV [%]: Biotin	Abundances (Grouped) CV [%]: Control	Abundances (by Bio. Rep.): Biotin,BR1	Abundances (by Bio. Rep.): Biotin,BR2	Abundances (by Bio. Rep.): Biotin,BR3	Abundances (by Bio. Rep.): Control,BR1	Abundances (by Bio. Rep.): Control,BR2	Abundances (by Bio. Rep.): Control,BR3	Abundances (by Bio. Rep.) Count: Biotin,BR1	Abundances (by Bio. Rep.) Count: Biotin,BR2	Abundances (by Bio. Rep.) Count: Biotin,BR3	Abundances (by Bio. Rep.) Count: Control,BR1	Abundances (by Bio. Rep.) Count: Control,BR2	Abundances (by Bio. Rep.) Count: Control,BR3	Abundance: F1: Sample, BR1, Biotin	Abundance: F2: Sample, BR2, Biotin	Abundance: F3: Sample, BR3, Biotin	Abundance: F4: Control, BR1, Control	Abundance: F5: Control, BR2, Control	Abundance: F6: Control, BR3, Control	Abundances Count: F1: Sample, BR1, Biotin	Abundances Count: F2: Sample, BR2, Biotin	Abundances Count: F3: Sample, BR3, Biotin
	MVPSKPMCVESFTDYPPLGR	[K].MVPSKPMCVESFTDYPPLGR.[F]	1xCarbamidomethyl [C8]		0.000226757	0	1	6	Afu1g06390	Afu1g06390 [437-456]	0	2311.09	0	1000	9.97	1e-17	2.14511e-17	0	1000	1000	1000	9.97	9.97	9.97	200		35.59		271.4	129.1	199.5				1	1	1					198704						2
	MVPSKPMCVESFTDYPPLGR	[K].MVPSKPMCVESFTDYPPLGR.[F]	1xCarbamidomethyl [C8]; 1xOxidation [M7(99.3)]		9.05592e-05	0	1	13	Afu1g06390	Afu1g06390 [437-456]	0	2327.09	0	169.951	7.41	0.0199568	0.0408502	18.17	33.256	169.951	190.78	5.06	7.41	7.58	197.9	2.1	60.01	56.02	102.2	161	331.1	3.1	0.9	1.7	1	1	1	1	1	1		263575		30808	8422.56			3
	MVPSKPMCVESFTDYPPLGR	[K].MVPSKPMCVESFTDYPPLGR.[F]	1xCarbamidomethyl [C8]; 2xOxidation [M1(100); M7(100)]		1.95804e-05	0	1	9	Afu1g06390	Afu1g06390 [437-456]	0	2343.08	0	1000	9.97	1e-17	2.14511e-17	0	1000	1000	1000	9.97	9.97	9.97	200		165.34		487	274.6	-161.6				1	1	1					63645.3						1
	QTVAVGVVK	[R].QTVAVGVVK.[S]			0.000669032	0	1	48	Afu1g06390	Afu1g06390 [464-472]	0	900.551	0	1.626	0.7	0.987554	0.994876	112.06	0.397	1.626	18.279	-1.33	0.7	4.19	149.6	50.4	75.72	79.1	22.8	170.8	231.3	57.5	105	12.7	1	1	1	1	1	1	2599963	152229	786341	313780	508308	876926	3	3	5
	LPLQDVYK	[R].LPLQDVYK.[I]			0.00558717	0	1	15	Afu1g06390	Afu1g06390 [281-288]	0	975.551	0	24.834	4.63	0.1223	0.217457	118.13	5.046	45.284	24.834	2.34	5.5	4.63	192.3	7.7	66.77	24.48	55.9	309.6	208.2	11.1	6.8	8.4	1	1	1	1	1	1	7.99969e+06		889401	75968.7	41585.5	730071	4		1
	ISGIGTVPVGR	[K].ISGIGTVPVGR.[V]			3.60961e-06	0	1	55	Afu1g06390	Afu1g06390 [289-299]	0	1055.62	0	8.363	3.06	0.323902	0.489246	116.31	1.086	8.363	14.923	0.12	3.06	3.9	138	62	108.03	70.64	42.4	380.2	87	39.1	45.5	5.8	1	1	1	1	1	1	1.86557e+07	1.30844e+06	1.14164e+06	823531	849722	1.5595e+06	6	7	9
	VETGIIKPGMVVTFAPANVTTEVK	[R].VETGIIKPGMVVTFAPANVTTEVK.[S]			4.94172e-11	0	1	17	Afu1g06390	Afu1g06390 [300-323]	0	2501.37	0	43.065	5.43	0.0654644	0.124481	58.94	0.643	60.184	43.065	-0.64	5.91	5.43	195.9	4.1	85.09	13.06	3.8	299.8	279.1	5.8	5	6.5	1	1	1	1	1	1	5.12589e+06	3.20039e+06		381915	288794		1	3
	VETGIIKPGMVVTFAPANVTTEVK	[R].VETGIIKPGMVVTFAPANVTTEVK.[S]	1xOxidation [M10(100)]		8.78136e-11	0	1	37	Afu1g06390	Afu1g06390 [300-323]	0	2517.36	0	8.755	3.13	0.351009	0.522154	140.79	0.441	69.346	8.755	-1.18	6.12	3.13	143	57	164.62	58.87	2.9	564.1	16.5	6.6	8.1	1.9	1	1	1	1	1	1	1.08841e+06	1.65777e+06	184541		129827	429678	1	6	2
	YEVTVIDAPGHR	[K].YEVTVIDAPGHR.[D]			6.96326e-06	0	1	30	Afu1g06390	Afu1g06390 [120-131]	0	1356.69	0	94.905	6.57	0.0184019	0.0377549	64.05	207.165	53.902	94.905	7.69	5.75	6.57	198	2	49.81	38.69	311.9	147.1	135.4	1.5	2.7	1.4	1	1	1	1	1	1		485526	1.70452e+06	30424.4		366119		4	4
	SVEMHHQQLQEGVPGDNVGFNVK	[K].SVEMHHQQLQEGVPGDNVGFNVK.[N]			1.17342e-10	0	1	18	Afu1g06390	Afu1g06390 [324-346]	0	2549.22	0	1000	9.97	1e-17	2.14511e-17	0	1000	1000	1000	9.97	9.97	9.97	200		87.02		10.1	351.9	238				1	1	1				2.55192e+06	696917					1	2
	SVEMHHQQLQEGVPGDNVGFNVK	[K].SVEMHHQQLQEGVPGDNVGFNVK.[N]	1xOxidation [M4(100)]		8.68823e-09	0	1	33	Afu1g06390	Afu1g06390 [324-346]	0	2565.22	0	1000	9.97	1e-17	2.14511e-17	0	1000	1000	1000	9.97	9.97	9.97	200		19.47		188.1	243.5	168.4				1	1	1					690195						5
	STTTGHMIYK	[K].STTTGHMIYK.[C]			0.000325764	0	1	12	Afu1g06390	Afu1g06390 [56-65]	0	1138.56	0	4.5	2.17	0.648072	0.802134	133.01	0.463	4.5	8.784	-1.11	2.17	3.13	163.6	36.4	62.16	66.39	42.3	189.9	210.3	91.3	42.2	23.9	1	1	1	1	1	1	2.12485e+06	74714.4		219925	90159.9		4	1
	SGDAAIVK	[K].SGDAAIVK.[M]			0.00418535	0	1	6	Afu1g06390	Afu1g06390 [429-436]	0	760.42	0	3.973	1.99	0.733776	0.858463	148.01	0.007	3.973	14.302	-7.2	1.99	3.84	174.2	25.8	94.55	40.72	0.2	187.4	315.4	27.8	47.2	22.1	1	1	1	1	1	1	8205.55		408847			582724	1		1
	TLIEAIDAIEPPVRPSNKPLR	[K].TLIEAIDAIEPPVRPSNKPLR.[L]			8.41543e-08	0	1	21	Afu1g06390	Afu1g06390 [260-280]	0	2329.32	0	24.118	4.59	0.12616	0.22342	147.24	0.166	24.118	64.694	-2.59	4.59	6.02	194.1	5.9	86.25	41.44	1.4	274	300.3	8.4	11.4	4.6	1	1	1	1	1	1	903865		5.85324e+06			1.84434e+06	1		5
	THINIVVIGHVDSGK	[K].THINIVVIGHVDSGK.[S]			6.88999e-09	0	1	30	Afu1g06390	Afu1g06390 [41-55]	0	1588.88	0	37.535	5.23	0.0770682	0.144831	15.36	1.57	37.535	41.423	0.65	5.23	5.37	174.9	25.1	118.81	123.69	72.1	42.1	428.4	45.9	1.1	10.3	1	1	1	1	1	1	1.85067e+07	84560.9	3.28153e+06	564936	12234.8	1.61488e+06	2	1	4
	EHALLAFTLGVK	[R].EHALLAFTLGVK.[Q]			2.34128e-05	0	1	21	Afu1g06390	Afu1g06390 [170-181]	0	1298.75	0	6.569	2.72	0.398929	0.577156	146.06	0.098	6.569	27.38	-3.36	2.72	4.78	173.6	26.4	113.07	33.93	2.8	133.9	399.4	29	20.4	14.6	1	1	1	1	1	1	338928		1.4289e+06			1.06385e+06	1		2
	GITIDIALWK	[R].GITIDIALWK.[F]			0.000551506	0	1	9	Afu1g06390	Afu1g06390 [105-114]	0	1129.66	0	53.778	5.75	0.0815708	0.152562	72.62	1.231	53.778	80.119	0.3	5.75	6.32	193.2	6.8	85.12	104.91	29.5	351.3	186.3	24	6.5	2.3	1	1	1	1	1	1	3.50506e+06	326534	660405	136504	32975.2	168028	1	3	2
	FSELLEK	[K].FSELLEK.[I]			0.00797478	0.000331407	1	15	Afu1g06390	Afu1g06390 [405-411]	0	865.467	0	4.963	2.31	0.502527	0.68024	104.05	1.48	9.652	4.963	0.57	3.27	2.31	162.7	37.3	72.61	91.24	128.2	283.2	60.5	86.6	29.3	12.2	1	1	1	1	1	1	1.10874e+07		156122	359000		641218	3		1
Afu4g07730	Afu4g07730 AspGDID:ASPL0000106488 COORDS:Chr4_A_fumigatus_Af293:2023719-2022959C, translated using codon table 1 (176 amino acids) Uncharacterized ORF; 60S ribosomal protein L11; transcript induced by exposure to human airway epithelial cells	56	384	9	9	0	176	20.1	10.02	3457	27170.1	212.25	0	67.76	2.205	0.984458	87.09	80.1	119.9	131.49	80.43	4.18156e+08	1.43031e+08	2.88859e+09	6.52351e+07	6.26276e+08	9.06805e+08	6.597e+06	220685	8.62156e+07	1.48125e+06	58888.6	5.51779e+08	4	4	7	4	1	9	High	High	High	High	Peak Found	High
	Sequence	Annotated Sequence	Modifications	Modifications in Master Proteins	Qvality PEP	Qvality q-value	# Proteins	# PSMs	Master Protein Accessions	Positions in Master Proteins	# Missed Cleavages	Theo. MH+ [Da]	# Razor Quan Results	Abundance Ratio: (Biotin) / (Control)	Abundance Ratio (log2): (Biotin) / (Control)	Abundance Ratio P-Value: (Biotin) / (Control)	Abundance Ratio Adj. P-Value: (Biotin) / (Control)	Abundance Ratio Variability [%]: (Biotin) / (Control)	Abundance Ratios (by Bio. Rep.): (Biotin,BR1) / (Control,BR1)	Abundance Ratios (by Bio. Rep.): (Biotin,BR2) / (Control,BR2)	Abundance Ratios (by Bio. Rep.): (Biotin,BR3) / (Control,BR3)	Abundance Ratios (log2) (by Bio. Rep.): (Biotin,BR1) / (Control,BR1)	Abundance Ratios (log2) (by Bio. Rep.): (Biotin,BR2) / (Control,BR2)	Abundance Ratios (log2) (by Bio. Rep.): (Biotin,BR3) / (Control,BR3)	Abundances (Grouped): Biotin	Abundances (Grouped): Control	Abundances (Grouped) CV [%]: Biotin	Abundances (Grouped) CV [%]: Control	Abundances (by Bio. Rep.): Biotin,BR1	Abundances (by Bio. Rep.): Biotin,BR2	Abundances (by Bio. Rep.): Biotin,BR3	Abundances (by Bio. Rep.): Control,BR1	Abundances (by Bio. Rep.): Control,BR2	Abundances (by Bio. Rep.): Control,BR3	Abundances (by Bio. Rep.) Count: Biotin,BR1	Abundances (by Bio. Rep.) Count: Biotin,BR2	Abundances (by Bio. Rep.) Count: Biotin,BR3	Abundances (by Bio. Rep.) Count: Control,BR1	Abundances (by Bio. Rep.) Count: Control,BR2	Abundances (by Bio. Rep.) Count: Control,BR3	Abundance: F1: Sample, BR1, Biotin	Abundance: F2: Sample, BR2, Biotin	Abundance: F3: Sample, BR3, Biotin	Abundance: F4: Control, BR1, Control	Abundance: F5: Control, BR2, Control	Abundance: F6: Control, BR3, Control	Abundances Count: F1: Sample, BR1, Biotin	Abundances Count: F2: Sample, BR2, Biotin	Abundances Count: F3: Sample, BR3, Biotin
	ITQAETIK	[K].ITQAETIK.[W]			0.00372836	0	1	107	Afu4g07730	Afu4g07730 [158-165]	0	903.515	0	0.125	-3	0.191175	0.319499	2.24	0.125	0.005	3.069	-3	-7.69	1.62	1	199	172.61	84.9	0.4	0.5	377.1	3.1	96	122.9	1	1	1	1	1	1	2.03075e+06	18846.8	5.81922e+07	776476		3.86547e+08	3	1	13
	LVLNISVGESGDR	[K].LVLNISVGESGDR.[L]			1.82116e-05	0	1	12	Afu4g07730	Afu4g07730 [21-33]	0	1358.73	0	56.686	5.82	0.0966559	0.177672	29.23	45.509	108.408	56.686	5.51	6.76	5.82	198.2	1.8	75.54	103.49	322.2	235.4	32.6	7.1	2.2	0.6	1	1	1	1	1	1		171817	90717.8	31631.2		32622.9		1	1
	NFSETGNFGFGISEHIDLGIK	[K].NFSETGNFGFGISEHIDLGIK.[Y]			1.37223e-09	0	1	27	Afu4g07730	Afu4g07730 [99-119]	0	2282.11	0	32.511	5.02	0.0909388	0.167861	62.88	32.511	8.427	46.299	5.02	3.07	5.53	195.2	4.8	67.11	33.48	299.1	48.6	232.4	9.2	5.8	5	1	1	1	1	1	1			6.84536e+06			3.01394e+06			3
	KNFSETGNFGFGISEHIDLGIK	[K].KNFSETGNFGFGISEHIDLGIK.[Y]			4.29531e-06	0	1	12	Afu4g07730	Afu4g07730 [98-119]	1	2410.2	0	4.437	2.15	0.682408	0.827367	24.34	0.814	5.165	4.437	-0.3	2.37	2.15	167.2	32.8	71.7	23.93	30.7	192.4	246.3	37.7	37.3	55.5	1	1	1	1	1	1			130231			598361			1
	VLEQLSGQTPVYSK	[K].VLEQLSGQTPVYSK.[A]			1.22434e-08	0	1	142	Afu4g07730	Afu4g07730 [40-53]	0	1548.83	0	0.356	-1.49	0.457135	0.634486	18.17	0.356	0.013	2.057	-1.49	-6.32	1.04	2.5	197.5	171.83	93.13	0.6	1.2	336.2	1.6	96.9	163.4	1	1	1	1	1	1	567317	9274.52	9.80176e+06	76291.6		9.71261e+07	1	1	7
	YDPGIGIYGMDFYCCMTRPGER	[K].YDPGIGIYGMDFYCCMTRPGER.[V]	2xCarbamidomethyl [C14; C15]; 2xOxidation [M10(100); M16(100)]		2.34813e-06	0	1	3	Afu4g07730	Afu4g07730 [120-141]	0	2690.11	0	0.001	-9.97	1e-17	2.14511e-17	0	0.001	0.001	0.001	-9.97	-9.97	-9.97		200		35.03				277.4	181.6	141				1	1	1						788263
	AEEILER	[K].AEEILER.[G]			0.01473	0.00091844	1	67	Afu4g07730	Afu4g07730 [80-86]	0	859.452	0	1.913	0.94	0.870686	0.941577	125.8	0.29	1.913	3.993	-1.79	0.94	2	44.9	155.1	168.4	137.22	5	3.7	457.7	17.2	1.9	114.6	1	1	1	1	1	1	3.61007e+06	20746.9	9.91601e+06	596852	58888.6	5.06256e+07	7	3	6
	VKEYELR	[K].VKEYELR.[K]			0.0675827	0.00301691	1	4	Afu4g07730	Afu4g07730 [90-96]	1	936.515	0	0.488	-1.04	0.467143	0.645198	20.09	0.766	0.001	0.488	-0.39	-9.97	-1.04	65.6	134.4	118.91	16.61	96.5	-17.3	71.9	126	175.6	147.4	1	1	1	1	1	1	388864					361492	1
	SANPMR	[K].SANPMR.[E]			0.104521	0.00594178	1	10	Afu4g07730	Afu4g07730 [9-14]	0	675.324	0	2.541	1.35	0.752103	0.870635	32.08	3.987	2.541	1.991	2	1.35	0.99	149.4	50.6	34.8	9.96	199.3	147.7	96.4	50	58.1	48.4	1	1	1	1	1	1			1.23933e+06			1.26859e+07			4
Afu4g07360	metH AspGDID:ASPL0000106450 COORDS:Chr4_A_fumigatus_Af293:1914045-1911526C, translated using codon table 1 (774 amino acids) Uncharacterized ORF; Putative cobalamin-independent methionine synthase; protein induced by heat shock; Yap1-dependent induction in response to hydrogen peroxide; reacts with rabbit immunosera exposed to A. fumigatus conidia; no human homolog	58	377	36	36	0	774	86.8	6.79	3567	28949.9	258.38	0	296.865	0.712	0.696666	13.88	94	106	10.18	43.46	3.93512e+08	4.19129e+08	3.42166e+08	5.7611e+08	4.44137e+08	2.20542e+08	3.81572e+08	2.08731e+06	1.71248e+06	2.75913e+07	521480	1.57078e+06	35	12	10	26	5	11	High	High	High	High	High	High
	Sequence	Annotated Sequence	Modifications	Modifications in Master Proteins	Qvality PEP	Qvality q-value	# Proteins	# PSMs	Master Protein Accessions	Positions in Master Proteins	# Missed Cleavages	Theo. MH+ [Da]	# Razor Quan Results	Abundance Ratio: (Biotin) / (Control)	Abundance Ratio (log2): (Biotin) / (Control)	Abundance Ratio P-Value: (Biotin) / (Control)	Abundance Ratio Adj. P-Value: (Biotin) / (Control)	Abundance Ratio Variability [%]: (Biotin) / (Control)	Abundance Ratios (by Bio. Rep.): (Biotin,BR1) / (Control,BR1)	Abundance Ratios (by Bio. Rep.): (Biotin,BR2) / (Control,BR2)	Abundance Ratios (by Bio. Rep.): (Biotin,BR3) / (Control,BR3)	Abundance Ratios (log2) (by Bio. Rep.): (Biotin,BR1) / (Control,BR1)	Abundance Ratios (log2) (by Bio. Rep.): (Biotin,BR2) / (Control,BR2)	Abundance Ratios (log2) (by Bio. Rep.): (Biotin,BR3) / (Control,BR3)	Abundances (Grouped): Biotin	Abundances (Grouped): Control	Abundances (Grouped) CV [%]: Biotin	Abundances (Grouped) CV [%]: Control	Abundances (by Bio. Rep.): Biotin,BR1	Abundances (by Bio. Rep.): Biotin,BR2	Abundances (by Bio. Rep.): Biotin,BR3	Abundances (by Bio. Rep.): Control,BR1	Abundances (by Bio. Rep.): Control,BR2	Abundances (by Bio. Rep.): Control,BR3	Abundances (by Bio. Rep.) Count: Biotin,BR1	Abundances (by Bio. Rep.) Count: Biotin,BR2	Abundances (by Bio. Rep.) Count: Biotin,BR3	Abundances (by Bio. Rep.) Count: Control,BR1	Abundances (by Bio. Rep.) Count: Control,BR2	Abundances (by Bio. Rep.) Count: Control,BR3	Abundance: F1: Sample, BR1, Biotin	Abundance: F2: Sample, BR2, Biotin	Abundance: F3: Sample, BR3, Biotin	Abundance: F4: Control, BR1, Control	Abundance: F5: Control, BR2, Control	Abundance: F6: Control, BR3, Control	Abundances Count: F1: Sample, BR1, Biotin	Abundances Count: F2: Sample, BR2, Biotin	Abundances Count: F3: Sample, BR3, Biotin
	NDMVQYFGER	[R].NDMVQYFGER.[L]			0.00284638	0	1	3	Afu4g07360	Afu4g07360 [505-514]	0	1258.55	0	3.481	1.8	0.790611	0.892333	148.22	3.481	0.001	9.015	1.8	-9.97	3.17	174.2	25.8	19.58	232.9	168.4	158.2	225.1	48.4	-25	25	1	1	1	1	1	1	565352		22547.4			50985	1		1
	QVLSAGVVDGR	[K].QVLSAGVVDGR.[N]			1.24335e-05	0	1	27	Afu4g07360	Afu4g07360 [295-305]	0	1100.61	0	2.444	1.29	0.768128	0.880245	148.2	2.444	6.205	0.001	1.29	2.63	-9.97	138.2	61.8	106.64	48.88	215.5	197.1	-29.2	88.2	31.8	96.8	1	1	1	1	1	1	8.43905e+06			165470			4
	NPEQLDAVIAALGPK	[R].NPEQLDAVIAALGPK.[Q]			5.11639e-08	0	1	4	Afu4g07360	Afu4g07360 [280-294]	0	1535.84	0	127.015	6.99	0.0303748	0.060974	12.02	127.015	69.91	137.31	6.99	6.13	7.1	198.6	1.4	20.95	61.65	167.2	245.1	181.5	1.3	3.5	1.3	1	1	1	1	1	1			194598			28889.9			2
	QAAVTEEMHNR	[R].QAAVTEEMHNR.[K]			1.9486e-05	0	1	6	Afu4g07360	Afu4g07360 [413-423]	0	1285.6	0	0.005	-7.6	0.000919502	0.00195699	0	0.005	0.005	0.003	-7.58	-7.6	-8.25	1	199	17.27	43.61	0.9	0.7	1	166.1	133.7	297.7	1	1	1	1	1	1	124983			1.1438e+06			2
	IDPIDKINDLVPVYVDLLAQLK	[K].IDPIDKINDLVPVYVDLLAQLK.[A]			3.05416e-10	0	1	9	Afu4g07360	Afu4g07360 [184-205]	1	2494.42	0	1.996	1	0.852744	0.931099	100.49	1.996	0.643	3.645	1	-0.64	1.87	133.2	66.8	27.05	64.04	118.2	88.7	153.7	59.2	138	42.2	1	1	1	1	1	1	5.15725e+06			123819			2
	IGALGDKAPR	[K].IGALGDKAPR.[I]			0.0013671	0	1	6	Afu4g07360	Afu4g07360 [238-247]	1	997.579	0	4.871	2.28	0.504963	0.68197	123.03	4.871	0.829	111.034	2.28	-0.27	6.79	141.5	58.5	64.81	89.71	263.7	68	130.8	54.1	82.1	1.2	1	1	1	1	1	1	16924236			166518			2
	LASNPKPVAQFLEAK	[K].LASNPKPVAQFLEAK.[E]			5.05244e-07	0	1	3	Afu4g07360	Afu4g07360 [142-156]	0	1612.91	0	1000	9.97	1e-17	2.14511e-17	0	1000	1000	1000	9.97	9.97	9.97	200		116.53		325.2	-68.9	343.7				1	1	1				11120836						1
	IQEELDLDVLVHGEPER	[K].IQEELDLDVLVHGEPER.[N]			0.000433182	0	1	3	Afu4g07360	Afu4g07360 [488-504]	0	1991.01	0	1000	9.97	1e-17	2.14511e-17	0	1000	1000	1000	9.97	9.97	9.97	200		76.84		23.5	272.2	304.3				1	1	1				285195		110161				1		1
	VIQVDEPALR	[K].VIQVDEPALR.[E]			0.000653071	0	1	39	Afu4g07360	Afu4g07360 [612-621]	0	1139.64	0	18.851	4.24	0.23664	0.379456	77.85	0.793	18.851	28.749	-0.33	4.24	4.85	185.6	14.4	82.21	157.75	153.9	225.8	13.8	194	12	0.5	1	1	1	1	1	1	4.42788e+07	508541	118386	2.67472e+06	146508	83943.5	5	4	2
	VIVSTSSSLLHVPHTLESEK	[R].VIVSTSSSLLHVPHTLESEK.[N]			3.9075e-10	0	1	3	Afu4g07360	Afu4g07360 [331-350]	0	2163.17	0	1000	9.97	1e-17	2.14511e-17	0	1000	1000	1000	9.97	9.97	9.97	200		46.62		300.5	116.4	183.1				1	1	1				3.72986e+06						1
	VFVEEAYPR	[K].VFVEEAYPR.[H]			0.0015574	0	1	34	Afu4g07360	Afu4g07360 [694-702]	0	1109.56	0	11.535	3.53	0.347208	0.517371	90.16	0.75	11.535	18.55	-0.41	3.53	4.21	172.5	27.5	94.47	146	137.4	252.9	4.5	183	21.9	0.2	1	1	1	1	1	1	37259378	537066	36433.8	2.37964e+06	252852	40037.4	2	3	1
	YNLDPLDEYFAMGR	[K].YNLDPLDEYFAMGR.[G]			2.81593e-07	0	1	3	Afu4g07360	Afu4g07360 [86-99]	0	1703.77	0	1000	9.97	1e-17	2.14511e-17	0	1000	1000	1000	9.97	9.97	9.97	200		41.97		232.5	262.8	104.7				1	1	1				2.83007e+06						1
	VQSAVLGFPR	[M].VQSAVLGFPR.[M]			0.000477115	0	1	6	Afu4g07360	Afu4g07360 [2-11]	0	1073.61	0	35.463	5.15	0.0823279	0.153896	145.16	0.741	35.463	121.285	-0.43	5.15	6.92	194.5	5.5	31.37	162.72	103.8	151.4	198.8	140.1	4.3	1.6	1	1	1	1	1	1	2.94637e+07			1.90595e+06	51485	282999	3
	SINLPLFPTTTIGSFPQTK	[K].SINLPLFPTTTIGSFPQTK.[E]			1.6456e-10	0	1	18	Afu4g07360	Afu4g07360 [437-455]	0	2062.12	0	0.18	-2.47	0.229344	0.369987	4.78	0.18	0.001	225.417	-2.47	-9.97	7.82	67.3	132.7	133.35	111.97	60.9	-21.4	102	338	120.1	0.5	1	1	1	1	1	1	7.151e+06		357970	1.90356e+06		32371.9	1		2
	FIEQEIAEVVK	[K].FIEQEIAEVVK.[I]			4.92685e-05	0	1	13	Afu4g07360	Afu4g07360 [477-487]	0	1304.71	0	0.247	-2.02	0.301907	0.460949	4.52	0.123	0.247	7.166	-3.02	-2.02	2.84	39.6	160.4	5.23	99.13	40.1	38.2	36.1	325.7	154.8	5	1	1	1	1	1	1	6.80319e+06	50678.8		2.64506e+06		520193	1	1
	AVTEGPAAVR	[K].AVTEGPAAVR.[D]			6.48878e-05	0	1	21	Afu4g07360	Afu4g07360 [376-385]	0	970.532	0	4.433	2.15	0.583184	0.747872	134.18	0.421	8.989	4.433	-1.25	3.17	2.15	141.6	58.4	55.56	131	95.7	56.1	175	227.4	6.2	39.5	1	1	1	1	1	1	1.42961e+07	65587.8		1.62745e+06	39625.8		6	1
	AVTEGPAAVRDQLEANAK	[K].AVTEGPAAVRDQLEANAK.[S]			7.38627e-08	0	1	9	Afu4g07360	Afu4g07360 [376-393]	1	1839.96	0	0.572	-0.81	0.625335	0.783165	17.92	0.572	2.295	0.361	-0.81	1.2	-1.47	72.8	127.2	50.17	41.33	72.5	137.9	53.8	126.7	60.1	149	1	1	1	1	1	1	19831767			1.66128e+06			2
	DDVHQSVQAQQLALALRDEVIDLEAAGVK	[R].DDVHQSVQAQQLALALRDEVIDLEAAGVK.[V]			9.90869e-11	0	1	3	Afu4g07360	Afu4g07360 [583-611]	1	3131.63	0	0.732	-0.45	0.722376	0.850124	17.66	0.895	0.108	0.732	-0.16	-3.21	-0.45	84.5	115.5	57.6	40.72	88.9	21.6	80.3	99.3	200.3	109.7	1	1	1	1	1	1	4268922			228624			1
	DAGVDIIPSNDFAFYDQVLDHIQLFGVVPER	[K].DAGVDIIPSNDFAFYDQVLDHIQLFGVVPER.[Y]			1.99077e-14	0	1	3	Afu4g07360	Afu4g07360 [52-82]	0	3489.73	0	0.063	-3.98	0.0677399	0.128531	0.17	0.082	0.063	0.044	-3.61	-3.98	-4.5	8.6	191.4	51.52	27.09	19.3	8.6	8.5	236.9	135.3	191.5	1	1	1	1	1	1	882623			517935			1
	ATEAYWGGK	[K].ATEAYWGGK.[I]			0.000250968	0	1	21	Afu4g07360	Afu4g07360 [21-29]	0	982.463	0	0.697	-0.52	0.591328	0.75258	1.57	0.712	0.17	0.697	-0.49	-2.56	-0.52	72.7	127.3	24.58	64.17	57.4	42.3	70.1	80.6	249	100.6	1	1	1	1	1	1	5.16995e+06	29818.9		347873			4	1
	EAGIITRPVILGPVSFLTLAK	[K].EAGIITRPVILGPVSFLTLAK.[A]			6.66754e-11	0	1	15	Afu4g07360	Afu4g07360 [157-177]	0	2195.32	0	25.229	4.66	0.125858	0.223008	20.42	28.703	7.432	25.229	4.84	2.89	4.66	191.8	8.2	44.05	98.52	91.8	224.1	241.2	3.2	30.2	9.6	1	1	1	1	1	1	4.47111e+06		350769			283424	2		2
	DEVIDLEAAGVK	[R].DEVIDLEAAGVK.[V]			5.46894e-06	0	1	6	Afu4g07360	Afu4g07360 [600-611]	0	1258.65	0	2.146	1.1	0.998535	0.99995	139.07	0.133	2.146	53.009	-2.91	1.1	5.73	99.7	100.3	85.22	94.93	23.2	207.8	96.3	174.1	96.8	1.8	1	1	1	1	1	1	551898	38727.1		198730		26318.2	1	1
	HIGPGVYDIHSPR	[R].HIGPGVYDIHSPR.[V]			2.10943e-09	0	1	18	Afu4g07360	Afu4g07360 [703-715]	0	1447.74	0	1.977	0.98	0.856732	0.932052	148.19	1.977	0.001	63.922	0.98	-9.97	6	117.3	82.7	116.62	83.86	236.3	-36.4	163.1	119.5	114.9	2.6	1	1	1	1	1	1	1.72142e+07		354647	417207		113098	4		2
	AAGVEDVQIDEPVLVFDLPAK	[K].AAGVEDVQIDEPVLVFDLPAK.[S]			4.75437e-11	0	1	12	Afu4g07360	Afu4g07360 [206-226]	0	2225.17	0	1.518	0.6	0.970082	0.988405	127.22	0.215	29.088	1.518	-2.21	4.86	0.6	120.6	79.4	57.54	92.45	37	150.4	142	171.8	5.2	93.6	1	1	1	1	1	1	5220114	166085		1.16136e+06	31008.9		1	2
	KATEAYWGGK	[K].KATEAYWGGK.[I]			0.000172177	0	1	4	Afu4g07360	Afu4g07360 [20-29]	1	1110.56	0	0.124	-3.02	0.13125	0.231662	1.62	0.212	0.016	0.124	-2.24	-5.95	-3.02	27.6	172.4	76.55	37.97	26	2.6	31.6	122.4	162	255.5	1	1	1	1	1	1	305407			68992.1			1
	AALTNMVNAAK	[K].AALTNMVNAAK.[F]			0.00121168	0	1	9	Afu4g07360	Afu4g07360 [756-766]	0	1103.59	0	1.037	0.05	0.866853	0.939157	111.58	1.037	0.256	2.589	0.05	-1.96	1.37	101.8	98.2	48.14	80.77	71.1	55.8	135	68.6	217.4	52.1	1	1	1	1	1	1	22782653			1.0531e+06			2
	AALTNMVNAAK	[K].AALTNMVNAAK.[F]	1xOxidation [M6(100)]		0.000341886	0	1	3	Afu4g07360	Afu4g07360 [756-766]	0	1119.58	0	1000	9.97	1e-17	2.14511e-17	0	1000	1000	1000	9.97	9.97	9.97	200		79.85		96.1	383.9	120				1	1	1				410139	12821.7					1	1
	GEITAEEYEKFIEQEIAEVVK	[K].GEITAEEYEKFIEQEIAEVVK.[I]			7.30854e-11	0	1	3	Afu4g07360	Afu4g07360 [467-487]	1	2454.23	0	1000	9.97	1e-17	2.14511e-17	0	1000	1000	1000	9.97	9.97	9.97	200		30.69		157.7	270.4	171.9				1	1	1				2154204						1
	GEITAEEYEK	[K].GEITAEEYEK.[F]			4.28276e-05	0	1	8	Afu4g07360	Afu4g07360 [467-476]	0	1168.54	0	0.398	-1.33	0.424641	0.604942	23.48	0.398	1.206	0.001	-1.33	0.27	-9.97	99.9	100.1	57.71	144.89	50.1	191.1	125.5	125.8	158.4	-51	1	1	1	1	1	1	2.80759e+06	83794.5		337658			2	1
	GMLTGPITCLR	[K].GMLTGPITCLR.[W]	1xCarbamidomethyl [C9]; 1xOxidation [M2(100)]		0.000672271	0	1	6	Afu4g07360	Afu4g07360 [567-577]	0	1234.63	0	2.45	1.29	0.7672	0.879753	25.11	0.894	2.864	2.45	-0.16	1.52	1.29	142	58	68.13	113.63	178.7	28.6	129.9	199.9	10	53	1	1	1	1	1	1	4.38903e+06			235297			2
	GLQKPASEGQPAIDVPSLEMVK	[R].GLQKPASEGQPAIDVPSLEMVK.[W]	1xOxidation [M20(100)]		0.00116015	0	1	3	Afu4g07360	Afu4g07360 [100-121]	0	2310.2	0	1000	9.97	1e-17	2.14511e-17	0	1000	1000	1000	9.97	9.97	9.97	200		5.53		209.5	187.8	202.7				1	1	1						152919						1
	GLQKPASEGQPAIDVPSLEMVK	[R].GLQKPASEGQPAIDVPSLEMVK.[W]			3.82889e-08	0	1	6	Afu4g07360	Afu4g07360 [100-121]	0	2294.21	0	1000	9.97	1e-17	2.14511e-17	0	1000	1000	1000	9.97	9.97	9.97	200		63.45		175.8	86.9	337.3				1	1	1				8646876						1
	YAVSISK	[K].YAVSISK.[K]			0.0145202	0.00091844	1	12	Afu4g07360	Afu4g07360 [556-562]	0	767.43	0	1.304	0.38	0.964935	0.987703	108.02	1.304	0.354	3.463	0.38	-1.5	1.79	91.1	108.9	27.34	89.26	119.1	76.1	76.4	91.4	214.9	22.1	1	1	1	1	1	1	4.08675e+07	204283		1.50186e+06			5	2
	DELLSEGKR	[R].DELLSEGKR.[L]			0.0204777	0.00118525	1	6	Afu4g07360	Afu4g07360 [33-41]	1	1046.55	0	0.1	-3.33	0.101949	0.186401	0.14	0.1	0.109	0.001	-3.33	-3.19	-9.97	18.1	181.9	205.92	27.37	17.8	26.9	-13.7	178.4	246.3	144.3	1	1	1	1	1	1	773205			371556			2
	NLDPEVR	[K].NLDPEVR.[E]			0.0839711	0.00460307	1	22	Afu4g07360	Afu4g07360 [351-357]	0	842.437	0	0.438	-1.19	0.527552	0.702541	8.94	0.628	0.301	0.438	-0.67	-1.73	-1.19	61	139	8.55	30.61	65.4	56.6	56.7	104.2	188	129.2	1	1	1	1	1	1	26943916	182307		2.05604e+06			5	1
	VPSEQEIK	[R].VPSEQEIK.[D]			0.102644	0.00594178	1	3	Afu4g07360	Afu4g07360 [716-723]	0	929.494	0	0.219	-2.19	0.229745	0.370297	2.36	0.146	0.219	0.355	-2.78	-2.19	-1.49	25.5	174.5	40.81	53.97	30.4	49.5	22.4	208.5	226.2	63	1	1	1	1	1	1			14047.1	210244					1
	TRQWPETK	[K].TRQWPETK.[A]			0.120714	0.0084109	1	2	Afu4g07360	Afu4g07360 [748-755]	1	1045.54	0	1000	9.97	1e-17	2.14511e-17	0	1000	1000	1000	9.97	9.97	9.97	200		43.77		228.3	101.8	269.9				1	1	1				214650						1
	EGLPLR	[R].EGLPLR.[A]			0.134921	0.00944242	1	5	Afu4g07360	Afu4g07360 [622-627]	0	684.404	0	0.486	-1.04	0.564584	0.73226	6.82	0.486	0.581	0.001	-1.04	-0.78	-9.97	71.2	128.8	104.7	86.66	103.6	108.9	-13.8	213.1	187.5	0.7	1	1	1	1	1	1	2.52368e+07	207599		2.48757e+06		108519	3	1
Afu2g09200	Afu2g09200 AspGDID:ASPL0000103638 COORDS:Chr2_A_fumigatus_Af293:2358357-2358900W, translated using codon table 1 (106 amino acids) Uncharacterized ORF; 60S ribosomal protein L30	80	371	11	11	0	106	11.3	9.83	2523	26597.7	192.95	0	97.296	0.521	0.598574	27.53	68	132	34.95	67.66	3.15635e+08	2.78627e+08	5.19565e+08	1.18976e+09	6.12887e+08	2.66125e+08	3.22273e+08	120125	1.25374e+07	5.70165e+07	41516.9	4.21289e+07	12	2	9	13	2	11	High	Peak Found	High	High	Peak Found	High
	Sequence	Annotated Sequence	Modifications	Modifications in Master Proteins	Qvality PEP	Qvality q-value	# Proteins	# PSMs	Master Protein Accessions	Positions in Master Proteins	# Missed Cleavages	Theo. MH+ [Da]	# Razor Quan Results	Abundance Ratio: (Biotin) / (Control)	Abundance Ratio (log2): (Biotin) / (Control)	Abundance Ratio P-Value: (Biotin) / (Control)	Abundance Ratio Adj. P-Value: (Biotin) / (Control)	Abundance Ratio Variability [%]: (Biotin) / (Control)	Abundance Ratios (by Bio. Rep.): (Biotin,BR1) / (Control,BR1)	Abundance Ratios (by Bio. Rep.): (Biotin,BR2) / (Control,BR2)	Abundance Ratios (by Bio. Rep.): (Biotin,BR3) / (Control,BR3)	Abundance Ratios (log2) (by Bio. Rep.): (Biotin,BR1) / (Control,BR1)	Abundance Ratios (log2) (by Bio. Rep.): (Biotin,BR2) / (Control,BR2)	Abundance Ratios (log2) (by Bio. Rep.): (Biotin,BR3) / (Control,BR3)	Abundances (Grouped): Biotin	Abundances (Grouped): Control	Abundances (Grouped) CV [%]: Biotin	Abundances (Grouped) CV [%]: Control	Abundances (by Bio. Rep.): Biotin,BR1	Abundances (by Bio. Rep.): Biotin,BR2	Abundances (by Bio. Rep.): Biotin,BR3	Abundances (by Bio. Rep.): Control,BR1	Abundances (by Bio. Rep.): Control,BR2	Abundances (by Bio. Rep.): Control,BR3	Abundances (by Bio. Rep.) Count: Biotin,BR1	Abundances (by Bio. Rep.) Count: Biotin,BR2	Abundances (by Bio. Rep.) Count: Biotin,BR3	Abundances (by Bio. Rep.) Count: Control,BR1	Abundances (by Bio. Rep.) Count: Control,BR2	Abundances (by Bio. Rep.) Count: Control,BR3	Abundance: F1: Sample, BR1, Biotin	Abundance: F2: Sample, BR2, Biotin	Abundance: F3: Sample, BR3, Biotin	Abundance: F4: Control, BR1, Control	Abundance: F5: Control, BR2, Control	Abundance: F6: Control, BR3, Control	Abundances Count: F1: Sample, BR1, Biotin	Abundances Count: F2: Sample, BR2, Biotin	Abundances Count: F3: Sample, BR3, Biotin
	LVLIAANAPPLR	[K].LVLIAANAPPLR.[K]			1.27375e-05	0	1	30	Afu2g09200	Afu2g09200 [43-54]	0	1247.78	0	0.41	-1.29	0.503747	0.681108	10.42	0.41	0.238	2.287	-1.29	-2.07	1.19	38.4	161.6	51.62	77.95	93.5	42.5	39.8	228.3	178.5	17.4	1	1	1	1	1	1	5.71967e+07		727649	6.69347e+06		6.48661e+06	3		4
	LVLIAANAPPLRK	[K].LVLIAANAPPLRK.[S]			9.21524e-06	0	1	45	Afu2g09200	Afu2g09200 [43-55]	1	1375.88	0	1.503	0.59	0.973888	0.990143	119.97	0.287	9.685	1.503	-1.8	3.28	0.59	120.1	79.9	131.33	166.1	125.6	6.9	17.5	437.6	0.7	11.7	1	1	1	1	1	1	6.79098e+07	29135.5	283167	1.13441e+07	16337.1	3.8397e+06	5	3	2
	KSELEYYAMLAK	[R].KSELEYYAMLAK.[T]			2.7701e-08	0	1	3	Afu2g09200	Afu2g09200 [55-66]	1	1445.73	0	0.559	-0.84	0.496971	0.673752	17.95	0.342	0.559	63.063	-1.55	-0.84	5.98	71.7	128.3	67.44	110.62	103.4	62.3	19.9	302.4	111.6	0.3	1	1	1	1	1	1	5.63743e+06		32421.5	790157		10480.1	1		1
	KSGDTISSR	[K].KSGDTISSR.[L]			0.000751246	0	1	21	Afu2g09200	Afu2g09200 [7-15]	1	950.49	0	2.523	1.34	0.891559	0.952934	148.2	0.001	15.881	2.523	-9.97	3.99	1.34	143.2	56.8	233.41	75.28	-188.2	266.7	254.7	149.1	16.8	101	1	1	1	1	1	1			268200	252001	25179.9	2.16687e+06			1
	SGDTISSR	[K].SGDTISSR.[L]			0.00203079	0	1	24	Afu2g09200	Afu2g09200 [8-15]	0	822.395	0	0.494	-1.02	0.428368	0.608045	26.09	0.138	0.494	2.621	-2.86	-1.02	1.39	66.1	133.9	100.35	150.48	64	21.5	5.2	463.8	43.5	2	1	1	1	1	1	1	2.40281e+06		5845.81	834542		45466.5	4		1
	SGKVTLGYK	[K].SGKVTLGYK.[S]			0.000441633	0	1	9	Afu2g09200	Afu2g09200 [22-30]	1	952.546	0	0.109	-3.19	0.147073	0.255461	0.4	0.156	0.085	0.109	-2.68	-3.56	-3.19	25.5	174.5	40.16	27.16	26.8	11.4	25.2	172.2	134	230.4	1	1	1	1	1	1	1.3909e+06			428119			2
	SELEYYAMLAK	[K].SELEYYAMLAK.[T]			8.46368e-05	0	1	30	Afu2g09200	Afu2g09200 [56-66]	0	1317.64	0	0.521	-0.94	0.589732	0.752174	10.76	0.381	0.521	11.186	-1.39	-0.94	3.48	59.6	140.4	25.12	83.61	74.9	92	54.9	196.7	176.7	4.9	1	1	1	1	1	1	5.75309e+07			7.23493e+06		2.29107e+06	5
	SELEYYAMLAK	[K].SELEYYAMLAK.[T]	1xOxidation [M8(100)]		5.27161e-05	0	1	33	Afu2g09200	Afu2g09200 [56-66]	0	1333.63	0	0.535	-0.9	0.599619	0.760918	1.07	0.521	0.535	1.133	-0.94	-0.9	0.18	106.2	93.8	46.25	58.87	104.2	37.6	99.7	200	70.4	88	1	1	1	1	1	1	1.83862e+07		525149	1.69102e+06		9.44886e+06	4		2
	TPVHHFSGNNIELGTACGK	[K].TPVHHFSGNNIELGTACGK.[L]	1xCarbamidomethyl [C17]		2.57645e-08	0	1	16	Afu2g09200	Afu2g09200 [67-85]	0	2038.98	0	0.241	-2.05	0.340067	0.50866	2.19	0.164	0.241	0.302	-2.61	-2.05	-1.73	29.8	170.2	42.67	20.86	28	30	57.3	171	124.2	189.6	1	1	1	1	1	1	2.73117e+07			7.99129e+06			4
	CSTMAILDAGDSDILSSQ	[R].CSTMAILDAGDSDILSSQ.[-]	1xCarbamidomethyl [C1]		0.000152589	0	1	16	Afu2g09200	Afu2g09200 [89-106]	0	1883.84	0	0.085	-3.56	0.0972129	0.178603	0.52	0.027	0.085	0.126	-5.21	-3.56	-2.98	8	192	71.26	79.01	8.8	18.1	3.7	326.6	213.3	29.5	1	1	1	1	1	1	502358			889860		1.01964e+06	2
	CSTMAILDAGDSDILSSQ	[R].CSTMAILDAGDSDILSSQ.[-]	1xCarbamidomethyl [C1]; 1xOxidation [M4(100)]		2.86798e-05	0	1	102	Afu2g09200	Afu2g09200 [89-106]	0	1899.83	0	5.006	2.32	0.510841	0.68753	76.05	0.067	5.006	7.574	-3.91	2.32	2.92	169.8	30.2	88.84	43.37	1.1	213.8	288	16.4	42.7	38	1	1	1	1	1	1	166060		1.30863e+06	119577		3.52204e+06	1		12
	LALVMK	[R].LALVMK.[S]	1xOxidation [M5(100)]		0.0394151	0.00189738	1	21	Afu2g09200	Afu2g09200 [16-21]	0	690.422	0	1.239	0.31	0.942966	0.97612	90.66	0.481	2.012	1.239	-1.05	1.01	0.31	97.9	102.1	58.89	63.66	80.5	168.9	55	167.3	83.9	44.4	1	1	1	1	1	1	3.96147e+07		807766	3.94399e+06		1.32897e+07	5		2
	VTLGYK	[K].VTLGYK.[S]			0.0805671	0.00392957	1	21	Afu2g09200	Afu2g09200 [25-30]	0	680.398	0	0.143	-2.8	0.216688	0.353444	1.49	0.143	0.073	1000	-2.8	-3.77	9.97	43.5	156.5	131.7	99.04	32.7	8.6	212.6	228.5	117.6	0	1	1	1	1	1	1	44223729	90989.9	8.57862e+06	1.48035e+07		8489.84	3	1	8
Afu1g05630	Afu1g05630 AspGDID:ASPL0000101731 COORDS:Chr1_A_fumigatus_Af293:1617319-1616207C, translated using codon table 1 (266 amino acids) Uncharacterized ORF; 40S ribosomal protein S3	68	342	17	17	0	266	29.2	9.1	3446	25574.9	218.79	0	122.424	1.628	0.927149	10.65	139.3	60.7	98.25	65.27	2.87587e+07	1.13898e+08	3.27797e+08	3.33161e+07	4.95904e+07	1.14485e+08	2.87587e+07	158672	9.73097e+06	1.35582e+06	683177	6.96627e+07	12	4	9	11	6	15	High	High	High	High	High	High
	Sequence	Annotated Sequence	Modifications	Modifications in Master Proteins	Qvality PEP	Qvality q-value	# Proteins	# PSMs	Master Protein Accessions	Positions in Master Proteins	# Missed Cleavages	Theo. MH+ [Da]	# Razor Quan Results	Abundance Ratio: (Biotin) / (Control)	Abundance Ratio (log2): (Biotin) / (Control)	Abundance Ratio P-Value: (Biotin) / (Control)	Abundance Ratio Adj. P-Value: (Biotin) / (Control)	Abundance Ratio Variability [%]: (Biotin) / (Control)	Abundance Ratios (by Bio. Rep.): (Biotin,BR1) / (Control,BR1)	Abundance Ratios (by Bio. Rep.): (Biotin,BR2) / (Control,BR2)	Abundance Ratios (by Bio. Rep.): (Biotin,BR3) / (Control,BR3)	Abundance Ratios (log2) (by Bio. Rep.): (Biotin,BR1) / (Control,BR1)	Abundance Ratios (log2) (by Bio. Rep.): (Biotin,BR2) / (Control,BR2)	Abundance Ratios (log2) (by Bio. Rep.): (Biotin,BR3) / (Control,BR3)	Abundances (Grouped): Biotin	Abundances (Grouped): Control	Abundances (Grouped) CV [%]: Biotin	Abundances (Grouped) CV [%]: Control	Abundances (by Bio. Rep.): Biotin,BR1	Abundances (by Bio. Rep.): Biotin,BR2	Abundances (by Bio. Rep.): Biotin,BR3	Abundances (by Bio. Rep.): Control,BR1	Abundances (by Bio. Rep.): Control,BR2	Abundances (by Bio. Rep.): Control,BR3	Abundances (by Bio. Rep.) Count: Biotin,BR1	Abundances (by Bio. Rep.) Count: Biotin,BR2	Abundances (by Bio. Rep.) Count: Biotin,BR3	Abundances (by Bio. Rep.) Count: Control,BR1	Abundances (by Bio. Rep.) Count: Control,BR2	Abundances (by Bio. Rep.) Count: Control,BR3	Abundance: F1: Sample, BR1, Biotin	Abundance: F2: Sample, BR2, Biotin	Abundance: F3: Sample, BR3, Biotin	Abundance: F4: Control, BR1, Control	Abundance: F5: Control, BR2, Control	Abundance: F6: Control, BR3, Control	Abundances Count: F1: Sample, BR1, Biotin	Abundances Count: F2: Sample, BR2, Biotin	Abundances Count: F3: Sample, BR3, Biotin
	KFVADGVFYAELNEFFQR	[R].KFVADGVFYAELNEFFQR.[E]			4.18478e-07	0	1	9	Afu1g05630	Afu1g05630 [13-30]	1	2180.08	0	0.041	-4.61	0.0417083	0.082138	0.23	0.003	0.041	91.528	-8.31	-4.61	6.52	8.5	191.5	169.56	82.34	0.3	4.8	363.2	109.6	118.1	4	1	1	1	1	1	1	26363.3		827063	400714		184202	1		2
	LAEQQAAEGQEGAGAEAYAQE	[R].LAEQQAAEGQEGAGAEAYAQE.[-]			0.00215183	0	1	22	Afu1g05630	Afu1g05630 [246-266]	0	2120.94	0	1.232	0.3	0.772304	0.883026	144.54	1.232	2.433	0.025	0.3	1.28	-5.33	59.4	140.6	107.2	153.58	12.1	69.7	11.6	9.8	28.6	468.1	1	1	1	1	1	1	257601	11609.3		10019.4		6.06166e+06	3	1
	VTPTVTDIIIR	[R].VTPTVTDIIIR.[A]			1.75212e-05	0	1	37	Afu1g05630	Afu1g05630 [44-54]	0	1227.73	0	3.515	1.81	0.784883	0.888791	6.49	3.669	3.515	0.796	1.88	1.81	-0.33	155.7	44.3	72.55	141.16	57.3	66.7	195.6	15.6	19	245.8	1	1	1	1	1	1	5.61995e+06	51189.6	572668	73412	79092.6	1.46636e+07	4	2	4
	TLPDSVTIIEPK	[K].TLPDSVTIIEPK.[E]			1.93921e-05	0	1	24	Afu1g05630	Afu1g05630 [206-217]	0	1312.74	0	6.558	2.71	0.400726	0.578883	138.2	0.445	77.638	6.558	-1.17	6.28	2.71	187.1	12.9	107.49	130.26	4.4	145.3	380.4	10	1.9	58	1	1	1	1	1	1	1.37646e+06		3.51425e+06	148238	24616.2	1.09242e+07	1		2
	TLPDSVTIIEPKEEQPVLQPMSQDYGAK	[K].TLPDSVTIIEPKEEQPVLQPMSQDYGAK.[A]	1xOxidation [M21(100)]		6.94283e-05	0	1	3	Afu1g05630	Afu1g05630 [206-233]	1	3129.57	0	0.001	-9.97	1e-17	2.14511e-17	0	0.001	0.001	0.001	-9.97	-9.97	-9.97		200		33.85				276.4	176	147.5				1	1	1						462445
	FPENSVSLYAAK	[K].FPENSVSLYAAK.[V]			0.00497763	0	1	2	Afu1g05630	Afu1g05630 [82-93]	0	1325.67	0
	FIMESGAK	[R].FIMESGAK.[G]			0.00273867	0	1	3	Afu1g05630	Afu1g05630 [128-135]	0	882.439	0	1000	9.97	1e-17	2.14511e-17	0	1000	1000	1000	9.97	9.97	9.97	200		48.53		212.6	290.2	97.3				1	1	1				295942						1
	GCEVVVSGK	[K].GCEVVVSGK.[L]	1xCarbamidomethyl [C2]		9.83106e-05	0	1	31	Afu1g05630	Afu1g05630 [136-144]	0	934.466	1	2.627	1.39	0.776689	0.884665	18.37	0.155	2.952	2.627	-2.69	1.56	1.39	149.4	50.6	90.99	78.16	1.8	170.5	259.8	11.4	57.7	98.9	1	1	1	1	1	1	212100		933860	65749.8		7.24745e+06	1		3
	ATHTQEVLGEQGR	[R].ATHTQEVLGEQGR.[R]			3.85092e-05	0	1	14	Afu1g05630	Afu1g05630 [55-67]	0	1425.71	0	0.576	-0.8	0.652504	0.805203	43.56	0.065	0.576	1.745	-3.93	-0.8	0.8	85.4	114.6	101.66	36.5	4.3	82.6	193.2	65.8	143.4	110.7	1	1	1	1	1	1	132458		177173			2.06982e+06	1		2
	FVADGVFYAELNEFFQR	[K].FVADGVFYAELNEFFQR.[E]			9.71904e-11	0	1	19	Afu1g05630	Afu1g05630 [14-30]	0	2051.99	0	31.633	4.98	0.115771	0.207204	126.03	1.031	31.633	58.523	0.04	4.98	5.87	194	6	93.84	1.84	6.5	205.1	369.3	6.3	6.5	6.3	1	1	1	1	1	1	712176		1.21598e+06			423552	2		4
	ELAEEGYSGVEVR	[R].ELAEEGYSGVEVR.[V]			3.16212e-07	0	1	15	Afu1g05630	Afu1g05630 [31-43]	0	1437.69	0	0.242	-2.05	0.287343	0.443699	4.01	0.409	0.13	0.242	-1.29	-2.95	-2.05	30.1	169.9	21.58	53	29.2	31.8	43.3	71.5	245	179.2	1	1	1	1	1	1	956057			112152		3.56907e+06	1
	GLSAVAQCESLR	[R].GLSAVAQCESLR.[Y]	1xCarbamidomethyl [C8]		1.14312e-06	0	1	24	Afu1g05630	Afu1g05630 [98-109]	0	1290.65	1	0.813	-0.3	0.588068	0.750866	57.77	2.495	0.813	0.334	1.32	-0.3	-1.58	90.2	109.8	27.14	76.7	111	70.9	71.7	44.5	87.2	214.7	1	1	1	1	1	1	1821873		35112	34994.6	60821	2.1439e+06	2		1
	ALAAQQLAEQQR	[K].ALAAQQLAEQQR.[L]			1.65509e-07	0	1	78	Afu1g05630	Afu1g05630 [234-245]	0	1326.71	0	2.046	1.03	0.836714	0.920575	30.28	2.046	1.628	3.518	1.03	0.7	1.81	134.3	65.7	107.77	71.39	63.8	48.4	332.4	31.2	29.7	94.5	1	1	1	1	1	1	14803967	87811.7	2.30142e+06	346777	292931	1.33353e+07	2	2	7
	EFIDSATR	[K].EFIDSATR.[H]			0.00786067	0.000331407	1	34	Afu1g05630	Afu1g05630 [169-176]	0	938.458	0	0.806	-0.31	0.626432	0.783706	7.15	0.866	0.201	0.806	-0.21	-2.31	-0.31	66.4	133.6	71.57	36.18	65.9	26.7	133.3	76.2	132.6	165.4	1	1	1	1	1	1	2.54379e+06	8061.1	153445	140823	217420	3.88179e+06	4	1	2
	EEQPVLQPMSQDYGAK	[K].EEQPVLQPMSQDYGAK.[A]			0.0285675	0.00189738	1	3	Afu1g05630	Afu1g05630 [218-233]	0	1819.85	0	0.001	-9.97	1e-17	2.14511e-17	0	0.001	0.001	0.001	-9.97	-9.97	-9.97		200		69.23				76.9	349.9	173.2				1	1	1				9508.05		272094
	ELTSLIQK	[R].ELTSLIQK.[R]			0.0312611	0.00189738	1	21	Afu1g05630	Afu1g05630 [71-78]	0	931.546	0	0.001	-9.97	1e-17	2.14511e-17	0	0.001	0.001	0.001	-9.97	-9.97	-9.97		200		154.66				25.3	17.6	557.1				1	1	1				13428.4	8295.68	3.76032e+06
	QGVLGIK	[R].QGVLGIK.[V]			0.124549	0.00858717	1	3	Afu1g05630	Afu1g05630 [182-188]	0	714.451	0	0.001	-9.97	1e-17	2.14511e-17	0	0.001	0.001	0.001	-9.97	-9.97	-9.97		200		44.66				133.8	301.6	164.5				1	1	1						663307
Afu1g07440	hsp70 AspGDID:ASPL0000101909 COORDS:Chr1_A_fumigatus_Af293:2102587-2104621W, translated using codon table 1 (638 amino acids) Verified ORF; Molecular chaperone; conidia-enriched protein	50	341	27	26	1	638	69.6	5.17	3042	26671	220.33	0	230.106	0.647	0.666567	2.2	107.4	92.6	32.18	31.97	1.6486e+08	2.42627e+08	1.30014e+08	2.24782e+08	1.42036e+08	1.27045e+08	1.49433e+08	1.21402e+06	1.35276e+06	9.99966e+06	1.63704e+06	2.46542e+06	27	12	13	20	17	8	High	High	High	High	High	High
	Sequence	Annotated Sequence	Modifications	Modifications in Master Proteins	Qvality PEP	Qvality q-value	# Proteins	# PSMs	Master Protein Accessions	Positions in Master Proteins	# Missed Cleavages	Theo. MH+ [Da]	# Razor Quan Results	Abundance Ratio: (Biotin) / (Control)	Abundance Ratio (log2): (Biotin) / (Control)	Abundance Ratio P-Value: (Biotin) / (Control)	Abundance Ratio Adj. P-Value: (Biotin) / (Control)	Abundance Ratio Variability [%]: (Biotin) / (Control)	Abundance Ratios (by Bio. Rep.): (Biotin,BR1) / (Control,BR1)	Abundance Ratios (by Bio. Rep.): (Biotin,BR2) / (Control,BR2)	Abundance Ratios (by Bio. Rep.): (Biotin,BR3) / (Control,BR3)	Abundance Ratios (log2) (by Bio. Rep.): (Biotin,BR1) / (Control,BR1)	Abundance Ratios (log2) (by Bio. Rep.): (Biotin,BR2) / (Control,BR2)	Abundance Ratios (log2) (by Bio. Rep.): (Biotin,BR3) / (Control,BR3)	Abundances (Grouped): Biotin	Abundances (Grouped): Control	Abundances (Grouped) CV [%]: Biotin	Abundances (Grouped) CV [%]: Control	Abundances (by Bio. Rep.): Biotin,BR1	Abundances (by Bio. Rep.): Biotin,BR2	Abundances (by Bio. Rep.): Biotin,BR3	Abundances (by Bio. Rep.): Control,BR1	Abundances (by Bio. Rep.): Control,BR2	Abundances (by Bio. Rep.): Control,BR3	Abundances (by Bio. Rep.) Count: Biotin,BR1	Abundances (by Bio. Rep.) Count: Biotin,BR2	Abundances (by Bio. Rep.) Count: Biotin,BR3	Abundances (by Bio. Rep.) Count: Control,BR1	Abundances (by Bio. Rep.) Count: Control,BR2	Abundances (by Bio. Rep.) Count: Control,BR3	Abundance: F1: Sample, BR1, Biotin	Abundance: F2: Sample, BR2, Biotin	Abundance: F3: Sample, BR3, Biotin	Abundance: F4: Control, BR1, Control	Abundance: F5: Control, BR2, Control	Abundance: F6: Control, BR3, Control	Abundances Count: F1: Sample, BR1, Biotin	Abundances Count: F2: Sample, BR2, Biotin	Abundances Count: F3: Sample, BR3, Biotin
	LVADFFNK	[R].LVADFFNK.[E]			0.00381927	0	1	3	Afu1g07440	Afu1g07440 [347-354]	0	953.509	0	1000	9.97	1e-17	2.14511e-17	0	1000	1000	1000	9.97	9.97	9.97	200		59.85		305.4	69.9	224.8				1	1	1						272037						1
	ITITNDKGR	[K].ITITNDKGR.[L]			0.000450248	0	1	12	Afu1g07440	Afu1g07440 [499-507]	1	1017.57	0	0.737	-0.44	0.725264	0.851847	80.5	0.737	23.936	0.001	-0.44	4.58	-9.97	194.4	5.6	29.54	207.59	143.6	99.7	183.7	194.8	4.2	-26	1	1	1	1	1	1	7.0801e+06			460150	8726.28		4
	NQVAMNPHNTVFDAK	[K].NQVAMNPHNTVFDAK.[R]			1.08604e-05	0	1	3	Afu1g07440	Afu1g07440 [55-69]	0	1685.81	0	1000	9.97	1e-17	2.14511e-17	0	1000	1000	1000	9.97	9.97	9.97	200		38.89		163	289.4	147.6				1	1	1				4859908						1
	NQVAMNPHNTVFDAK	[K].NQVAMNPHNTVFDAK.[R]	1xOxidation [M5(100)]		0.00158011	0	1	8	Afu1g07440	Afu1g07440 [55-69]	0	1701.8	0	23.309	4.54	0.130781	0.231141	37.69	17.384	31.673	23.309	4.12	4.99	4.54	192.8	7.2	33.16	12.24	121.9	246.2	208.2	7	7.8	8.9	1	1	1	1	1	1	1.45917e+07				39553.1		2
	IEIIANDQGNR	[R].IEIIANDQGNR.[T]			0.000965681	0	1	20	Afu1g07440	Afu1g07440 [24-34]	0	1242.64	1	1.801	0.85	0.911764	0.964962	83.05	0.792	1.801	20.063	-0.34	0.85	4.33	157.8	42.2	40.42	121.56	141.7	68.2	165.1	178.9	37.9	8.2	1	1	1	1	1	1	3.37108e+06	12710.2	117231	203952	38329	119112	2	1	1
	LNISDADKEK	[K].LNISDADKEK.[V]			0.000203895	0	1	6	Afu1g07440	Afu1g07440 [556-565]	1	1132.58	0	1000	9.97	1e-17	2.14511e-17	0	1000	1000	1000	9.97	9.97	9.97	200		41.84		215.7	274.7	109.6				1	1	1				741520	7390.99					2	1
	IINEPTAAAIAYGLDK	[R].IINEPTAAAIAYGLDK.[K]			2.33467e-09	0	1	30	Afu1g07440	Afu1g07440 [170-185]	0	1659.9	0	2.75	1.46	0.707601	0.841452	43.06	0.659	3.549	2.75	-0.6	1.83	1.46	152.6	47.4	39.18	110.99	131.1	144.4	62.2	199	40.7	22.6	1	1	1	1	1	1	1.24196e+07	107030		903250	163781	1.30386e+06	2	2
	IINEPTAAAIAYGLDKK	[R].IINEPTAAAIAYGLDKK.[A]			2.87926e-08	0	1	6	Afu1g07440	Afu1g07440 [170-186]	1	1787.99	0	0.217	-2.21	0.265827	0.417965	0.76	0.193	0.979	0.217	-2.37	-0.03	-2.21	35.6	164.4	16.34	55.47	40.2	54.4	43.1	207.9	55.5	198.9	1	1	1	1	1	1	5018204	53172.7		1.24435e+06			1	1
	SSVHEIVLVGGSTR	[K].SSVHEIVLVGGSTR.[I]			0.000300082	0	1	15	Afu1g07440	Afu1g07440 [327-340]	0	1440.78	0	3.622	1.86	0.60509	0.76486	119.61	0.7	3.622	16.349	-0.51	1.86	4.03	156.7	43.3	21.88	136.05	147.2	108.4	98.2	210.2	29.9	6	1	1	1	1	1	1	11488891		228956	786508	99358.5	285468	2		1
	STNEILLLDVAPLSLGIETAGGVMTPLIK	[K].STNEILLLDVAPLSLGIETAGGVMTPLIK.[R]			9.78564e-15	0	1	6	Afu1g07440	Afu1g07440 [385-413]	0	2965.65	0	0.542	-0.88	0.533792	0.708191	2.36	0.571	0.001	0.542	-0.81	-9.97	-0.88	39.1	160.9	165.01	49.39	98.5	-26.5	41.9	172.5	236.3	77.3	1	1	1	1	1	1	960228			80567.6			2
	STNEILLLDVAPLSLGIETAGGVMTPLIK	[K].STNEILLLDVAPLSLGIETAGGVMTPLIK.[R]	1xOxidation [M24(100)]		6.44582e-11	0	1	3	Afu1g07440	Afu1g07440 [385-413]	0	2981.65	0	0.203	-2.3	0.226063	0.365697	2.17	0.203	0.437	0.131	-2.3	-1.19	-2.93	38.5	161.5	26.48	77.15	25	29.3	41.3	122.9	67.1	314.4	1	1	1	1	1	1	342396			80706.8			1
	SETFSTYSDNQPGVLIQVYEGER	[K].SETFSTYSDNQPGVLIQVYEGER.[A]			1.19164e-07	0	1	18	Afu1g07440	Afu1g07440 [423-445]	0	2619.22	0	0.775	-0.37	0.616839	0.775549	49.64	0.775	1.207	0.001	-0.37	0.27	-9.97	90.9	109.1	203.49	28.01	121.7	176.5	-90.4	157.1	146.2	88.9	1	1	1	1	1	1	2.36802e+06	26871.4		146467	120913		2	1
	SINPDEAVAYGAAVQAAILSGDTSSK	[K].SINPDEAVAYGAAVQAAILSGDTSSK.[S]			8.31093e-12	0	1	12	Afu1g07440	Afu1g07440 [359-384]	0	2535.26	0	1.134	0.18	0.768546	0.880438	54.35	1.134	1.931	0.718	0.18	0.95	-0.48	106.3	93.7	77.85	46.58	114.2	210.3	27.6	100.6	108.9	38.5	1	1	1	1	1	1	2.46216e+06	35498.1			99823		1	2
	TLSSAAQTSIEIDSLFEGIDFYTSITR	[R].TLSSAAQTSIEIDSLFEGIDFYTSITR.[A]			2.29647e-05	0	1	3	Afu1g07440	Afu1g07440 [271-297]	0	2965.47	0	1000	9.97	1e-17	2.14511e-17	0	1000	1000	1000	9.97	9.97	9.97	200		4.74		189.2	206.8	204				1	1	1						85288.1						1
	TTPSFVAFTDTER	[R].TTPSFVAFTDTER.[L]			6.86306e-06	0	1	27	Afu1g07440	Afu1g07440 [35-47]	0	1471.71	0	21.747	4.44	0.203675	0.335627	142.32	0.872	151.945	21.747	-0.2	7.25	4.44	197	3	62.63	167.56	148.6	227.2	49.9	170.5	1.5	2.3	1	1	1	1	1	1	1.9152e+07	229194	191808	1.0528e+06	8191.86	179797	5	2	2
	TADEVEERPEELD	[R].TADEVEERPEELD.[-]			2.08098e-06	0	1	37	Afu1g07440	Afu1g07440 [626-638]	0	1531.68	0	0.742	-0.43	0.592476	0.75377	75.75	0.054	6.603	0.742	-4.21	2.72	-0.43	58	142	164.78	64.97	1.8	462.2	13.7	33.7	70	18.5	1	1	1	1	1	1	238491	473155	53636	211062	389137		2	4	3
	TKDNNLLGK	[R].TKDNNLLGK.[F]			0.00203079	0	1	6	Afu1g07440	Afu1g07440 [448-456]	1	1002.56	0	0.254	-1.97	0.354862	0.525892	0.63	0.271	0.254	0.082	-1.88	-1.97	-3.6	28.2	171.8	48.07	29.29	30.5	47.3	17	112.7	186	206.4	1	1	1	1	1	1	5.08111e+06			898038			2
	FQDAEVQSDMK	[R].FQDAEVQSDMK.[H]			1.24097e-06	0	1	6	Afu1g07440	Afu1g07440 [76-86]	0	1297.57	0	3.263	1.71	0.831606	0.918105	39.31	20.663	2.398	3.263	4.37	1.26	1.71	158.3	41.7	64.02	54.69	293.9	114.9	98.8	14.2	47.9	30.3	1	1	1	1	1	1	2257002	6904.81		5234.52	15636.2		2	1
	FQDAEVQSDMK	[R].FQDAEVQSDMK.[H]	1xOxidation [M10(100)]		5.49543e-06	0	1	17	Afu1g07440	Afu1g07440 [76-86]	0	1313.57	0	0.749	-0.42	0.58874	0.75118	62.93	0.749	1.551	0.182	-0.42	0.63	-2.46	106.1	93.9	67.85	34.53	117.1	124	18.9	156.4	79.9	103.6	1	1	1	1	1	1	1.78785e+06		8603.8	114400	51871.7		3		1
	FELTGIPPAPR	[K].FELTGIPPAPR.[G]			0.000125777	0	2	21	Afu1g07440; Afu2g04620	Afu1g07440 [457-467]; Afu2g04620 [501-511]	0	1197.66	0	0.611	-0.71	0.55535	0.726514	55.22	0.611	1.922	0.001	-0.71	0.94	-9.97	131.6	68.4	59.54	124.94	88.2	93.4	233.4	144.4	48.6	-8	1	1	1	1	1	1	7.66532e+06	63586.7			179661		1	1
	DDRIEIIANDQGNR	[R].DDRIEIIANDQGNR.[T]			6.35253e-06	0	1	9	Afu1g07440	Afu1g07440 [21-34]	1	1628.8	0	0.635	-0.66	0.533799	0.708191	21.03	0.635	4.654	0.411	-0.66	2.22	-1.28	99.7	100.3	42.26	73.73	115.8	114.5	47.4	182.4	24.6	115.2	1	1	1	1	1	1	3.25283e+06		39749	245553	29378.1		2		1
	DAGLIAGLNVLR	[K].DAGLIAGLNVLR.[I]			3.3411e-06	0	1	15	Afu1g07440	Afu1g07440 [158-169]	0	1211.71	0	20.306	4.34	0.230082	0.37067	85.52	20.306	5.169	32.019	4.34	2.37	5	190.6	9.4	45.13	114.07	224.3	230.8	86.5	11	44.6	2.7	1	1	1	1	1	1	1.45703e+07	117348	167796	34386.1	123296	106828	2	2	2
	ATAGDTHLGGEDFDNR	[K].ATAGDTHLGGEDFDNR.[L]			1.20552e-06	0	1	19	Afu1g07440	Afu1g07440 [219-234]	0	1675.73	0	2.084	1.06	0.999426	0.999983	104.49	0.615	2.084	34.644	-0.7	1.06	5.11	135.2	64.8	56.42	130.75	153	105.6	40.8	248.7	50.7	1.2	1	1	1	1	1	1	1.50289e+07	81161.6	119731	1.17056e+06	211497	70451.5	3	1	2
	GGKPIIEVEFKGETK	[K].GGKPIIEVEFKGETK.[Q]			8.39093e-07	0	1	3	Afu1g07440	Afu1g07440 [96-110]	1	1631.9	0	1000	9.97	1e-17	2.14511e-17	0	1000	1000	1000	9.97	9.97	9.97	200		61.82		299.9	238.4	61.7				1	1	1				4955194		30437.4				1		1
	STMEPVER	[R].STMEPVER.[V]	1xOxidation [M3(100)]		0.00886343	0.000331407	1	10	Afu1g07440	Afu1g07440 [310-317]	0	964.44	0	1000	9.97	1e-17	2.14511e-17	0	1000	1000	1000	9.97	9.97	9.97	200		72.98		262.2	304.5	33.2				1	1	1				441492						2
	LSKEEIER	[R].LSKEEIER.[M]			0.0124583	0.000626458	1	6	Afu1g07440	Afu1g07440 [508-515]	1	1003.54	0	0.029	-5.1	0.0252055	0.0511787	0.05	0.018	0.135	0.029	-5.77	-2.89	-5.1	5.7	194.3	23.31	60.32	5.2	8.4	6.8	285.7	62.3	231.5	1	1	1	1	1	1	102897			268597	51956.5		2
	RFQDAEVQSDMK	[R].RFQDAEVQSDMK.[H]	1xOxidation [M11(100)]		0.0157497	0.00091844	1	3	Afu1g07440	Afu1g07440 [75-86]	1	1469.67	0	0.369	-1.44	0.384414	0.560056	2.25	0.436	0.328	0.369	-1.2	-1.61	-1.44	60.7	139.3	42.21	37.46	65.8	28.7	72	150.9	87.5	195.1	1	1	1	1	1	1	104939				5928.96		1
	GGKPIIEVEFK	[K].GGKPIIEVEFK.[G]			0.0360311	0.00189738	1	3	Afu1g07440	Afu1g07440 [96-106]	0	1216.69	0	1.244	0.31	0.792465	0.892333	20.63	1.244	1.07	1.857	0.31	0.1	0.89	110.9	89.1	7.26	20.8	109.8	109.3	123.9	88.3	102.1	66.7	1	1	1	1	1	1			13376.7			146852			1
	ITITNDK	[K].ITITNDK.[G]			0.0309661	0.00189738	1	6	Afu1g07440	Afu1g07440 [499-505]	0	804.446	0	0.025	-5.32	0.0169911	0.0349619	0.03	0.085	0.018	0.025	-3.55	-5.78	-5.32	5.3	194.7	48.99	39.35	10.5	5	4.6	122.7	273.9	183.4	1	1	1	1	1	1	1.83552e+06		24112.5	1.0324e+06			2		2
	LVNHFVNEFK	[R].LVNHFVNEFK.[R]			0.0593196	0.00255619	1	3	Afu1g07440	Afu1g07440 [235-244]	0	1246.66	0	0.001	-9.97	1e-17	2.14511e-17	0	0.001	0.001	0.001	-9.97	-9.97	-9.97		200		145.42				535.1	13.1	51.8				1	1	1				205829		253048
	STMEPVER	[R].STMEPVER.[V]			0.0639146	0.00301691	1	5	Afu1g07440	Afu1g07440 [310-317]	0	948.446	0	0.812	-0.3	0.764399	0.878251	4.25	0.407	0.812	0.847	-1.3	-0.3	-0.24	86.9	113.1	22.22	18.52	59.2	92	87.1	145.6	113.3	102.8	1	1	1	1	1	1	7255802			854854			1
Afu1g05770	exg12 AspGDID:ASPL0000101746 COORDS:Chr1_A_fumigatus_Af293:1663147-1666206W, translated using codon table 1 (863 amino acids) Verified ORF; Secreted beta-glucosidase; predicted secretory signal sequence; fibrinogen-binding	36	304	28	28	0	863	93.6	5.17	2710	24009	230.44	0	225.424	89.343	0.120691	111.79	199.4	0.6	91.94	24.39	8.38936e+08	5.64012e+08	3.05654e+09	2.55709e+06	2.566e+06	1.61291e+06	8.38936e+08	123959	7.50339e+07	124871	43185	183593	29	2	5	6	2	5	High	Peak Found	High	High	Peak Found	Peak Found
	Sequence	Annotated Sequence	Modifications	Modifications in Master Proteins	Qvality PEP	Qvality q-value	# Proteins	# PSMs	Master Protein Accessions	Positions in Master Proteins	# Missed Cleavages	Theo. MH+ [Da]	# Razor Quan Results	Abundance Ratio: (Biotin) / (Control)	Abundance Ratio (log2): (Biotin) / (Control)	Abundance Ratio P-Value: (Biotin) / (Control)	Abundance Ratio Adj. P-Value: (Biotin) / (Control)	Abundance Ratio Variability [%]: (Biotin) / (Control)	Abundance Ratios (by Bio. Rep.): (Biotin,BR1) / (Control,BR1)	Abundance Ratios (by Bio. Rep.): (Biotin,BR2) / (Control,BR2)	Abundance Ratios (by Bio. Rep.): (Biotin,BR3) / (Control,BR3)	Abundance Ratios (log2) (by Bio. Rep.): (Biotin,BR1) / (Control,BR1)	Abundance Ratios (log2) (by Bio. Rep.): (Biotin,BR2) / (Control,BR2)	Abundance Ratios (log2) (by Bio. Rep.): (Biotin,BR3) / (Control,BR3)	Abundances (Grouped): Biotin	Abundances (Grouped): Control	Abundances (Grouped) CV [%]: Biotin	Abundances (Grouped) CV [%]: Control	Abundances (by Bio. Rep.): Biotin,BR1	Abundances (by Bio. Rep.): Biotin,BR2	Abundances (by Bio. Rep.): Biotin,BR3	Abundances (by Bio. Rep.): Control,BR1	Abundances (by Bio. Rep.): Control,BR2	Abundances (by Bio. Rep.): Control,BR3	Abundances (by Bio. Rep.) Count: Biotin,BR1	Abundances (by Bio. Rep.) Count: Biotin,BR2	Abundances (by Bio. Rep.) Count: Biotin,BR3	Abundances (by Bio. Rep.) Count: Control,BR1	Abundances (by Bio. Rep.) Count: Control,BR2	Abundances (by Bio. Rep.) Count: Control,BR3	Abundance: F1: Sample, BR1, Biotin	Abundance: F2: Sample, BR2, Biotin	Abundance: F3: Sample, BR3, Biotin	Abundance: F4: Control, BR1, Control	Abundance: F5: Control, BR2, Control	Abundance: F6: Control, BR3, Control	Abundances Count: F1: Sample, BR1, Biotin	Abundances Count: F2: Sample, BR2, Biotin	Abundances Count: F3: Sample, BR3, Biotin
	IWEGFSPDPALTGVLFAETIK	[R].IWEGFSPDPALTGVLFAETIK.[G]			2.07112e-11	0	1	3	Afu1g05770	Afu1g05770 [158-178]	0	2291.2	0	1000	9.97	1e-17	2.14511e-17	0	1000	1000	1000	9.97	9.97	9.97	200		59.41		326.2	183.6	90.2				1	1	1				4.20076e+06						1
	IWEGFSPDPALTGVLFAETIKGIQDAGVIATAK	[R].IWEGFSPDPALTGVLFAETIKGIQDAGVIATAK.[H]	1xNHS-LC-Biotin [K21(100)]		2.5666e-10	0	1	3	Afu1g05770	Afu1g05770 [158-190]	1	3754.98	0	1000	9.97	1e-17	2.14511e-17	0	1000	1000	1000	9.97	9.97	9.97	200		58.37		218.7	75	306.3				1	1	1				294757						1
	NTGALPLTGK	[K].NTGALPLTGK.[E]			0.00228007	0	1	23	Afu1g05770	Afu1g05770 [406-415]	0	971.552	0	1000	9.97	1e-17	2.14511e-17	0	1000	1000	1000	9.97	9.97	9.97	200		268.96		629.4	373.9	-403.4				1	1	1				56431290						2
	NTGALPLTGKEVK	[K].NTGALPLTGKEVK.[V]	1xNHS-LC-Biotin [K10(100)]		3.75901e-05	0	1	7	Afu1g05770	Afu1g05770 [406-418]	1	1666.92	0	1000	9.97	1e-17	2.14511e-17	0	1000	1000	1000	9.97	9.97	9.97	200		20.59		153.9	213.1	233.1				1	1	1				18066079						2
	IPPNFSSWTR	[R].IPPNFSSWTR.[D]			0.0027255	0	1	6	Afu1g05770	Afu1g05770 [352-361]	0	1204.61	0	1000	9.97	1e-17	2.14511e-17	0	1000	1000	1000	9.97	9.97	9.97	200		4.34		190.6	201.7	207.7				1	1	1				39876378						2
	VNDFVNVQR	[K].VNDFVNVQR.[S]			0.000911316	0	1	18	Afu1g05770	Afu1g05770 [379-387]	0	1090.56	0	1000	9.97	1e-17	2.14511e-17	0	1000	1000	1000	9.97	9.97	9.97	200		98.5		192.1	7.1	400.9				1	1	1				5.00838e+07						3
	VSATITNTGNVAGYEVPQLYVSLGGPNEPR	[R].VSATITNTGNVAGYEVPQLYVSLGGPNEPR.[V]			4.02276e-15	0	1	6	Afu1g05770	Afu1g05770 [768-797]	0	3103.57	0	1000	9.97	1e-17	2.14511e-17	0	1000	1000	1000	9.97	9.97	9.97	200		25.99		176.4	164	259.6				1	1	1				11595519						2
	FSDLNSAFPAGTNVAATWDK	[R].FSDLNSAFPAGTNVAATWDK.[T]			1.34731e-11	0	1	9	Afu1g05770	Afu1g05770 [100-119]	0	2112	0	1000	9.97	1e-17	2.14511e-17	0	1000	1000	1000	9.97	9.97	9.97	200		39.52		156.2	152.5	291.2				1	1	1				1.14899e+07						3
	CVGQTGSVPR	[R].CVGQTGSVPR.[L]	1xCarbamidomethyl [C1]		2.56637e-05	0	1	27	Afu1g05770	Afu1g05770 [73-82]	0	1060.52	0	10.223	3.35	0.286178	0.442674	30.61	10.223	2.156	12.334	3.35	1.11	3.62	182.2	17.8	74.56	26.68	224.4	29.4	287.3	22	13.6	23.3	1	1	1	1	1	1	5.77562e+06			27074.2	14912.8		6
	AVEIVSQMTLAEK	[R].AVEIVSQMTLAEK.[V]			1.02786e-06	0	1	6	Afu1g05770	Afu1g05770 [47-59]	0	1418.76	0	291.677	8.19	0.00405683	0.00853142	131.25	33.467	291.677	1000	5.06	8.19	9.97	199.5	0.5	18.63	151.38	220.3	155.1	217.4	6.6	0.5	0.1	1	1	1	1	1	1	31120114			44562.5		6937.43	2
	AVEIVSQMTLAEK	[R].AVEIVSQMTLAEK.[V]	1xOxidation [M8(100)]		8.23033e-07	0	1	3	Afu1g05770	Afu1g05770 [47-59]	0	1434.75	0	1000	9.97	1e-17	2.14511e-17	0	1000	1000	1000	9.97	9.97	9.97	200		15.57		166	227.2	206.8				1	1	1				2122642						1
	EIGAASTVLLK	[R].EIGAASTVLLK.[N]			0.00141408	0	1	12	Afu1g05770	Afu1g05770 [395-405]	0	1101.65	0	1000	9.97	1e-17	2.14511e-17	0	1000	1000	1000	9.97	9.97	9.97	200		73.75		360.4	169.3	70.3				1	1	1				133844436		779015				2		3
	DGSPQPLLK	[R].DGSPQPLLK.[A]			0.00152762	0	1	51	Afu1g05770	Afu1g05770 [742-750]	0	954.525	0	1000	9.97	1e-17	2.14511e-17	0	1000	21.974	1000	9.97	4.46	9.97	199.9	0.1	159.56	135.43	28.4	3.3	568	0	0.2	0	1	1	1	1	1	1	1.24151e+08	114396	7.40186e+07	3126.58	28272.2	29239.8	9	1	4
	DEYGWEHSAVSEGAWTK	[R].DEYGWEHSAVSEGAWTK.[V]			1.15981e-06	0	1	3	Afu1g05770	Afu1g05770 [362-378]	0	1951.85	0	1000	9.97	1e-17	2.14511e-17	0	1000	1000	1000	9.97	9.97	9.97	200		93.01		409.1	53	137.9				1	1	1				4.80101e+06						1
	DLANWDVEAQDWVITKYPK	[R].DLANWDVEAQDWVITKYPK.[K]	1xNHS-LC-Biotin [K16(100)]		0.00161871	0	1	3	Afu1g05770	Afu1g05770 [824-842]	1	2630.3	0	0.001	-9.97	1e-17	2.14511e-17	0	0.001	0.001	0.001	-9.97	-9.97	-9.97		200		25.51				168.5	258.9	172.7				1	1	1				35192.3
	GVDILLGPAAGPLGK	[K].GVDILLGPAAGPLGK.[Y]			1.91323e-07	0	1	3	Afu1g05770	Afu1g05770 [137-151]	0	1377.81	0	1000	9.97	1e-17	2.14511e-17	0	1000	1000	1000	9.97	9.97	9.97	200		59.02		259.5	64.1	276.4				1	1	1				4950181	9562.74					1	1
	AGGAPGGNPTLYQDLVR	[K].AGGAPGGNPTLYQDLVR.[V]			2.02557e-10	0	1	12	Afu1g05770	Afu1g05770 [751-767]	0	1685.86	0	16.606	4.05	0.180472	0.305075	148.25	313.7	0.001	16.606	8.29	-9.97	4.05	198.8	1.2	105.47	117.35	428.4	154.2	15.3	1.4	-0.2	0.9	1	1	1	1	1	1	6.12639e+07		65510.3	9359.05		80416.6	3		2
	HYILNEQEHFR	[K].HYILNEQEHFR.[Q]			4.45152e-05	0	1	3	Afu1g05770	Afu1g05770 [191-201]	0	1485.72	0	1000	9.97	1e-17	2.14511e-17	0	1000	1000	1000	9.97	9.97	9.97	200		68.55		157.9	353.2	88.9				1	1	1				3.38318e+06						1
	GKAMGEEFNDKGVDILLGPAAGPLGK	[R].GKAMGEEFNDKGVDILLGPAAGPLGK.[Y]	1xNHS-LC-Biotin [K2(100)]		1.35384e-11	0	1	3	Afu1g05770	Afu1g05770 [126-151]	2	2923.51	0	1000	9.97	1e-17	2.14511e-17	0	1000	1000	1000	9.97	9.97	9.97	200		36.41		147.7	169.2	283.2				1	1	1				4.00014e+06						1
	AMGEEFNDK	[K].AMGEEFNDK.[G]			0.00362211	0	1	6	Afu1g05770	Afu1g05770 [128-136]	0	1040.44	0	1000	9.97	1e-17	2.14511e-17	0	1000	1000	1000	9.97	9.97	9.97	200		67.45		214.8	58.3	326.9				1	1	1				3.56094e+06						2
	AMGEEFNDKGVDILLGPAAGPLGK	[K].AMGEEFNDKGVDILLGPAAGPLGK.[Y]			1.10732e-10	0	1	6	Afu1g05770	Afu1g05770 [128-151]	1	2399.23	0	155.59	7.28	0.011251	0.023341	70.05	0.001	155.59	229.1	-9.97	7.28	7.84	198.8	1.2	29.55	249.29	173.6	158	267	-0.8	1	1.2	1	1	1	1	1	1	1.27845e+07					52222.6	2
	GIQDAGVIATAK	[K].GIQDAGVIATAK.[H]			3.77722e-05	0	1	24	Afu1g05770	Afu1g05770 [179-190]	0	1143.64	0	1000	9.97	1e-17	2.14511e-17	0	1000	1000	1000	9.97	9.97	9.97	200		65.35		256.5	292.9	50.6				1	1	1				24071529		141636				2		2
	VDDMAVR	[R].VDDMAVR.[I]	1xOxidation [M4(100)]		0.00801318	0.000331407	1	14	Afu1g05770	Afu1g05770 [331-337]	0	821.382	0	40.307	5.33	0.109995	0.198321	148.26	391.554	0.001	40.307	8.61	-9.97	5.33	195.2	4.8	159.71	74.6	546.4	-60.7	104.1	1.4	6.3	2.6	1	1	1	1	1	1	5.13956e+06		29218.4			14776.8	4		2
	VWTTTLNRR	[K].VWTTTLNRR.[D]			0.0145898	0.00091844	1	6	Afu1g05770	Afu1g05770 [815-823]	1	1146.64	0	1000	9.97	1e-17	2.14511e-17	0	1000	1000	1000	9.97	9.97	9.97	200		32.1		129.7	255.5	214.8				1	1	1				1.09528e+07						2
	KVHVGSSSR	[K].KVHVGSSSR.[K]	1xNHS-LC-Biotin [K1(100)]		0.0148716	0.00091844	1	9	Afu1g05770	Afu1g05770 [843-851]	1	1295.69	0	1000	9.97	1e-17	2.14511e-17	0	1000	1000	1000	9.97	9.97	9.97	200		15.21		189.5	234.3	176.2				1	1	1				72777381						3
	TPFTWGKTR	[K].TPFTWGKTR.[E]	1xNHS-LC-Biotin [K7(100)]		0.0206739	0.00118525	1	3	Afu1g05770	Afu1g05770 [597-605]	1	1432.74	0	1000	9.97	1e-17	2.14511e-17	0	1000	1000	1000	9.97	9.97	9.97	200		46.04		130.7	304.5	164.8				1	1	1				4256361						1
	VDDMAVR	[R].VDDMAVR.[I]			0.0180895	0.00118525	1	6	Afu1g05770	Afu1g05770 [331-337]	0	805.387	0	1000	9.97	1e-17	2.14511e-17	0	1000	1000	1000	9.97	9.97	9.97	200		30.36		133.3	214.5	252.2				1	1	1				33083016						2
	KLPLRAPLPR	[R].KLPLRAPLPR.[V]			0.0384955	0.00189738	1	3	Afu1g05770	Afu1g05770 [852-861]	2	1160.76	0	1000	9.97	1e-17	2.14511e-17	0	1000	1000	1000	9.97	9.97	9.97	200		35.22		232.2	248.6	119.2				1	1	1				2.13233e+06						1
	IFLAPGEQK	[R].IFLAPGEQK.[V]			0.0340428	0.00189738	1	6	Afu1g05770	Afu1g05770 [806-814]	0	1002.56	0	1000	9.97	1e-17	2.14511e-17	0	1000	1000	1000	9.97	9.97	9.97	200		52.47		198	96	305.9				1	1	1				84225836						2
	IMTAYYK	[R].IMTAYYK.[V]	1xOxidation [M2(100)]		0.0932948	0.00482584	1	20	Afu1g05770	Afu1g05770 [338-344]	0	905.444	0	159.575	7.32	0.0108205	0.0224612	6.67	159.575	166.751	89.343	7.32	7.38	6.48	198.8	1.2	119.67	134.13	199.3	436.6	-39.4	1.2	2.6	-0.4	1	1	1	1	1	1	1.85009e+07			5556.11			6
Afu2g10440	Afu2g10440 AspGDID:ASPL0000103759 COORDS:Chr2_A_fumigatus_Af293:2672089-2671408C, translated using codon table 1 (150 amino acids) Uncharacterized ORF; Ortholog(s) have mRNA binding, small ribosomal subunit rRNA binding activity and role in maturation of SSU-rRNA from tricistronic rRNA transcript (SSU-rRNA, 5.8S rRNA, LSU-rRNA), ribosomal small subunit assembly	55	277	6	6	0	150	15.8	10.71	3224	21144	182.84	0	58.866	5.286	0.893218	53.32	143.7	56.3	98.26	38.48	3.3384e+07	1.93534e+08	5.04592e+08	1.284e+08	6.37006e+07	7.59077e+07	2.26088e+06		1.5062e+07		5587.46	4.61888e+07	3		6		1	6	High	High	High	Peak Found	Peak Found	High
	Sequence	Annotated Sequence	Modifications	Modifications in Master Proteins	Qvality PEP	Qvality q-value	# Proteins	# PSMs	Master Protein Accessions	Positions in Master Proteins	# Missed Cleavages	Theo. MH+ [Da]	# Razor Quan Results	Abundance Ratio: (Biotin) / (Control)	Abundance Ratio (log2): (Biotin) / (Control)	Abundance Ratio P-Value: (Biotin) / (Control)	Abundance Ratio Adj. P-Value: (Biotin) / (Control)	Abundance Ratio Variability [%]: (Biotin) / (Control)	Abundance Ratios (by Bio. Rep.): (Biotin,BR1) / (Control,BR1)	Abundance Ratios (by Bio. Rep.): (Biotin,BR2) / (Control,BR2)	Abundance Ratios (by Bio. Rep.): (Biotin,BR3) / (Control,BR3)	Abundance Ratios (log2) (by Bio. Rep.): (Biotin,BR1) / (Control,BR1)	Abundance Ratios (log2) (by Bio. Rep.): (Biotin,BR2) / (Control,BR2)	Abundance Ratios (log2) (by Bio. Rep.): (Biotin,BR3) / (Control,BR3)	Abundances (Grouped): Biotin	Abundances (Grouped): Control	Abundances (Grouped) CV [%]: Biotin	Abundances (Grouped) CV [%]: Control	Abundances (by Bio. Rep.): Biotin,BR1	Abundances (by Bio. Rep.): Biotin,BR2	Abundances (by Bio. Rep.): Biotin,BR3	Abundances (by Bio. Rep.): Control,BR1	Abundances (by Bio. Rep.): Control,BR2	Abundances (by Bio. Rep.): Control,BR3	Abundances (by Bio. Rep.) Count: Biotin,BR1	Abundances (by Bio. Rep.) Count: Biotin,BR2	Abundances (by Bio. Rep.) Count: Biotin,BR3	Abundances (by Bio. Rep.) Count: Control,BR1	Abundances (by Bio. Rep.) Count: Control,BR2	Abundances (by Bio. Rep.) Count: Control,BR3	Abundance: F1: Sample, BR1, Biotin	Abundance: F2: Sample, BR2, Biotin	Abundance: F3: Sample, BR3, Biotin	Abundance: F4: Control, BR1, Control	Abundance: F5: Control, BR2, Control	Abundance: F6: Control, BR3, Control	Abundances Count: F1: Sample, BR1, Biotin	Abundances Count: F2: Sample, BR2, Biotin	Abundances Count: F3: Sample, BR3, Biotin
	IEDVTPTPSDSTR	[R].IEDVTPTPSDSTR.[R]			1.68416e-08	0	1	72	Afu2g10440	Afu2g10440 [128-140]	0	1417.68	0	0.852	-0.23	0.784344	0.888791	107.28	0.002	0.852	9.453	-8.83	-0.23	3.24	92	108	142.95	26.99	0.2	51.7	377.5	69.9	60.7	39.9	1	1	1	1	1	1	80540.9		5.92042e+06			1.27676e+07	1		7
	IFASFNDTFVHVTDLSGR	[R].IFASFNDTFVHVTDLSGR.[E]			8.10447e-10	0	1	15	Afu2g10440	Afu2g10440 [32-49]	0	2026	0	9.674	3.27	0.292301	0.449391	29.67	9.674	7.738	18.238	3.27	2.95	4.19	187.9	12.1	41.75	73.85	109.4	260.8	175.3	11.3	33.7	9.6	1	1	1	1	1	1			1.00633e+06			1.12481e+06			2
	TPGPGAQSALR	[K].TPGPGAQSALR.[A]			1.23736e-05	0	1	96	Afu2g10440	Afu2g10440 [106-116]	0	1054.56	1	3.898	1.96	0.584643	0.749472	28.31	0.02	3.898	4.643	-5.62	1.96	2.22	143.8	56.2	95.2	66.65	2.5	136.7	247.8	124.6	35.1	53.4	1	1	1	1	1	1	1.69566e+06		4.93629e+06			2.16732e+07	3		13
	ENVSLGPLAGDGK	[K].ENVSLGPLAGDGK.[L]			6.21903e-07	0	1	73	Afu2g10440	Afu2g10440 [12-24]	0	1256.65	0	6.899	2.79	0.408694	0.587913	133.47	0.688	115.757	6.899	-0.54	6.85	2.79	191.2	8.8	138.53	158.79	2.3	71.3	456.4	3.3	0.6	66.1	1	1	1	1	1	1	484683		2.90788e+06		5587.46	8.59148e+06	1		8
	ADRDESSPYAAMLAAQDVAAR	[K].ADRDESSPYAAMLAAQDVAAR.[C]			1.14312e-06	0	1	3	Afu2g10440	Afu2g10440 [63-83]	1	2208.03	0
	ADRDESSPYAAMLAAQDVAAR	[K].ADRDESSPYAAMLAAQDVAAR.[C]	1xOxidation [M12(100)]		6.16539e-09	0	1	9	Afu2g10440	Afu2g10440 [63-83]	1	2224.03	0	1.571	0.65	0.990577	0.996174	66.06	1.571	2.959	0.871	0.65	1.57	-0.2	95.4	104.6	41.46	53.78	175.4	92.3	88.2	111.6	31.2	101.3	1	1	1	1	1	1			59902.5			1.40221e+06			1
	LVFGVAR	[K].LVFGVAR.[I]			0.0875102	0.00460307	1	9	Afu2g10440	Afu2g10440 [25-31]	0	761.467	0	7.167	2.84	0.441787	0.62061	6.6	1.984	7.167	7.485	0.99	2.84	2.9	175.5	24.5	12.99	67.59	137	172.5	174.1	69.1	24.1	23.3	1	1	1	1	1	1			231176			629560			2
Afu3g05350	htb1 AspGDID:ASPL0000104951 COORDS:Chr3_A_fumigatus_Af293:1290859-1290284C, translated using codon table 1 (140 amino acids) Uncharacterized ORF; Histone H2B	54	267	9	9	0	140	14.9	10.13	1635	14560.5	105.01	0	51.284	1.834	0.94317	128.9	19	181	48.99	86.21	1.26344e+08	1.29912e+08	2.79685e+08	1.23453e+09	1.88981e+09	7.4493e+07	1.15499e+08	531547	8.31287e+06	5.91412e+07	8.00929e+07	4.51204e+07	8	4	9	6	5	6	High	Peak Found	High	High	Peak Found	High
	Sequence	Annotated Sequence	Modifications	Modifications in Master Proteins	Qvality PEP	Qvality q-value	# Proteins	# PSMs	Master Protein Accessions	Positions in Master Proteins	# Missed Cleavages	Theo. MH+ [Da]	# Razor Quan Results	Abundance Ratio: (Biotin) / (Control)	Abundance Ratio (log2): (Biotin) / (Control)	Abundance Ratio P-Value: (Biotin) / (Control)	Abundance Ratio Adj. P-Value: (Biotin) / (Control)	Abundance Ratio Variability [%]: (Biotin) / (Control)	Abundance Ratios (by Bio. Rep.): (Biotin,BR1) / (Control,BR1)	Abundance Ratios (by Bio. Rep.): (Biotin,BR2) / (Control,BR2)	Abundance Ratios (by Bio. Rep.): (Biotin,BR3) / (Control,BR3)	Abundance Ratios (log2) (by Bio. Rep.): (Biotin,BR1) / (Control,BR1)	Abundance Ratios (log2) (by Bio. Rep.): (Biotin,BR2) / (Control,BR2)	Abundance Ratios (log2) (by Bio. Rep.): (Biotin,BR3) / (Control,BR3)	Abundances (Grouped): Biotin	Abundances (Grouped): Control	Abundances (Grouped) CV [%]: Biotin	Abundances (Grouped) CV [%]: Control	Abundances (by Bio. Rep.): Biotin,BR1	Abundances (by Bio. Rep.): Biotin,BR2	Abundances (by Bio. Rep.): Biotin,BR3	Abundances (by Bio. Rep.): Control,BR1	Abundances (by Bio. Rep.): Control,BR2	Abundances (by Bio. Rep.): Control,BR3	Abundances (by Bio. Rep.) Count: Biotin,BR1	Abundances (by Bio. Rep.) Count: Biotin,BR2	Abundances (by Bio. Rep.) Count: Biotin,BR3	Abundances (by Bio. Rep.) Count: Control,BR1	Abundances (by Bio. Rep.) Count: Control,BR2	Abundances (by Bio. Rep.) Count: Control,BR3	Abundance: F1: Sample, BR1, Biotin	Abundance: F2: Sample, BR2, Biotin	Abundance: F3: Sample, BR3, Biotin	Abundance: F4: Control, BR1, Control	Abundance: F5: Control, BR2, Control	Abundance: F6: Control, BR3, Control	Abundances Count: F1: Sample, BR1, Biotin	Abundances Count: F2: Sample, BR2, Biotin	Abundances Count: F3: Sample, BR3, Biotin
	QVHPDTGISTR	[K].QVHPDTGISTR.[A]			3.39635e-05	0	1	21	Afu3g05350	Afu3g05350 [61-71]	0	1210.62	0	0.157	-2.67	0.179013	0.302899	1.17	0.157	0.666	0.107	-2.67	-0.59	-3.23	19.3	180.7	102.91	111.14	60.5	10.1	12.4	385.7	15.2	116.1	1	1	1	1	1	1	3.37034e+06	4406.47	20571.6	1.02923e+06	35935.8	3.935e+06	3	1	2
	LILPGELAK	[R].LILPGELAK.[H]			0.00505004	0	1	24	Afu3g05350	Afu3g05350 [114-122]	0	953.603	0	0.283	-1.82	0.385176	0.560704	4.49	0.176	1.927	0.283	-2.51	0.95	-1.82	83.2	116.8	107.22	153.07	79.7	20	7.9	454.1	10.4	28	1	1	1	1	1	1	76028492		225313	20757640	419896	1.62453e+07	2		1
	ETYSSYIYK	[K].ETYSSYIYK.[V]			0.00198239	0	1	18	Afu3g05350	Afu3g05350 [49-57]	0	1153.54	0	1000	9.97	1e-17	2.14511e-17	0	1000	1000	1000	9.97	9.97	9.97	200		58.15		98.6	326.9	174.5				1	1	1				5.37006e+06		283881				2		1
	HAVSEGTK	[K].HAVSEGTK.[A]			0.000659409	0	1	33	Afu3g05350	Afu3g05350 [123-130]	0	828.421	0	1.834	0.87	0.971367	0.988405	128.9	0.033	1.834	3.428	-4.93	0.87	1.78	138.5	61.5	91.5	52.34	0.9	163.2	248.6	25.9	89	72.5	1	1	1	1	1	1	52622.4		458971	76858.8		2.72898e+06	1		3
	AMSILNSFVNDIFER	[R].AMSILNSFVNDIFER.[V]			5.03312e-09	0	1	3	Afu3g05350	Afu3g05350 [72-86]	0	1755.87	0	1000	9.97	1e-17	2.14511e-17	0	1000	1000	1000	9.97	9.97	9.97	200		60.56		131.1	129	339.9				1	1	1				461460						1
	AMSILNSFVNDIFER	[R].AMSILNSFVNDIFER.[V]	1xOxidation [M2(100)]		3.61322e-08	0	1	12	Afu3g05350	Afu3g05350 [72-86]	0	1771.87	0	8.596	3.1	0.450782	0.629491	138.33	0.576	8.596	65.073	-0.8	3.1	6.02	162	38	154.37	50.59	7.1	35	533.3	12.4	4.1	8.2	1	1	1	1	1	1	252260	9682.54	563356		6116.99	176477	1	1	2
	APAEKK	[K].APAEKK.[E]	1xNHS-LC-Biotin [K5(99.8)]		0.0309661	0.00189738	1	7	Afu3g05350	Afu3g05350 [21-26]	1	982.539	0	1000	9.97	1e-17	2.14511e-17	0	1000	1000	1000	9.97	9.97	9.97	200		25.53		169.7	258.9	171.4				1	1	1						59385.9						1
	LAAYNK	[K].LAAYNK.[K]			0.0327776	0.00189738	1	56	Afu3g05350	Afu3g05350 [94-99]	0	679.377	0	0.034	-4.88	0.044334	0.0868248	0	0.034	0.034	2.466	-4.88	-4.88	1.3	7.3	192.7	75.69	119.54	4.3	15.1	4.8	127	446.8	1.9	1	1	1	1	1	1	1.8061e+07	495990	598544	2.54679e+07	7.94601e+07	4.94863e+06	6	2	3
	EIQTSVR	[R].EIQTSVR.[L]			0.0245388	0.00189738	1	85	Afu3g05350	Afu3g05350 [107-113]	0	832.452	0	0.682	-0.55	0.694015	0.834268	64.1	0.048	0.682	7.025	-4.37	-0.55	2.81	59.5	140.5	155.38	143.83	14.6	3.4	241.4	301.4	4.9	34.4	1	1	1	1	1	1	1.19028e+07	21468.1	5.88842e+06	1.18035e+07	170915	1.7086e+07	5	2	17
	APAGKAPAEK	[K].APAGKAPAEK.[K]	1xNHS-LC-Biotin [K5(100)]		0.0576797	0.00255619	1	8	Afu3g05350	Afu3g05350 [16-25]	1	1278.69	0	69.821	6.13	0.0710005	0.13407	1.4	70.479	69.821	21.055	6.14	6.13	4.4	196.3	3.7	24.17	54.22	188.2	246	152.3	2.7	3.5	7.2	1	1	1	1	1	1			214428	6034.34					2
Afu4g06820	ecm33 AspGDID:ASPL0000106396 COORDS:Chr4_A_fumigatus_Af293:1762211-1763534W, translated using codon table 1 (398 amino acids) Verified ORF; Putative glycophosphatidylinositol (GPI)-anchored cell wall protein with similarity to S. cerevisiae Ecm33p; mutant conidia display a cell separation defect; hypoxia induced protein	38	267	10	10	0	398	41.5	4.98	2742	23875.3	212.04	0	137.545	14.079	0.610707	16.08	176.8	23.2	84.01	54.62	8.41861e+08	1.44779e+08	3.12605e+08	4.0997e+07	7.24462e+07	2.32893e+07	8.41861e+08	273742	979387	1.95946e+06	298679	647015	11	3	3	5	3	2	High	High	High	High	High	Peak Found
	Sequence	Annotated Sequence	Modifications	Modifications in Master Proteins	Qvality PEP	Qvality q-value	# Proteins	# PSMs	Master Protein Accessions	Positions in Master Proteins	# Missed Cleavages	Theo. MH+ [Da]	# Razor Quan Results	Abundance Ratio: (Biotin) / (Control)	Abundance Ratio (log2): (Biotin) / (Control)	Abundance Ratio P-Value: (Biotin) / (Control)	Abundance Ratio Adj. P-Value: (Biotin) / (Control)	Abundance Ratio Variability [%]: (Biotin) / (Control)	Abundance Ratios (by Bio. Rep.): (Biotin,BR1) / (Control,BR1)	Abundance Ratios (by Bio. Rep.): (Biotin,BR2) / (Control,BR2)	Abundance Ratios (by Bio. Rep.): (Biotin,BR3) / (Control,BR3)	Abundance Ratios (log2) (by Bio. Rep.): (Biotin,BR1) / (Control,BR1)	Abundance Ratios (log2) (by Bio. Rep.): (Biotin,BR2) / (Control,BR2)	Abundance Ratios (log2) (by Bio. Rep.): (Biotin,BR3) / (Control,BR3)	Abundances (Grouped): Biotin	Abundances (Grouped): Control	Abundances (Grouped) CV [%]: Biotin	Abundances (Grouped) CV [%]: Control	Abundances (by Bio. Rep.): Biotin,BR1	Abundances (by Bio. Rep.): Biotin,BR2	Abundances (by Bio. Rep.): Biotin,BR3	Abundances (by Bio. Rep.): Control,BR1	Abundances (by Bio. Rep.): Control,BR2	Abundances (by Bio. Rep.): Control,BR3	Abundances (by Bio. Rep.) Count: Biotin,BR1	Abundances (by Bio. Rep.) Count: Biotin,BR2	Abundances (by Bio. Rep.) Count: Biotin,BR3	Abundances (by Bio. Rep.) Count: Control,BR1	Abundances (by Bio. Rep.) Count: Control,BR2	Abundances (by Bio. Rep.) Count: Control,BR3	Abundance: F1: Sample, BR1, Biotin	Abundance: F2: Sample, BR2, Biotin	Abundance: F3: Sample, BR3, Biotin	Abundance: F4: Control, BR1, Control	Abundance: F5: Control, BR2, Control	Abundance: F6: Control, BR3, Control	Abundances Count: F1: Sample, BR1, Biotin	Abundances Count: F2: Sample, BR2, Biotin	Abundances Count: F3: Sample, BR3, Biotin
	NDELSSIDLPSLK	[R].NDELSSIDLPSLK.[V]			3.63768e-07	0	1	48	Afu4g06820	Afu4g06820 [275-287]	0	1430.74	0	21.058	4.4	0.230738	0.371177	75.09	21.058	31.722	6.001	4.4	4.99	2.59	192	8	149	143.68	518.4	43	10.8	24.6	1.4	1.8	1	1	1	1	1	1	1.59078e+08	103321	99080.5	362027	17688.3		7	2	3
	LDGLTTLTTLSFPSLTSVGSIQWTALPQLQSLDFTK	[K].LDGLTTLTTLSFPSLTSVGSIQWTALPQLQSLDFTK.[G]			1.24232e-13	0	1	6	Afu4g06820	Afu4g06820 [97-132]	0	3880.06	0	5.624	2.49	0.456733	0.634486	2.8	4.616	5.624	5.73	2.21	2.49	2.52	169.8	30.2	35.41	26.53	113	161.5	231.9	24.5	28.7	40.5	1	1	1	1	1	1	3.70179e+06			38429.9			2
	VVTGAVDFSGK	[K].VVTGAVDFSGK.[F]			2.42182e-05	0	1	54	Afu4g06820	Afu4g06820 [288-298]	0	1079.57	0	26.252	4.71	0.107447	0.194618	57.75	246.221	16.026	26.252	7.94	4	4.71	192.7	7.3	123.16	21.6	478.2	48.4	66	1.9	3	2.5	1	1	1	1	1	1	2.11233e+08	167198	869674	41113.1	56658.7		5	1	3
	TDETITISSQSDADGYSSCSTIK	[K].TDETITISSQSDADGYSSCSTIK.[G]	1xCarbamidomethyl [C19]		6.687e-12	0	1	15	Afu4g06820	Afu4g06820 [25-47]	0	2466.08	0	1000	9.97	1e-17	2.14511e-17	0	1000	1000	1000	9.97	9.97	9.97	200		22.31		169.5	179.3	251.2				1	1	1				3.24437e+06						3
	FDITENTQLK	[K].FDITENTQLK.[S]			0.000179828	0	1	12	Afu4g06820	Afu4g06820 [161-170]	0	1208.62	0	43.385	5.44	0.0648821	0.12364	105.99	43.385	12.369	107.178	5.44	3.63	6.74	192	8	54.13	63.28	309.4	103.1	170.4	7.1	8.3	1.6	1	1	1	1	1	1	195801864			216281	224332	612418	2
	FDEVSMPKLENVK	[K].FDEVSMPKLENVK.[G]	1xNHS-LC-Biotin [K8(100)]		2.554e-05	0	1	3	Afu4g06820	Afu4g06820 [299-311]	1	1874.94	0	1000	9.97	1e-17	2.14511e-17	0	1000	1000	1000	9.97	9.97	9.97	200		52.58		137.2	321.4	141.4				1	1	1				826870						1
	FDEVSMPK	[K].FDEVSMPK.[L]	1xOxidation [M6(100)]		0.000758537	0	1	62	Afu4g06820	Afu4g06820 [299-306]	0	968.439	0	1000	9.97	1e-17	2.14511e-17	0	1000	1000	1000	9.97	9.97	9.97	200		170.92		594.7	2.8	2.5				1	1	1				8.64578e+07	3223.37	10631.9				13	1	1
	FDEVSMPK	[K].FDEVSMPK.[L]			0.00225818	0	1	18	Afu4g06820	Afu4g06820 [299-306]	0	952.444	0	1000	9.97	1e-17	2.14511e-17	0	1000	1000	1000	9.97	9.97	9.97	200		44.58		289.9	111.6	198.4				1	1	1				143599496						2
	GTIEIDEHLSGAITFNNVK	[K].GTIEIDEHLSGAITFNNVK.[Q]			1.04e-15	0	1	22	Afu4g06820	Afu4g06820 [48-66]	0	2058.05	0	1.285	0.36	0.958527	0.983583	148.14	1.285	0.001	3.014	0.36	-9.97	1.59	112.5	87.5	193.49	65.3	117.7	-87	195.6	91.6	217.2	64.9	1	1	1	1	1	1	34894182			1.30161e+06			4
	GQFNLQSTGNFSCDTFDK	[K].GQFNLQSTGNFSCDTFDK.[A]	1xCarbamidomethyl [C13]		7.1615e-09	0	1	3	Afu4g06820	Afu4g06820 [312-329]	0	2065.89	0	1000	9.97	1e-17	2.14511e-17	0	1000	1000	1000	9.97	9.97	9.97	200		56.47		164.1	326.5	109.4				1	1	1				1.10179e+06						1
	AAEPNPTTK	[K].AAEPNPTTK.[D]			0.000893883	0	1	24	Afu4g06820	Afu4g06820 [344-352]	0	928.473	0	29.498	4.88	0.107591	0.194733	2.1	17.583	29.917	29.498	4.14	4.9	4.88	192.7	7.3	13.18	33.66	191.4	217.7	167.1	10.9	7.3	5.7	1	1	1	1	1	1	1.9213e+06					34596.5	2
Afu1g06770	Afu1g06770 AspGDID:ASPL0000101845 COORDS:Chr1_A_fumigatus_Af293:1933600-1932735C, translated using codon table 1 (119 amino acids) Uncharacterized ORF; 40S ribosomal protein S26	28	266	4	4	0	119	13.5	10.87	1430	15197.5	78.15	0	26.38	1.717	0.93579	83.47	56.6	143.4	154.39	64.93	6.90171e+06	1.37359e+07	2.63747e+08	3.47748e+07	2.81979e+07	8.76761e+07	6.90171e+06	25922.3	7.7948e+06	535900	255574	5.33497e+07	4	1	3	3	2	5	High	Peak Found	High	Peak Found	Peak Found	High
	Sequence	Annotated Sequence	Modifications	Modifications in Master Proteins	Qvality PEP	Qvality q-value	# Proteins	# PSMs	Master Protein Accessions	Positions in Master Proteins	# Missed Cleavages	Theo. MH+ [Da]	# Razor Quan Results	Abundance Ratio: (Biotin) / (Control)	Abundance Ratio (log2): (Biotin) / (Control)	Abundance Ratio P-Value: (Biotin) / (Control)	Abundance Ratio Adj. P-Value: (Biotin) / (Control)	Abundance Ratio Variability [%]: (Biotin) / (Control)	Abundance Ratios (by Bio. Rep.): (Biotin,BR1) / (Control,BR1)	Abundance Ratios (by Bio. Rep.): (Biotin,BR2) / (Control,BR2)	Abundance Ratios (by Bio. Rep.): (Biotin,BR3) / (Control,BR3)	Abundance Ratios (log2) (by Bio. Rep.): (Biotin,BR1) / (Control,BR1)	Abundance Ratios (log2) (by Bio. Rep.): (Biotin,BR2) / (Control,BR2)	Abundance Ratios (log2) (by Bio. Rep.): (Biotin,BR3) / (Control,BR3)	Abundances (Grouped): Biotin	Abundances (Grouped): Control	Abundances (Grouped) CV [%]: Biotin	Abundances (Grouped) CV [%]: Control	Abundances (by Bio. Rep.): Biotin,BR1	Abundances (by Bio. Rep.): Biotin,BR2	Abundances (by Bio. Rep.): Biotin,BR3	Abundances (by Bio. Rep.): Control,BR1	Abundances (by Bio. Rep.): Control,BR2	Abundances (by Bio. Rep.): Control,BR3	Abundances (by Bio. Rep.) Count: Biotin,BR1	Abundances (by Bio. Rep.) Count: Biotin,BR2	Abundances (by Bio. Rep.) Count: Biotin,BR3	Abundances (by Bio. Rep.) Count: Control,BR1	Abundances (by Bio. Rep.) Count: Control,BR2	Abundances (by Bio. Rep.) Count: Control,BR3	Abundance: F1: Sample, BR1, Biotin	Abundance: F2: Sample, BR2, Biotin	Abundance: F3: Sample, BR3, Biotin	Abundance: F4: Control, BR1, Control	Abundance: F5: Control, BR2, Control	Abundance: F6: Control, BR3, Control	Abundances Count: F1: Sample, BR1, Biotin	Abundances Count: F2: Sample, BR2, Biotin	Abundances Count: F3: Sample, BR3, Biotin
	NMVESAAIR	[R].NMVESAAIR.[D]			0.000246165	0	1	38	Afu1g06770	Afu1g06770 [43-51]	0	990.504	0	1.121	0.16	0.911694	0.964962	86.24	2.897	1.121	0.469	1.53	0.16	-1.09	91.6	108.4	31.5	79.94	63.2	121	91.3	21.8	108	194.7	1	1	1	1	1	1	1.80853e+06			29913.4		3.39276e+06	4
	KLAPPQAAK	[K].KLAPPQAAK.[A]			0.00266057	0	1	6	Afu1g06770	Afu1g06770 [109-117]	1	923.567	0	0.001	-9.97	1e-17	2.14511e-17	0	0.001	0.001	0.001	-9.97	-9.97	-9.97		200		36.33				245.9	237.9	116.2				1	1	1						5.20972e+06
	LAPPQAAK	[K].LAPPQAAK.[A]			0.000819468	0	1	100	Afu1g06770	Afu1g06770 [110-117]	0	795.472	2	0.61	-0.71	0.60448	0.76486	43.83	0.126	0.61	3.117	-2.99	-0.71	1.64	55	145	168.01	129.26	2.2	6.5	426.5	17.2	10.7	136.8	1	1	1	1	1	1	1.09615e+06	25922.3	6.44482e+06	418163	230729	4.21454e+07	2	5	11
	DISDASVFTDYAVPK	[R].DISDASVFTDYAVPK.[M]			1.5603e-05	0	1	12	Afu1g06770	Afu1g06770 [52-66]	0	1627.78	0	2.63	1.4	0.758372	0.874256	94.09	0.961	2.63	135.764	-0.06	1.4	7.08	144.9	55.1	136.88	68.68	23.2	54.5	473.9	24.2	20.7	3.5	1	1	1	1	1	1	1.76093e+06		1073402	87823.9		161170	3		1
	NMVESAAIR	[R].NMVESAAIR.[D]	1xOxidation [M2(100)]		0.0103344	0.000626458	1	110	Afu1g06770	Afu1g06770 [43-51]	0	1006.5	0	2.31	1.21	0.820721	0.910395	122.06	0.408	4.833	2.31	-1.29	2.27	1.21	82.6	117.4	81.66	74.79	55	69.5	227.8	134.7	14.4	98.6	1	1	1	1	1	1	2.23609e+06		276578		24844.8	2.44069e+06	2		4
Afu1g05340	Afu1g05340 AspGDID:ASPL0000101702 COORDS:Chr1_A_fumigatus_Af293:1537487-1538453W, translated using codon table 1 (221 amino acids) Uncharacterized ORF; 40S ribosomal protein S19	38	266	10	10	0	221	24.8	9.54	2597	18873.2	141.39	0	64.105	0.127	0.192201	0.31	104.1	95.9	108.42	31.07	7.8371e+07	2.86941e+08	1.04996e+09	3.07231e+08	1.59918e+08	2.64122e+08	2.15104e+07	24970.8	3.10877e+07	1.4521e+07	87922.6	1.60638e+08	6	2	4	5	3	8	High	Peak Found	High	High	Peak Found	High
	Sequence	Annotated Sequence	Modifications	Modifications in Master Proteins	Qvality PEP	Qvality q-value	# Proteins	# PSMs	Master Protein Accessions	Positions in Master Proteins	# Missed Cleavages	Theo. MH+ [Da]	# Razor Quan Results	Abundance Ratio: (Biotin) / (Control)	Abundance Ratio (log2): (Biotin) / (Control)	Abundance Ratio P-Value: (Biotin) / (Control)	Abundance Ratio Adj. P-Value: (Biotin) / (Control)	Abundance Ratio Variability [%]: (Biotin) / (Control)	Abundance Ratios (by Bio. Rep.): (Biotin,BR1) / (Control,BR1)	Abundance Ratios (by Bio. Rep.): (Biotin,BR2) / (Control,BR2)	Abundance Ratios (by Bio. Rep.): (Biotin,BR3) / (Control,BR3)	Abundance Ratios (log2) (by Bio. Rep.): (Biotin,BR1) / (Control,BR1)	Abundance Ratios (log2) (by Bio. Rep.): (Biotin,BR2) / (Control,BR2)	Abundance Ratios (log2) (by Bio. Rep.): (Biotin,BR3) / (Control,BR3)	Abundances (Grouped): Biotin	Abundances (Grouped): Control	Abundances (Grouped) CV [%]: Biotin	Abundances (Grouped) CV [%]: Control	Abundances (by Bio. Rep.): Biotin,BR1	Abundances (by Bio. Rep.): Biotin,BR2	Abundances (by Bio. Rep.): Biotin,BR3	Abundances (by Bio. Rep.): Control,BR1	Abundances (by Bio. Rep.): Control,BR2	Abundances (by Bio. Rep.): Control,BR3	Abundances (by Bio. Rep.) Count: Biotin,BR1	Abundances (by Bio. Rep.) Count: Biotin,BR2	Abundances (by Bio. Rep.) Count: Biotin,BR3	Abundances (by Bio. Rep.) Count: Control,BR1	Abundances (by Bio. Rep.) Count: Control,BR2	Abundances (by Bio. Rep.) Count: Control,BR3	Abundance: F1: Sample, BR1, Biotin	Abundance: F2: Sample, BR2, Biotin	Abundance: F3: Sample, BR3, Biotin	Abundance: F4: Control, BR1, Control	Abundance: F5: Control, BR2, Control	Abundance: F6: Control, BR3, Control	Abundances Count: F1: Sample, BR1, Biotin	Abundances Count: F2: Sample, BR2, Biotin	Abundances Count: F3: Sample, BR3, Biotin
	MGGVTVR	[-].MGGVTVR.[D]	1xOxidation [M1(100)]		0.00514823	0	1	12	Afu1g05340	Afu1g05340 [1-7]	0	735.382	0	1.068	0.09	0.817408	0.908145	47.37	0.726	1.068	1.413	-0.46	0.09	0.5	99.7	100.3	16.37	20.76	82.6	114.5	106.6	113.7	107.2	75.4	1	1	1	1	1	1	917243					509326	2
	LPIPGWVDTVK	[K].LPIPGWVDTVK.[T]			2.41014e-05	0	1	9	Afu1g05340	Afu1g05340 [102-112]	0	1224.7	0	0.001	-9.97	1e-17	2.14511e-17	0	0.001	0.001	0.001	-9.97	-9.97	-9.97		200		63.35				279.1	267.1	53.9				1	1	1				1.49981e+06		3.67576e+06
[truncated: 4,187 more rows]
[truncated: 42 more columns]

## Sheet: D-SDS-Pro
													Score					Abundance						Found in Sample
[truncated: 253 more rows]

## Sheet: D-SDS-Pep
Accession	Description	Coverage [%]	# PSMs	# Peptides	# Unique Peptides	# Razor Peptides	# AAs	MW [kDa]	calc. pI	Score Mascot: Mascot	Score MS Amanda 2.0: MS Amanda 2.0	Score Sequest HT: Sequest HT	Exp. q-value: Combined	Sum PEP Score	Abundance Ratio: (Biotin) / (Control)	Abundance Ratio Variability [%]: (Biotin) / (Control)	Abundances (Grouped): Biotin	Abundances (Grouped): Control	Abundances (Grouped) CV [%]: Biotin	Abundances (Grouped) CV [%]: Control	Abundances (Normalized): F1: Sample, BR1, Biotin	Abundances (Normalized): F2: Sample, BR2, Biotin	Abundances (Normalized): F3: Sample, BR3, Biotin	Abundances (Normalized): F4: Control, BR1, Control	Abundances (Normalized): F5: Control, BR2, Control	Abundances (Normalized): F6: Control, BR3, Control	Abundance: F1: Sample, BR1, Biotin	Abundance: F2: Sample, BR2, Biotin	Abundance: F3: Sample, BR3, Biotin	Abundance: F4: Control, BR1, Control	Abundance: F5: Control, BR2, Control	Abundance: F6: Control, BR3, Control	Abundances Count: F1: Sample, BR1, Biotin	Abundances Count: F2: Sample, BR2, Biotin	Abundances Count: F3: Sample, BR3, Biotin	Abundances Count: F4: Control, BR1, Control	Abundances Count: F5: Control, BR2, Control	Abundances Count: F6: Control, BR3, Control	Found in Sample: [S1] F1: Sample, BR1, Biotin	Found in Sample: [S2] F2: Sample, BR2, Biotin	Found in Sample: [S3] F3: Sample, BR3, Biotin	Found in Sample: [S4] F4: Control, BR1, Control	Found in Sample: [S5] F5: Control, BR2, Control	Found in Sample: [S6] F6: Control, BR3, Control	Modifications
[truncated: 2,997 more rows]
[truncated: 42 more columns]

[truncated: 12 more sheets: S-PBS-Pro, S-PBS-Pep, S-SDS-Pro, S-SDS-Pep, G-PBS-Pro, G-PBS-Pep, G-SDS-Pro, G-SDS-Pep, M-PBS-Pro, M-PBS-Pep, M-SDS-Pro, M-SDS-Pep]
